# Supplementary material for: Crystal structure of trans-di­fluoridotetra­kis(pyridine-κN)chromium(III) tri­chlorido­(pyridine-κN)zincate monohydrate from synchrotron data
Source: Acta Crystallogr Sect E Struct Rep Online. 2014 Oct 4;70(Pt 11):290–3. doi: 10.1107/S160053681402145X (PMC4257241; doi:10.1107/S160053681402145X)
Supplement: Supplementary file 1 [file e-70-00290-sup1.cif]

##############################################################################
#                                                                            #
# This CIF contains the data in a paper accepted for publication in          #
# Acta Crystallographica Section E. It conforms to the requirements of       #
# Notes for Authors for Acta Crystallographica Section E, and has been       #
# peer reviewed under the auspices of the IUCr Commission on Journals.       #
#                                                                            #
# Full details of the Crystallographic Information File format               #
# are given in the paper "The Crystallographic Information File (CIF):       #
# a New Standard Archive File for Crystallography" by S. R. Hall, F. H.      #
# Allen and I. D. Brown [Acta Cryst. (1991), A47, 655-685].                  #
#                                                                            #
# The current version of the core CIF dictionary is obtainable from          #
# ftp://ftp.iucr.org/pub/cif_core.dic.                                       #
#                                                                            #
# Software is freely available for graphical display of the structure(s)     #
# in this CIF. For information consult the CIF software page                 #
# http://www.iucr.org/resources/cif/software.                                #
#                                                                            #
# This file may be used for bona fide research purposes within the           #
# scientific community so long as proper attribution is given to the journal # 
# article from which it was obtained.                                        #
#                                                                            #
##############################################################################
data_I
_database_code_depnum_ccdc_archive 'CCDC 1026562'
_audit_creation_method     SHELXL-2014/6
_journal_date_recd_electronic     2014-08-24
_journal_date_accepted     2014-09-27
_journal_name_full     'Acta Crystallographica, Section E'
_journal_year     2014
_journal_volume     70
_journal_issue     11
_journal_page_first     290
_journal_page_last     293
_journal_paper_category     GM
_journal_paper_doi     10.1107/S160053681402145X
_journal_coeditor_code     LH5726
_publ_contact_author_name     'Jong-Ha Choi'
_publ_contact_author_address
;
Department of Chemistry, Andong National University,
Andong 760-749, Republic of Korea.
;
_publ_contact_author_email     jhchoi@anu.ac.kr
_publ_contact_author_fax     '82 54 820 5452'
_publ_contact_author_phone     '+82-54-820-5458'
_publ_section_title
;
Crystal structure of
<i>trans</i>-difluoridotetrakis-(pyridine-\k<i>N</i>)chromium(III)
trichlorido(pyridine-\k<i>N</i>)zincate monohydrate
;
loop_
    _publ_author_name
    _publ_author_footnote
    _publ_author_address
    'Moon, Dohyun' .
;
Pohang Accelerator Laboratory, POSTECH, Pohang 790-784, Republic of Korea
;
    'Choi, Jong-Ha' .
;
Department of Chemistry, Andong National University, Andong 760-749,
Republic of Korea
;
_publ_section_synopsis
;
The Cr^III^ atoms in the title compound show a distorted octahedral
coordination with four pyridine N atoms in the equatorial plane and two F
atoms in axial positions. The [ZnCl~3~(C~5~H~5~N)]^-^ anion has a distorted
tetrahedral geometry.
;
_chemical_name_systematic
;
<i>trans</i>-Difluoridotetrakis-(pyridine-\k<i>N</i>)chromium(III)
trichlorido(pyridine-\k<i>N</i>)zincate monohydrate
;
_chemical_name_common     ?
_chemical_formula_moiety     'C20 H20 Cr F2 N4 +, C5 H5 Cl3 N Zn -, H2 O'
_chemical_formula_sum     'C25 H27 Cl3 Cr F2 N5 O Zn'
_chemical_formula_iupac     '[Cr F2 (C5 H5 N)4] [Zn Cl3 (C5 H5 N)], H2 O'
_chemical_formula_weight     675.23
_chemical_melting_point     ?
_shelx_space_group_comment
;
The symmetry employed for this shelxl refinement is uniquely defined
by the following loop, which should always be used as a source of
symmetry information in preference to the above space-group names.
They are only intended as comments.
;
_space_group_crystal_system     triclinic
_space_group_name_H-M_alt     'P -1'
_space_group_name_Hall     '-P 1'
loop_
    _space_group_symop_operation_xyz
    'x, y, z'
    '-x, -y, -z'
_cell_length_a     9.1350(18)
_cell_length_b     12.852(3)
_cell_length_c     13.607(3)
_cell_angle_alpha     103.69(3)
_cell_angle_beta     105.07(3)
_cell_angle_gamma     101.25(3)
_cell_volume     1441.6(6)
_cell_formula_units_Z     2
_cell_measurement_reflns_used     70974
_cell_measurement_theta_min     0.361
_cell_measurement_theta_max     33.547
_cell_measurement_temperature     100(2)
_exptl_crystal_description     'rod'
_exptl_crystal_colour     'purple'
_exptl_crystal_size_max     0.100
_exptl_crystal_size_mid     0.020
_exptl_crystal_size_min     0.020
_exptl_crystal_density_diffrn     1.556
_exptl_crystal_density_meas     ?
_exptl_crystal_density_method     ?
_exptl_crystal_F_000     686
_exptl_absorpt_coefficient_mu     1.094
_exptl_absorpt_correction_type     empirical
_exptl_absorpt_process_details
;
(<i>HKL3000sm</i> Scalepack; Otwinowski & Minor, 1997)
;
_exptl_absorpt_correction_T_min     0.899
_exptl_absorpt_correction_T_max     0.978
_diffrn_ambient_temperature     100(2)
_diffrn_radiation_type     synchrotron
_diffrn_radiation_wavelength     0.62998
_diffrn_measurement_device_type     'ADSC Q210 CCD area-detector'
_diffrn_measurement_method     '\w scans'
_diffrn_detector_area_resol_mean     ?
_diffrn_reflns_number     15474
_diffrn_reflns_av_R_equivalents     0.0233
_diffrn_reflns_theta_min     2.128
_diffrn_reflns_theta_max     25.999
_diffrn_reflns_theta_full     22.209
_diffrn_measured_fraction_theta_max     0.975
_diffrn_measured_fraction_theta_full     0.962
_diffrn_reflns_limit_h_min     -12
_diffrn_reflns_limit_h_max     12
_diffrn_reflns_limit_k_min     -17
_diffrn_reflns_limit_k_max     17
_diffrn_reflns_limit_l_min     -18
_diffrn_reflns_limit_l_max     18
_refine_special_details     ?
_reflns_number_total     7929
_reflns_number_gt     7758
_reflns_threshold_expression     I>2\s(I)
_refine_ls_structure_factor_coef     Fsqd
_refine_ls_matrix_type     full
_refine_ls_R_factor_all     0.0379
_refine_ls_R_factor_gt     0.0372
_refine_ls_wR_factor_gt     0.0991
_refine_ls_wR_factor_ref     0.0996
_refine_ls_goodness_of_fit_ref     1.028
_refine_ls_restrained_S_all     1.028
_refine_ls_number_reflns     7929
_refine_ls_number_parameters     380
_refine_ls_number_restraints     3
_refine_ls_hydrogen_treatment     mixed
_refine_ls_weighting_scheme     calc
_refine_ls_weighting_details
              'w=1/[\s^2^(Fo^2^)+(0.0457P)^2^+1.3104P] where P=(Fo^2^+2Fc^2^)/3'
_atom_sites_solution_hydrogens     mixed
_atom_sites_solution_primary     ?
_atom_sites_solution_secondary     ?
_refine_ls_shift/su_max     0.001
_refine_ls_shift/su_mean     0.000
_refine_diff_density_max     0.743
_refine_diff_density_min     -0.849
_refine_ls_extinction_method     none
_refine_ls_extinction_coef     .
loop_
    _atom_type_symbol
    _atom_type_description
    _atom_type_scat_dispersion_real
    _atom_type_scat_dispersion_imag
    _atom_type_scat_source
    'C' 'C' 0.0020 0.0010
                         'International Tables Vol C Tables 4.2.6.8 and 6.1.1.4'
    'H' 'H' 0.0000 0.0000
                         'International Tables Vol C Tables 4.2.6.8 and 6.1.1.4'
    'N' 'N' 0.0050 0.0020
                         'International Tables Vol C Tables 4.2.6.8 and 6.1.1.4'
    'F' 'F' 0.0140 0.0080
                         'International Tables Vol C Tables 4.2.6.8 and 6.1.1.4'
    'Cl' 'Cl' 0.1230 0.1260
                         'International Tables Vol C Tables 4.2.6.8 and 6.1.1.4'
    'Cr' 'Cr' 0.2900 0.4910
                         'International Tables Vol C Tables 4.2.6.8 and 6.1.1.4'
    'Zn' 'Zn' 0.3480 1.1820
                         'International Tables Vol C Tables 4.2.6.8 and 6.1.1.4'
    'O' 'O' 0.0090 0.0050
                         'International Tables Vol C Tables 4.2.6.8 and 6.1.1.4'
_computing_data_collection
;
<i>PAL ADSC Quantum-210 ADX Software</i> (Arvai & Nielsen, 1983)
;
_computing_cell_refinement
;
<i>HKL3000sm</i> (Otwinowski & Minor, 1997)
;
_computing_data_reduction
;
<i>HKL3000sm</i> (Otwinowski & Minor, 1997)
;
_computing_structure_solution
;
SHELXS2014 (Sheldrick, 2008)
;
_computing_structure_refinement
;
SHELXL2014 (Sheldrick, 2008)
;
_computing_molecular_graphics
;
DIAMOND (Brandenburg, 2007),
Mercury (Macrae <i>et al.</i>, 2006) and
PLATON (Spek, 2009)
;
_computing_publication_material
;
WinGX (Farrugia, 2012) and publCIF (Westrip, 2010)
;
loop_
    _atom_site_type_symbol
    _atom_site_label
    _atom_site_fract_x
    _atom_site_fract_y
    _atom_site_fract_z
    _atom_site_U_iso_or_equiv
    _atom_site_adp_type
    _atom_site_calc_flag
    _atom_site_occupancy
    _atom_site_disorder_assembly
    _atom_site_disorder_group
    Cr Cr1A 0.0000 0.5000 0.0000 0.01952(8) Uani d 1 . .
    F F1A 0.20948(11) 0.50546(9) 0.01167(8) 0.02511(19) Uani d 1 . .
    N N1A 0.07291(16) 0.61748(11) 0.15115(11) 0.0222(2) Uani d 1 . .
    N N2A -0.01489(17) 0.36975(11) 0.06719(11) 0.0225(3) Uani d 1 . .
    C C1A 0.2264(2) 0.67086(14) 0.20341(14) 0.0270(3) Uani d 1 . .
    H H1A 0.3020 0.6555 0.1696 0.032 Uiso calc 1 . .
    C C2A 0.2784(2) 0.74746(16) 0.30481(15) 0.0319(4) Uani d 1 . .
    H H2A 0.3875 0.7835 0.3395 0.038 Uiso calc 1 . .
    C C3A 0.1682(2) 0.77060(15) 0.35485(15) 0.0317(4) Uani d 1 . .
    H H3A 0.2009 0.8216 0.4246 0.038 Uiso calc 1 . .
    C C4A 0.0096(2) 0.71743(15) 0.30051(15) 0.0308(4) Uani d 1 . .
    H H4A -0.0683 0.7325 0.3322 0.037 Uiso calc 1 . .
    C C5A -0.0336(2) 0.64231(15) 0.19958(15) 0.0267(3) Uani d 1 . .
    H H5A -0.1423 0.6067 0.1627 0.032 Uiso calc 1 . .
    C C6A 0.1138(2) 0.34067(16) 0.11190(17) 0.0340(4) Uani d 1 . .
    H H6A 0.2137 0.3811 0.1135 0.041 Uiso calc 1 . .
    C C7A 0.1058(3) 0.25331(17) 0.15599(19) 0.0419(5) Uani d 1 . .
    H H7A 0.1989 0.2343 0.1867 0.050 Uiso calc 1 . .
    C C8A -0.0382(3) 0.19486(16) 0.15455(16) 0.0369(4) Uani d 1 . .
    H H8A -0.0458 0.1355 0.1850 0.044 Uiso calc 1 . .
    C C9A -0.1710(3) 0.22358(17) 0.10840(19) 0.0382(4) Uani d 1 . .
    H H9A -0.2719 0.1841 0.1060 0.046 Uiso calc 1 . .
    C C10A -0.1550(2) 0.31122(15) 0.06538(17) 0.0308(4) Uani d 1 . .
    H H10A -0.2471 0.3306 0.0333 0.037 Uiso calc 1 . .
    Cr Cr2B 0.5000 0.5000 0.5000 0.02188(8) Uani d 1 . .
    F F1B 0.47526(13) 0.63979(8) 0.49752(9) 0.0287(2) Uani d 1 . .
    N N1B 0.51583(17) 0.46810(12) 0.34563(11) 0.0250(3) Uani d 1 . .
    N N2B 0.25547(17) 0.43358(11) 0.44125(11) 0.0233(3) Uani d 1 . .
    C C1B 0.5327(2) 0.55046(16) 0.30013(15) 0.0305(3) Uani d 1 . .
    H H1B 0.5344 0.6229 0.3389 0.037 Uiso calc 1 . .
    C C2B 0.5478(2) 0.5336(2) 0.19893(16) 0.0366(4) Uani d 1 . .
    H H2B 0.5610 0.5936 0.1696 0.044 Uiso calc 1 . .
    C C3B 0.5431(3) 0.4285(2) 0.14199(17) 0.0436(5) Uani d 1 . .
    H H3B 0.5516 0.4147 0.0722 0.052 Uiso calc 1 . .
    C C4B 0.5259(3) 0.3428(2) 0.18750(17) 0.0409(5) Uani d 1 . .
    H H4B 0.5223 0.2697 0.1493 0.049 Uiso calc 1 . .
    C C5B 0.5140(2) 0.36571(16) 0.29025(15) 0.0296(3) Uani d 1 . .
    H H5B 0.5044 0.3074 0.3220 0.035 Uiso calc 1 . .
    C C6B 0.1601(2) 0.49004(14) 0.39770(14) 0.0268(3) Uani d 1 . .
    H H6B 0.2060 0.5583 0.3880 0.032 Uiso calc 1 . .
    C C7B -0.0021(2) 0.45198(16) 0.36673(15) 0.0311(4) Uani d 1 . .
    H H7B -0.0664 0.4930 0.3353 0.037 Uiso calc 1 . .
    C C8B -0.0704(2) 0.35292(16) 0.38210(15) 0.0314(3) Uani d 1 . .
    H H8B -0.1816 0.3259 0.3625 0.038 Uiso calc 1 . .
    C C9B 0.0272(2) 0.29453(15) 0.42650(14) 0.0286(3) Uani d 1 . .
    H H9B -0.0163 0.2266 0.4377 0.034 Uiso calc 1 . .
    C C10B 0.1885(2) 0.33643(14) 0.45424(13) 0.0261(3) Uani d 1 . .
    H H10B 0.2549 0.2954 0.4835 0.031 Uiso calc 1 . .
    Zn Zn1C 0.70830(2) 0.92169(2) 0.25840(2) 0.02919(7) Uani d 0.631(9) A 1
    Cl Cl1C 0.7295(8) 0.8517(6) 0.4009(5) 0.0297(5) Uani d 0.631(9) A 1
    Cl Cl2C 0.6522(2) 1.0811(2) 0.2693(4) 0.0462(7) Uani d 0.631(9) A 1
    Cl Cl3C 0.5638(4) 0.7835(3) 0.10101(11) 0.0511(8) Uani d 0.631(9) A 1
    Zn Zn2C 0.70830(2) 0.92169(2) 0.25840(2) 0.02919(7) Uani d 0.369(9) A 2
    Cl Cl4C 0.5292(3) 0.8210(4) 0.10518(17) 0.0433(6) Uani d 0.369(9) A 2
    Cl Cl5C 0.6694(3) 1.09905(17) 0.3178(5) 0.0361(6) Uani d 0.369(9) A 2
    Cl Cl6C 0.7250(16) 0.8618(11) 0.3926(10) 0.0352(17) Uani d 0.369(9) A 2
    N N1C 0.93153(18) 0.94763(12) 0.24287(12) 0.0262(3) Uani d 1 . .
    C C1C 1.0575(2) 1.00830(14) 0.32876(14) 0.0276(3) Uani d 1 . .
    H H1C 1.0421 1.0336 0.3958 0.033 Uiso calc 1 . .
    C C2C 1.2089(2) 1.03503(17) 0.32268(18) 0.0360(4) Uani d 1 . .
    H H2C 1.2954 1.0788 0.3843 0.043 Uiso calc 1 . .
    C C3C 1.2318(3) 0.9969(2) 0.2255(2) 0.0457(5) Uani d 1 . .
    H H3C 1.3343 1.0140 0.2193 0.055 Uiso calc 1 . .
    C C4C 1.1034(3) 0.9336(2) 0.1378(2) 0.0464(5) Uani d 1 . .
    H H4C 1.1165 0.9061 0.0703 0.056 Uiso calc 1 . .
    C C5C 0.9552(3) 0.91061(17) 0.14915(16) 0.0361(4) Uani d 1 . .
    H H5C 0.8673 0.8671 0.0884 0.043 Uiso calc 1 . .
    O O1W 0.3884(7) 0.0474(5) 0.0419(4) 0.162(2) Uani d 1 . .
    H H1O1 0.462(7) 0.063(8) 0.102(4) 0.243 Uiso d 1 . .
    H H2O1 0.429(10) 0.090(7) 0.010(6) 0.243 Uiso d 1 . .
loop_
    _atom_site_aniso_label
    _atom_site_aniso_U_11
    _atom_site_aniso_U_22
    _atom_site_aniso_U_33
    _atom_site_aniso_U_12
    _atom_site_aniso_U_13
    _atom_site_aniso_U_23
    Cr1A 0.01680(15) 0.02073(16) 0.02493(17) 0.00694(12) 0.00807(12) 0.01100(13)
    F1A 0.0185(4) 0.0295(5) 0.0311(5) 0.0090(4) 0.0093(4) 0.0126(4)
    N1A 0.0219(6) 0.0222(6) 0.0271(6) 0.0082(5) 0.0095(5) 0.0120(5)
    N2A 0.0243(6) 0.0208(6) 0.0243(6) 0.0069(5) 0.0080(5) 0.0097(5)
    C1A 0.0248(7) 0.0265(7) 0.0303(8) 0.0063(6) 0.0093(6) 0.0097(6)
    C2A 0.0319(9) 0.0298(8) 0.0311(8) 0.0055(7) 0.0078(7) 0.0092(7)
    C3A 0.0411(10) 0.0266(8) 0.0298(8) 0.0119(7) 0.0122(7) 0.0097(6)
    C4A 0.0378(9) 0.0295(8) 0.0341(9) 0.0154(7) 0.0181(7) 0.0133(7)
    C5A 0.0266(8) 0.0279(8) 0.0322(8) 0.0109(6) 0.0136(6) 0.0134(6)
    C6A 0.0260(8) 0.0279(8) 0.0444(10) 0.0051(6) -0.0001(7) 0.0185(8)
    C7A 0.0402(11) 0.0300(9) 0.0489(12) 0.0064(8) -0.0034(9) 0.0221(9)
    C8A 0.0562(12) 0.0236(8) 0.0344(9) 0.0103(8) 0.0147(9) 0.0154(7)
    C9A 0.0481(11) 0.0292(9) 0.0552(12) 0.0151(8) 0.0344(10) 0.0218(9)
    C10A 0.0311(9) 0.0274(8) 0.0450(10) 0.0122(7) 0.0214(8) 0.0178(7)
    Cr2B 0.02634(18) 0.01837(16) 0.02080(16) 0.00761(13) 0.00498(13) 0.00737(12)
    F1B 0.0342(5) 0.0205(4) 0.0322(5) 0.0106(4) 0.0076(4) 0.0103(4)
    N1B 0.0231(6) 0.0271(7) 0.0233(6) 0.0069(5) 0.0048(5) 0.0078(5)
    N2B 0.0278(7) 0.0215(6) 0.0202(6) 0.0080(5) 0.0055(5) 0.0069(5)
    C1B 0.0281(8) 0.0344(9) 0.0282(8) 0.0065(7) 0.0053(6) 0.0139(7)
    C2B 0.0253(8) 0.0593(13) 0.0329(9) 0.0142(8) 0.0112(7) 0.0242(9)
    C3B 0.0354(10) 0.0760(16) 0.0312(9) 0.0296(11) 0.0167(8) 0.0193(10)
    C4B 0.0379(10) 0.0554(13) 0.0323(9) 0.0260(10) 0.0134(8) 0.0056(9)
    C5B 0.0251(8) 0.0331(8) 0.0292(8) 0.0125(7) 0.0068(6) 0.0054(7)
    C6B 0.0323(8) 0.0248(7) 0.0255(7) 0.0105(6) 0.0080(6) 0.0107(6)
    C7B 0.0324(9) 0.0301(8) 0.0333(9) 0.0142(7) 0.0078(7) 0.0127(7)
    C8B 0.0285(8) 0.0322(9) 0.0331(9) 0.0098(7) 0.0082(7) 0.0100(7)
    C9B 0.0320(8) 0.0257(7) 0.0274(8) 0.0068(6) 0.0076(6) 0.0098(6)
    C10B 0.0311(8) 0.0230(7) 0.0231(7) 0.0077(6) 0.0053(6) 0.0085(6)
    Zn1C 0.02382(11) 0.02802(11) 0.02942(11) -0.00267(8) -0.00014(8) 0.01480(8)
    Cl1C 0.0301(9) 0.0387(8) 0.0288(11) 0.0119(8) 0.0107(8) 0.0223(11)
    Cl2C 0.0305(5) 0.0382(8) 0.0857(19) 0.0136(5) 0.0246(8) 0.0373(11)
    Cl3C 0.0450(9) 0.0514(12) 0.0299(4) -0.0202(8) -0.0006(5) 0.0047(5)
    Zn2C 0.02382(11) 0.02802(11) 0.02942(11) -0.00267(8) -0.00014(8) 0.01480(8)
    Cl4C 0.0341(8) 0.0450(13) 0.0311(7) 0.0061(9) -0.0027(6) -0.0056(7)
    Cl5C 0.0309(7) 0.0232(6) 0.0530(17) 0.0075(5) 0.0144(9) 0.0085(8)
    Cl6C 0.0364(14) 0.052(3) 0.0316(16) 0.0196(15) 0.0127(10) 0.0318(12)
    N1C 0.0300(7) 0.0211(6) 0.0262(7) 0.0052(5) 0.0065(5) 0.0089(5)
    C1C 0.0289(8) 0.0231(7) 0.0294(8) 0.0080(6) 0.0065(6) 0.0079(6)
    C2C 0.0280(9) 0.0355(9) 0.0433(10) 0.0103(7) 0.0076(8) 0.0130(8)
    C3C 0.0380(11) 0.0567(14) 0.0553(13) 0.0235(10) 0.0237(10) 0.0222(11)
    C4C 0.0554(14) 0.0520(13) 0.0419(11) 0.0256(11) 0.0259(10) 0.0124(10)
    C5C 0.0448(11) 0.0312(9) 0.0296(9) 0.0108(8) 0.0101(8) 0.0061(7)
    O1W 0.193(5) 0.152(4) 0.114(3) -0.015(3) 0.014(3) 0.079(3)
_geom_special_details
;
All e.s.d.'s (except the e.s.d. in the dihedral angle between two l.s. planes)
are estimated using the full covariance matrix. The cell e.s.d.'s are taken
into account individually in the estimation of e.s.d.'s in distances, angles
and torsion angles; correlations between e.s.d.'s in cell parameters are only
used when they are defined by crystal symmetry. An approximate (isotropic)
treatment of cell e.s.d.'s is used for estimating e.s.d.'s involving l.s.
planes.
;
loop_
    _geom_bond_atom_site_label_1
    _geom_bond_atom_site_label_2
    _geom_bond_site_symmetry_2
    _geom_bond_distance
    _geom_bond_publ_flag
    Cr1A F1A 2_565 1.8645(10) ?
    Cr1A F1A . 1.8645(10) y
    Cr1A N2A 2_565 2.0873(14) ?
    Cr1A N2A . 2.0873(14) y
    Cr1A N1A 2_565 2.0926(17) ?
    Cr1A N1A . 2.0926(17) y
    N1A C1A . 1.348(2) ?
    N1A C5A . 1.355(2) ?
    N2A C6A . 1.341(2) ?
    N2A C10A . 1.343(2) ?
    C1A C2A . 1.390(3) ?
    C1A H1A . 0.9500 ?
    C2A C3A . 1.394(3) ?
    C2A H2A . 0.9500 ?
    C3A C4A . 1.390(3) ?
    C3A H3A . 0.9500 ?
    C4A C5A . 1.384(3) ?
    C4A H4A . 0.9500 ?
    C5A H5A . 0.9500 ?
    C6A C7A . 1.391(3) ?
    C6A H6A . 0.9500 ?
    C7A C8A . 1.374(3) ?
    C7A H7A . 0.9500 ?
    C8A C9A . 1.375(3) ?
    C8A H8A . 0.9500 ?
    C9A C10A . 1.387(3) ?
    C9A H9A . 0.9500 ?
    C10A H10A . 0.9500 ?
    Cr2B F1B . 1.8609(10) y
    Cr2B F1B 2_666 1.8609(10) ?
    Cr2B N2B 2_666 2.0885(17) ?
    Cr2B N2B . 2.0886(17) y
    Cr2B N1B . 2.0916(15) y
    Cr2B N1B 2_666 2.0916(15) ?
    N1B C5B . 1.347(2) ?
    N1B C1B . 1.350(2) ?
    N2B C6B . 1.349(2) ?
    N2B C10B . 1.352(2) ?
    C1B C2B . 1.389(3) ?
    C1B H1B . 0.9500 ?
    C2B C3B . 1.375(4) ?
    C2B H2B . 0.9500 ?
    C3B C4B . 1.388(4) ?
    C3B H3B . 0.9500 ?
    C4B C5B . 1.396(3) ?
    C4B H4B . 0.9500 ?
    C5B H5B . 0.9500 ?
    C6B C7B . 1.381(3) ?
    C6B H6B . 0.9500 ?
    C7B C8B . 1.392(3) ?
    C7B H7B . 0.9500 ?
    C8B C9B . 1.385(3) ?
    C8B H8B . 0.9500 ?
    C9B C10B . 1.382(3) ?
    C9B H9B . 0.9500 ?
    C10B H10B . 0.9500 ?
    Zn1C N1C . 2.0752(16) y
    Zn1C Cl2C . 2.188(2) y
    Zn1C Cl3C . 2.302(2) y
    Zn1C Cl1C . 2.303(8) y
    Zn2C N1C . 2.0752(16) ?
    Zn2C Cl6C . 2.126(14) ?
    Zn2C Cl4C . 2.196(2) ?
    Zn2C Cl5C . 2.360(2) ?
    N1C C5C . 1.340(2) ?
    N1C C1C . 1.348(2) ?
    C1C C2C . 1.387(3) ?
    C1C H1C . 0.9500 ?
    C2C C3C . 1.381(3) ?
    C2C H2C . 0.9500 ?
    C3C C4C . 1.379(4) ?
    C3C H3C . 0.9500 ?
    C4C C5C . 1.385(3) ?
    C4C H4C . 0.9500 ?
    C5C H5C . 0.9500 ?
    O1W H1O1 . 0.862(10) ?
    O1W H2O1 . 0.855(10) ?
loop_
    _geom_angle_atom_site_label_1
    _geom_angle_atom_site_label_2
    _geom_angle_atom_site_label_3
    _geom_angle_site_symmetry_1
    _geom_angle_site_symmetry_3
    _geom_angle
    _geom_angle_publ_flag
    F1A Cr1A F1A 2_565 . 180.0 ?
    F1A Cr1A N2A 2_565 2_565 90.11(6) ?
    F1A Cr1A N2A . 2_565 89.89(6) ?
    F1A Cr1A N2A 2_565 . 89.89(6) ?
    F1A Cr1A N2A . . 90.11(6) ?
    N2A Cr1A N2A 2_565 . 180.0 ?
    F1A Cr1A N1A 2_565 2_565 90.10(6) ?
    F1A Cr1A N1A . 2_565 89.90(6) ?
    N2A Cr1A N1A 2_565 2_565 91.02(6) ?
    N2A Cr1A N1A . 2_565 88.98(6) ?
    F1A Cr1A N1A 2_565 . 89.90(6) ?
    F1A Cr1A N1A . . 90.10(6) ?
    N2A Cr1A N1A 2_565 . 88.98(6) ?
    N2A Cr1A N1A . . 91.02(6) ?
    N1A Cr1A N1A 2_565 . 180.0 ?
    C1A N1A C5A . . 117.88(15) ?
    C1A N1A Cr1A . . 121.38(12) ?
    C5A N1A Cr1A . . 120.73(12) ?
    C6A N2A C10A . . 117.91(15) ?
    C6A N2A Cr1A . . 121.44(12) ?
    C10A N2A Cr1A . . 120.64(12) ?
    N1A C1A C2A . . 122.59(17) ?
    N1A C1A H1A . . 118.7 ?
    C2A C1A H1A . . 118.7 ?
    C1A C2A C3A . . 119.05(18) ?
    C1A C2A H2A . . 120.5 ?
    C3A C2A H2A . . 120.5 ?
    C4A C3A C2A . . 118.61(18) ?
    C4A C3A H3A . . 120.7 ?
    C2A C3A H3A . . 120.7 ?
    C5A C4A C3A . . 119.13(17) ?
    C5A C4A H4A . . 120.4 ?
    C3A C4A H4A . . 120.4 ?
    N1A C5A C4A . . 122.72(17) ?
    N1A C5A H5A . . 118.6 ?
    C4A C5A H5A . . 118.6 ?
    N2A C6A C7A . . 122.21(19) ?
    N2A C6A H6A . . 118.9 ?
    C7A C6A H6A . . 118.9 ?
    C8A C7A C6A . . 119.26(19) ?
    C8A C7A H7A . . 120.4 ?
    C6A C7A H7A . . 120.4 ?
    C7A C8A C9A . . 119.03(17) ?
    C7A C8A H8A . . 120.5 ?
    C9A C8A H8A . . 120.5 ?
    C8A C9A C10A . . 118.84(19) ?
    C8A C9A H9A . . 120.6 ?
    C10A C9A H9A . . 120.6 ?
    N2A C10A C9A . . 122.74(18) ?
    N2A C10A H10A . . 118.6 ?
    C9A C10A H10A . . 118.6 ?
    F1B Cr2B F1B . 2_666 180.0 ?
    F1B Cr2B N2B . 2_666 90.15(6) ?
    F1B Cr2B N2B 2_666 2_666 89.85(6) ?
    F1B Cr2B N2B . . 89.85(6) ?
    F1B Cr2B N2B 2_666 . 90.15(6) ?
    N2B Cr2B N2B 2_666 . 180.00(4) ?
    F1B Cr2B N1B . . 90.00(6) ?
    F1B Cr2B N1B 2_666 . 90.01(6) ?
    N2B Cr2B N1B 2_666 . 88.16(6) ?
    N2B Cr2B N1B . . 91.84(6) ?
    F1B Cr2B N1B . 2_666 90.00(6) ?
    F1B Cr2B N1B 2_666 2_666 90.00(6) ?
    N2B Cr2B N1B 2_666 2_666 91.84(6) ?
    N2B Cr2B N1B . 2_666 88.16(7) ?
    N1B Cr2B N1B . 2_666 180.0 ?
    C5B N1B C1B . . 118.29(16) ?
    C5B N1B Cr2B . . 120.92(13) ?
    C1B N1B Cr2B . . 120.77(13) ?
    C6B N2B C10B . . 118.27(16) ?
    C6B N2B Cr2B . . 121.31(12) ?
    C10B N2B Cr2B . . 120.20(12) ?
    N1B C1B C2B . . 122.68(19) ?
    N1B C1B H1B . . 118.7 ?
    C2B C1B H1B . . 118.7 ?
    C3B C2B C1B . . 118.8(2) ?
    C3B C2B H2B . . 120.6 ?
    C1B C2B H2B . . 120.6 ?
    C2B C3B C4B . . 119.32(19) ?
    C2B C3B H3B . . 120.3 ?
    C4B C3B H3B . . 120.3 ?
    C3B C4B C5B . . 119.0(2) ?
    C3B C4B H4B . . 120.5 ?
    C5B C4B H4B . . 120.5 ?
    N1B C5B C4B . . 121.85(19) ?
    N1B C5B H5B . . 119.1 ?
    C4B C5B H5B . . 119.1 ?
    N2B C6B C7B . . 122.20(16) ?
    N2B C6B H6B . . 118.9 ?
    C7B C6B H6B . . 118.9 ?
    C6B C7B C8B . . 119.28(17) ?
    C6B C7B H7B . . 120.4 ?
    C8B C7B H7B . . 120.4 ?
    C9B C8B C7B . . 118.69(18) ?
    C9B C8B H8B . . 120.7 ?
    C7B C8B H8B . . 120.7 ?
    C10B C9B C8B . . 119.09(17) ?
    C10B C9B H9B . . 120.5 ?
    C8B C9B H9B . . 120.5 ?
    N2B C10B C9B . . 122.45(16) ?
    N2B C10B H10B . . 118.8 ?
    C9B C10B H10B . . 118.8 ?
    N1C Zn1C Cl2C . . 105.20(6) ?
    N1C Zn1C Cl3C . . 100.81(11) ?
    Cl2C Zn1C Cl3C . . 114.17(7) ?
    N1C Zn1C Cl1C . . 104.3(2) ?
    Cl2C Zn1C Cl1C . . 119.5(2) ?
    Cl3C Zn1C Cl1C . . 110.34(17) ?
    N1C Zn2C Cl6C . . 105.5(4) ?
    N1C Zn2C Cl4C . . 110.44(9) ?
    Cl6C Zn2C Cl4C . . 118.5(3) ?
    N1C Zn2C Cl5C . . 106.82(8) ?
    Cl6C Zn2C Cl5C . . 103.3(4) ?
    Cl4C Zn2C Cl5C . . 111.42(9) ?
    C5C N1C C1C . . 118.27(17) ?
    C5C N1C Zn1C . . 122.44(14) ?
    C1C N1C Zn1C . . 119.22(13) ?
    C5C N1C Zn2C . . 122.44(14) ?
    C1C N1C Zn2C . . 119.22(13) ?
    N1C C1C C2C . . 122.33(18) ?
    N1C C1C H1C . . 118.8 ?
    C2C C1C H1C . . 118.8 ?
    C3C C2C C1C . . 118.9(2) ?
    C3C C2C H2C . . 120.6 ?
    C1C C2C H2C . . 120.6 ?
    C4C C3C C2C . . 118.9(2) ?
    C4C C3C H3C . . 120.5 ?
    C2C C3C H3C . . 120.5 ?
    C3C C4C C5C . . 119.3(2) ?
    C3C C4C H4C . . 120.4 ?
    C5C C4C H4C . . 120.4 ?
    N1C C5C C4C . . 122.3(2) ?
    N1C C5C H5C . . 118.9 ?
    C4C C5C H5C . . 118.9 ?
    H1O1 O1W H2O1 . . 104(2) ?
loop_
    _geom_torsion_atom_site_label_1
    _geom_torsion_atom_site_label_2
    _geom_torsion_atom_site_label_3
    _geom_torsion_atom_site_label_4
    _geom_torsion_site_symmetry_1
    _geom_torsion_site_symmetry_2
    _geom_torsion_site_symmetry_3
    _geom_torsion_site_symmetry_4
    _geom_torsion
    _geom_torsion_publ_flag
    C5A N1A C1A C2A . . . . 1.5(2) ?
    Cr1A N1A C1A C2A . . . . -178.56(13) ?
    N1A C1A C2A C3A . . . . -0.1(3) ?
    C1A C2A C3A C4A . . . . -1.1(3) ?
    C2A C3A C4A C5A . . . . 1.0(3) ?
    C1A N1A C5A C4A . . . . -1.6(2) ?
    Cr1A N1A C5A C4A . . . . 178.42(13) ?
    C3A C4A C5A N1A . . . . 0.4(3) ?
    C10A N2A C6A C7A . . . . -0.3(3) ?
    Cr1A N2A C6A C7A . . . . -179.28(17) ?
    N2A C6A C7A C8A . . . . -0.4(4) ?
    C6A C7A C8A C9A . . . . 0.7(3) ?
    C7A C8A C9A C10A . . . . -0.4(3) ?
    C6A N2A C10A C9A . . . . 0.6(3) ?
    Cr1A N2A C10A C9A . . . . 179.61(16) ?
    C8A C9A C10A N2A . . . . -0.2(3) ?
    C5B N1B C1B C2B . . . . 0.2(3) ?
    Cr2B N1B C1B C2B . . . . 178.31(14) ?
    N1B C1B C2B C3B . . . . 0.9(3) ?
    C1B C2B C3B C4B . . . . -0.9(3) ?
    C2B C3B C4B C5B . . . . -0.1(3) ?
    C1B N1B C5B C4B . . . . -1.3(3) ?
    Cr2B N1B C5B C4B . . . . -179.40(15) ?
    C3B C4B C5B N1B . . . . 1.3(3) ?
    C10B N2B C6B C7B . . . . 0.2(3) ?
    Cr2B N2B C6B C7B . . . . -174.36(13) ?
    N2B C6B C7B C8B . . . . 0.9(3) ?
    C6B C7B C8B C9B . . . . -1.1(3) ?
    C7B C8B C9B C10B . . . . 0.1(3) ?
    C6B N2B C10B C9B . . . . -1.3(2) ?
    Cr2B N2B C10B C9B . . . . 173.40(13) ?
    C8B C9B C10B N2B . . . . 1.1(3) ?
    C5C N1C C1C C2C . . . . 1.2(3) ?
    Zn1C N1C C1C C2C . . . . -175.74(14) ?
    Zn2C N1C C1C C2C . . . . -175.74(14) ?
    N1C C1C C2C C3C . . . . -0.9(3) ?
    C1C C2C C3C C4C . . . . 0.0(3) ?
    C2C C3C C4C C5C . . . . 0.4(4) ?
    C1C N1C C5C C4C . . . . -0.7(3) ?
    Zn1C N1C C5C C4C . . . . 176.14(17) ?
    Zn2C N1C C5C C4C . . . . 176.14(17) ?
    C3C C4C C5C N1C . . . . -0.1(4) ?
loop_
    _geom_hbond_atom_site_label_D
    _geom_hbond_atom_site_label_H
    _geom_hbond_atom_site_label_A
    _geom_hbond_site_symmetry_A
    _geom_hbond_distance_DH
    _geom_hbond_distance_HA
    _geom_hbond_distance_DA
    _geom_hbond_angle_DHA
    O1W H1O1 Cl2C 1_545 0.860(10)
                                2.41(2) 3.263(6) 173(8)
    O1W H2O1 Cl3C 2_665 0.860(10)
                                2.48(4) 3.281(5) 157(8)
    O1W H2O1 Cl4C 2_665 0.860(10)
                                2.22(2) 3.053(6) 165(8)
    C2B H2B Cl3C . 0.95 2.81 3.749(4) 170
    C3B H3B Cl3C 2_665 0.95 2.82 3.511(3) 130
    C3C H3C Cl2C 1_655 0.95 2.71 3.627(4) 162
    C4A H4A Cl1C 1_455 0.95 2.82 3.717(8) 158
    C10A H10A Cl3C 2_565 0.95 2.86 3.617(4) 137
    C10B H10B Cl1C 2_666 0.95 2.73 3.534(9) 142
_shelx_hkl_file
;
   0   0   3    9.94    0.29
   0   0   4   28.57    1.05
   0   0  -5  120.46    3.92
   0   0   6    4.38    0.21
   0   0  -6    2.62    0.15
   0   0   7   86.69    2.03
   0   0  -7   87.04    2.79
   0   0   9   37.53    0.94
   0   0  10   55.02    1.30
   0   0  11    1.86    0.16
   0   0 -11    2.97    0.34
   0   0  12  207.74    4.71
   0   0 -12  225.09    5.27
   0   0  13    3.31    0.19
   0   0 -13    4.19    0.19
   0   0  14    0.29    0.07
   0   0 -14    0.29    0.07
   0   0  15   10.63    0.45
   0   0 -15   10.03    0.28
   0   0  16   37.34    1.34
   0   0 -16   37.42    0.80
   0   0  17   20.57    0.52
   0   0 -17   19.61    0.47
   0   0  18    2.97    0.17
   0   0 -18    2.42    0.15
   0   0  19    0.61    0.09
   0   0 -19    0.54    0.10
   0   1 -19   40.98    1.09
   0  -1  19   34.16    0.86
   0   1 -18    4.04    0.21
   0  -1  18    3.74    0.16
   0   1 -17    2.97    0.17
   0  -1  17    2.54    0.12
   0   1 -16   26.05    1.31
   0   1 -15   24.51    0.72
   0  -1  15   22.61    0.61
   0  -1  14  216.61    7.08
   0   1 -13  116.02    3.84
   0  -1  13  119.31    3.84
   0   1 -12    6.15    0.19
   0  -1  12    3.18    0.17
   0   1 -11   66.87    1.63
   0  -1  11   69.17    2.33
   0   1 -10  452.04   10.07
   0  -1  10  439.87    9.75
   0   1  -9   24.12    0.68
   0  -1   9   20.62    0.76
   0   1  -8   50.26    1.22
   0  -1   8   39.11    1.40
   0  -1   5  165.72    5.31
   0  -1   4    1.40    0.10
   0   1   3   96.25    2.21
   0  -1  -3   92.21    3.15
   0   1   4   17.56    0.59
   0  -1  -4   17.57    0.46
   0   1   5  177.96    4.02
   0  -1  -5  178.06    3.46
   0   1   7   86.33    2.87
   0  -1  -7   91.74    2.17
   0   1   8   24.40    0.91
   0   1   9    8.49    0.39
   0  -1  -9    6.40    0.20
   0   1  10  375.73    8.37
   0  -1 -10  359.48    8.45
   0  -1 -11    7.42    0.22
   0   1  12   25.91    0.99
   0  -1 -12   24.27    0.59
   0   1  13   39.79    1.34
   0  -1 -13   32.76    0.86
   0   1  14  286.65    6.75
   0  -1 -14  280.72    5.14
   0   1  15    8.84    0.30
   0  -1 -15    8.66    0.31
   0   1  16    8.03    0.26
   0  -1 -16    9.11    0.24
   0   1  17    7.59    0.26
   0  -1 -17    7.23    0.22
   0   1  18   25.03    0.66
   0  -1 -18   26.89    0.59
   0   1  19    0.49    0.15
   0  -1 -19    0.26    0.10
   0   2 -20    2.33    0.14
   0   2 -19    0.19    0.09
   0  -2  19    0.03    0.09
   0   2 -18    0.17    0.09
   0  -2  18    0.20    0.07
   0   2 -17    6.61    0.23
   0  -2  17    6.62    0.26
   0   2 -16   14.69    0.45
   0  -2  16   15.66    0.45
   0   2 -15  140.38    3.22
   0  -2  15  142.04    3.26
   0   2 -14   41.38    1.01
   0  -2  14   42.50    1.05
   0   2 -13   53.45    1.28
   0  -2  13   48.03    1.24
   0   2 -12  136.85    3.14
   0  -2  12   92.21    2.17
   0   2 -11   42.04    1.05
   0  -2  11   41.29    1.04
   0  -2  10    6.68    0.23
   0   2  -9  139.69    3.18
   0  -2   9  132.98    2.56
   0   2  -8  371.97    8.41
   0  -2   8  365.12    8.22
   0   2  -6  258.87    5.77
   0  -2   6  251.37    5.56
   0   2  -5   34.83    0.88
   0  -2   5   45.34    1.11
   0   2  -3   25.67    0.68
   0  -2   3   25.95    0.67
   0   2  -2    4.47    0.12
   0   2   2  177.14    5.44
   0  -2  -2  171.57    4.04
   0  -2  -6  111.21    2.59
   0   2   7  534.83   16.52
   0   2   8  542.02   16.81
   0   2   9   49.01    1.73
   0  -2  -9   54.19    0.97
   0   2  10  103.48    3.45
   0  -2 -10   98.97    1.66
   0   2  11   60.61    2.02
   0  -2 -11   48.62    1.05
   0   2  12  181.46    3.45
   0  -2 -12  184.79    3.00
   0   2  13   16.51    0.40
   0  -2 -13   15.51    0.34
   0   2  14    5.09    0.18
   0  -2 -14    4.57    0.18
   0  -2 -15    2.17    0.17
   0   2  16   56.99    1.35
   0  -2 -16   57.67    0.99
   0   2  17    6.77    0.24
   0  -2 -17    6.37    0.16
   0   2  18    5.53    0.19
   0  -2 -18    5.66    0.15
   0   3 -20   34.68    0.92
   0  -3  20   34.29    0.70
   0   3 -19    8.81    0.37
   0  -3  19    9.57    0.30
   0   3 -18    2.62    0.16
   0  -3  18    2.63    0.14
   0   3 -17   17.20    0.46
   0  -3  17   17.89    0.55
   0   3 -16   16.15    0.60
   0  -3  16   15.07    0.35
   0  -3  15    2.75    0.13
   0   3 -14   14.57    0.41
   0   3 -13  110.72    2.53
   0  -3  13  101.02    1.93
   0   3 -12   47.35    1.17
   0  -3  12   53.85    1.32
   0   3 -11   63.95    2.14
   0  -3  11   61.06    1.48
   0   3 -10  183.71    4.15
   0  -3  10  176.30    4.07
   0   3  -9  353.86    7.84
   0  -3   9  357.56   11.50
   0   3  -7   72.37    1.75
   0  -3   7   70.80    1.20
   0   3  -6   77.20    1.88
   0  -3   6   72.82    1.45
   0   3  -3    9.95    0.38
   0   3   0    1.31    0.05
   0  -3   0    2.75    0.19
   0   3   1  102.11    2.34
   0  -3  -1  106.38    2.41
   0   3   2   35.57    0.89
   0  -3  -2   37.18    0.62
   0   3   4  225.77    7.28
   0  -3  -4  219.01    4.01
   0   3   5    6.09    0.31
   0  -3  -5    6.58    0.16
   0   3   6   93.89    2.19
   0  -3  -6   76.47    1.55
   0   3   7  475.99   14.69
   0  -3  -7  485.96    7.72
   0  -3  -8   28.70    0.73
   0   3   9   94.14    3.19
   0  -3  -9   95.14    1.89
   0   3  10  288.81    6.37
   0  -3 -10  307.52    4.95
   0   3  11  106.41    2.47
   0  -3 -11  109.41    2.20
   0   3  12   69.72    1.63
   0  -3 -12   69.37    1.25
   0   3  13   20.99    0.60
   0  -3 -13   22.05    0.43
   0   3  14   22.82    0.51
   0  -3 -14   23.96    0.47
   0   3  15    0.17    0.08
   0  -3 -15    0.08    0.08
   0   3  16   19.88    0.52
   0  -3 -16   20.34    0.41
   0  -3 -17    2.07    0.15
   0   3  18   17.21    0.49
   0  -3 -18   16.75    0.41
   0   4 -20    0.14    0.09
   0  -4  20    0.04    0.07
   0   4 -19    9.61    0.24
   0  -4  19    9.48    0.31
   0   4 -18   32.96    0.68
   0  -4  18   32.31    0.82
   0   4 -17    3.50    0.16
   0  -4  17    3.82    0.12
   0   4 -16    5.11    0.24
   0  -4  16    4.89    0.15
   0   4 -15   32.25    0.81
   0  -4  15   32.20    0.81
   0   4 -14  113.08    3.72
   0  -4  14  103.66    2.38
   0   4 -13    0.25    0.07
   0  -4  13    1.30    0.09
   0   4 -12   15.04    0.39
   0  -4  12   15.14    0.36
   0   4 -11  302.75    6.73
   0  -4  11  295.60    4.72
   0   4 -10  207.86    4.62
   0  -4  10  193.70    3.14
   0   4  -9    1.96    0.12
   0  -4   9    2.62    0.10
   0  -4   8    0.13    0.04
   0   4  -7  112.67    3.69
   0  -4   7  113.14    2.64
   0   4  -5   17.85    0.47
   0  -4   5   15.47    0.30
   0  -4   2  115.14    3.80
   0   4  -1    7.06    0.33
   0  -4   1    5.03    0.13
   0  -4   0   23.52    0.48
   0  -4  -1  266.72    8.62
   0  -4  -2  433.91   13.96
   0   4   3   67.70    1.65
   0  -4  -3   67.40    1.14
   0  -4  -4   10.46    0.35
   0   4   5   41.54    1.44
   0  -4  -5   40.04    0.99
   0   4   6  285.62    6.33
   0  -4  -6  296.22    5.47
   0   4   7   63.47    1.59
   0  -4  -7   60.09    1.08
   0   4   8  107.87    2.60
   0  -4  -8  101.44    1.73
   0  -4  -9  827.89   26.09
   0   4  10   29.95    0.84
   0  -4 -10   26.66    0.52
   0   4  11  103.38    2.42
   0  -4 -11   98.80    1.69
   0   4  12   26.28    0.71
   0  -4 -12   28.15    0.55
   0   4  13    0.71    0.08
   0  -4 -13    0.81    0.07
   0   4  14    6.41    0.19
   0  -4 -14    6.45    0.20
   0   4  15   14.83    0.35
   0  -4 -15   14.96    0.30
   0   4  16   18.22    0.50
   0  -4 -16   18.17    0.41
   0   4  17   20.47    0.38
   0  -4 -17   21.59    0.41
   0   4  18    0.62    0.11
   0  -4 -18    0.65    0.11
   0   5 -20   35.36    0.83
   0   5 -19    0.72    0.08
   0  -5  19    0.40    0.06
   0   5 -18    0.12    0.07
   0  -5  18    0.08    0.06
   0   5 -17   22.16    0.47
   0  -5  17   21.63    0.49
   0   5 -16   55.69    1.46
   0  -5  16   55.55    1.18
   0   5 -15   12.70    0.30
   0  -5  15   12.76    0.27
   0  -5  14   18.42    0.55
   0   5 -13   13.24    0.35
   0  -5  13   14.58    0.35
   0   5 -12  354.51    7.83
   0  -5  12  351.94    5.65
   0  -5  11    0.15    0.06
   0   5 -10    4.56    0.22
   0  -5  10    5.49    0.16
   0   5  -9   14.79    0.41
   0  -5   9   10.99    0.28
   0   5  -8  296.55    9.35
   0  -5   8  275.33    4.99
   0   5  -7   51.23    1.87
   0  -5   7   51.19    1.04
   0   5  -6  146.29    4.70
   0  -5   6  114.89    2.87
   0   5  -3   18.15    0.48
   0  -5   3   22.34    0.50
   0   5  -2   75.35    2.43
   0  -5   2   71.49    1.37
   0  -5   1    2.74    0.08
   0   5   1  254.51    8.36
   0  -5  -1  294.29    9.82
   0  -5  -2   62.02    1.24
   0  -5  -3 1183.61   36.42
   0   5   4  379.21   12.16
   0  -5  -4  396.21    8.81
   0   5   5   31.10    0.77
   0  -5  -5   34.13    0.62
   0   5   6   93.63    2.29
   0  -5  -6   95.61    1.63
   0   5   7  124.94    2.90
   0  -5  -7  130.37    2.55
   0   5   8  183.97    4.32
   0  -5  -8  168.46    2.77
   0   5   9   84.20    2.94
   0  -5  -9   99.63    1.71
   0   5  10   31.64    0.86
   0  -5 -10   31.21    0.69
   0   5  11    6.78    0.24
   0  -5 -11    6.47    0.21
   0   5  12   29.31    0.81
   0  -5 -12   26.23    0.64
   0   5  13    1.70    0.09
   0  -5 -13    1.53    0.10
   0   5  14    0.68    0.09
   0  -5 -14    1.18    0.10
   0   5  15   39.64    0.83
   0  -5 -15   43.31    0.87
   0   5  16   32.22    0.68
   0  -5 -16   32.47    0.61
   0   5  17   10.72    0.29
   0  -5 -17   10.25    0.26
   0   6 -20    2.77    0.12
   0  -6  20    2.94    0.12
   0   6 -19   16.42    0.37
   0  -6  19   19.36    0.53
   0   6 -18  153.81    3.48
   0  -6  18  149.27    3.31
   0   6 -17    5.37    0.16
   0  -6  17    5.66    0.15
   0   6 -16    4.67    0.13
   0  -6  16    3.97    0.12
   0   6 -15    0.24    0.07
   0  -6  15    0.03    0.04
   0   6 -14   46.21    1.55
   0  -6  14   42.00    0.92
   0   6 -13   14.86    0.40
   0  -6  13   16.12    0.36
   0   6 -12   91.32    2.13
   0  -6  12   73.81    1.45
   0   6 -11   22.93    0.59
   0  -6  11   20.97    0.39
   0   6  -9   12.31    0.46
   0  -6   9   11.59    0.24
   0   6  -8  103.10    3.36
   0  -6   8  102.75    1.97
   0   6  -7  251.35    5.64
   0  -6   7  250.87    4.68
   0  -6   4   19.52    0.55
   0   6  -3    2.62    0.09
   0  -6   3    2.29    0.08
   0  -6   1   33.93    0.71
   0   6   0   45.40    1.09
   0  -6   0   41.97    0.73
   0  -6  -1    5.15    0.20
   0   6   2    2.31    0.80
   0   6   3    1.86    0.09
   0  -6  -3    0.63    0.05
   0   6   4   26.25    0.69
   0  -6  -4   31.13    0.77
   0   6   5  181.90    4.13
   0  -6  -5  202.70    4.66
   0   6   6  224.28    4.11
   0  -6  -6  242.71    4.54
   0   6   7  219.10    5.19
   0  -6  -7  221.66    3.55
   0   6   8   40.24    1.08
   0  -6  -8   39.66    0.70
   0   6   9   68.73    1.68
   0  -6  -9   82.21    1.65
   0   6  10  388.26   12.23
   0  -6 -10  386.12    6.20
   0   6  11   48.98    0.99
   0  -6 -11   47.65    0.89
   0   6  12   29.61    0.89
   0  -6 -12   29.08    0.75
   0   6  13    2.61    0.12
   0  -6 -13    2.64    0.10
   0   6  14    9.05    0.29
   0  -6 -14    8.55    0.21
   0   6  15    1.19    0.09
   0  -6 -15    1.11    0.09
   0   6  16    0.35    0.07
   0  -6 -16    0.32    0.07
   0   6  17    1.14    0.22
   0  -6 -17    0.86    0.11
   0   7 -20   16.76    0.64
   0  -7  20   12.57    0.42
   0   7 -19   24.92    0.47
   0  -7  19   22.63    0.49
   0   7 -18    3.70    0.16
   0  -7  18    6.15    0.20
   0   7 -17   12.17    0.26
   0  -7  17   12.62    0.29
   0   7 -16   60.94    1.08
   0  -7  16   59.63    1.17
   0   7 -15   10.99    0.29
   0  -7  15   11.06    0.24
   0   7 -14    8.03    0.29
   0  -7  14    7.28    0.19
   0   7 -13  104.60    2.09
   0  -7  13   99.28    1.89
   0   7 -12  221.31    4.17
   0  -7  12  209.12    3.39
   0   7 -11  473.58    8.88
   0  -7  11  484.29    8.75
   0   7 -10    3.17    0.14
   0  -7  10    2.98    0.13
   0   7  -9  216.61    4.04
   0  -7   9  218.11    4.08
   0   7  -7    5.54    0.21
   0  -7   7    5.16    0.17
   0   7  -6   29.39    0.77
   0  -7   6   28.99    0.62
   0   7  -5   94.24    1.82
   0  -7   5   92.61    1.56
   0   7  -4    0.01    0.21
   0   7  -3  184.60    4.09
   0  -7   3  190.72    3.60
   0   7  -2   39.53    0.94
   0  -7   2   36.64    0.64
   0  -7   1   61.83    1.24
   0   7   0   -1.17    0.30
   0   7   1   -0.59    0.24
   0  -7  -1  378.43    8.35
   0   7   2   74.82    1.80
   0  -7  -2   82.10    1.64
   0   7   3    0.25    0.07
   0  -7  -3    0.11    0.10
   0   7   4  598.15   18.62
   0  -7  -4  554.30   10.03
   0  -7  -5  171.44    4.07
   0   7   6    7.91    0.21
   0  -7  -6    8.86    0.23
   0   7   7    0.44    0.08
   0  -7  -7    0.34    0.06
   0   7   8  358.31    8.13
   0  -7  -8  376.16    6.00
   0   7   9    2.83    0.13
   0  -7  -9    2.67    0.11
   0   7  10    0.29    0.08
   0  -7 -10    0.56    0.07
   0   7  11    0.22    0.08
   0  -7 -11    0.30    0.06
   0   7  12   53.15    1.28
   0  -7 -12   53.17    0.97
   0   7  13   13.89    0.38
   0  -7 -13   13.27    0.37
   0   7  14    1.17    0.10
   0  -7 -14    1.01    0.08
   0   7  15    1.55    0.10
   0  -7 -15    1.32    0.08
   0   7  16   12.66    0.42
   0  -7 -16   12.58    0.39
   0   8 -20   13.10    0.33
   0  -8  20   11.48    0.37
   0   8 -19   25.31    0.48
   0  -8  19   24.81    0.46
   0   8 -18    0.18    0.08
   0  -8  18    0.16    0.05
   0   8 -17   75.38    1.45
   0  -8  17   74.81    1.40
   0   8 -16    2.04    0.12
   0  -8  16    2.77    0.13
   0   8 -15    0.97    0.08
   0  -8  15    0.90    0.07
   0   8 -14   22.07    0.51
   0  -8  14   21.20    0.46
   0   8 -13   66.72    1.32
   0  -8  13   66.74    1.15
   0   8 -12  197.39    3.77
   0  -8  12  193.95    3.14
   0   8 -11  296.31    6.60
   0  -8  11  297.88    5.49
   0   8 -10  705.51   21.69
   0  -8  10  651.96   14.20
   0   8  -9   26.42    0.67
   0  -8   9   23.35    0.60
   0  -8   8    0.05    0.09
   0   8  -7   38.72    1.00
   0  -8   7   35.79    0.74
   0   8  -5  318.50    7.09
   0  -8   5  310.96    5.75
   0   8  -4    0.07    0.04
   0  -8   4    0.08    0.03
   0  -8   3   79.31    1.95
   0   8  -2   -0.88    0.27
   0  -8   1    0.39    0.04
   0   8   0   21.41    0.82
   0  -8   0   24.89    0.55
   0   8   1   13.06    0.39
   0  -8  -1   12.61    0.26
   0   8   2  137.89    2.64
   0  -8  -2  134.80    2.20
   0   8   3  189.17    3.51
   0  -8  -3  187.15    3.48
   0  -8  -4    6.14    0.19
   0  -8  -5   11.73    0.33
   0   8   6  393.56    7.08
   0  -8  -6  376.45    6.03
   0   8   7    6.23    0.25
   0  -8  -7    5.72    0.18
   0   8   8    9.44    0.31
   0  -8  -8    9.72    0.27
   0   8   9   27.17    0.56
   0  -8  -9   26.23    0.51
   0   8  10  108.65    2.55
   0  -8 -10  103.81    1.73
   0   8  11    0.82    0.11
   0  -8 -11    0.49    0.06
   0   8  12    0.08    0.06
   0  -8 -12    0.11    0.07
   0  -8 -13    3.76    0.17
   0   8  14   26.38    0.55
   0  -8 -14   28.51    0.52
   0   8  15    0.03    0.08
   0  -8 -15    0.07    0.07
   0   8  16    0.03    0.14
   0  -8 -16    0.09    0.12
   0   9 -20    0.05    0.07
   0  -9  20    0.22    0.06
   0   9 -19    0.26    0.07
   0  -9  19    0.15    0.06
   0   9 -18   31.36    0.58
   0  -9  18   28.33    0.60
   0   9 -17    3.98    0.14
   0  -9  17    3.69    0.12
   0   9 -16    8.82    0.36
   0  -9  16   10.20    0.24
   0   9 -15   56.51    1.14
   0  -9  15   58.24    1.00
   0   9 -14   44.41    0.96
   0  -9  14   39.41    0.79
   0   9 -13    4.16    0.20
   0  -9  13    3.92    0.12
   0   9 -12   37.00    0.97
   0  -9  12   37.61    0.66
   0   9 -11   27.45    0.72
   0  -9  11   27.28    0.51
   0   9 -10   91.29    1.75
   0  -9  10   89.16    1.70
   0   9  -9  563.91   10.11
   0  -9   9  525.91    9.40
   0   9  -8  364.56    8.01
   0  -9   8  368.57    6.64
   0   9  -7  388.06    8.58
   0  -9   7  364.14    8.15
   0   9  -6   98.77    2.27
   0  -9   6   81.63    1.57
   0   9  -5    0.82    0.07
   0  -9   5    0.76    0.04
   0   9  -4  130.58    2.96
   0  -9   4  124.40    2.32
   0   9  -3  190.86    4.25
   0  -9   3  184.39    2.97
   0  -9   2   33.02    0.88
   0   9  -1   22.74    0.61
   0  -9   1   21.86    0.48
   0   9   0   63.57    1.22
   0  -9   0   63.51    1.08
   0   9   1  134.03    3.12
   0  -9  -1  129.17    2.16
   0   9   2  140.42    2.63
   0  -9  -2  142.04    2.66
   0   9   3   28.40    0.73
   0  -9  -3   29.68    0.76
   0   9   4  398.19    8.77
   0  -9  -4  382.92    6.96
   0   9   5   31.67    0.86
   0  -9  -5   33.98    0.63
   0   9   6    0.14    0.09
   0  -9  -6    0.11    0.06
   0   9   7    1.26    0.09
   0  -9  -7    1.67    0.09
   0   9   8   64.71    1.29
   0  -9  -8   61.22    1.25
   0   9   9    0.14    0.07
   0  -9  -9    0.18    0.06
   0   9  10    0.24    0.07
   0  -9 -10    0.32    0.06
   0   9  11   24.95    0.67
   0  -9 -11   25.34    0.59
   0   9  12   67.16    1.66
   0  -9 -12   68.93    1.64
   0   9  13    4.99    0.18
   0  -9 -13    4.45    0.14
   0   9  14    0.35    0.09
   0  -9 -14    0.45    0.09
   0   9  15    0.38    0.18
   0  -9 -15    0.41    0.19
   0  10 -20    4.53    0.19
   0 -10  20    4.23    0.24
   0  10 -19    4.03    0.13
   0 -10  19    4.21    0.12
   0  10 -18    3.51    0.18
   0 -10  18    3.12    0.14
   0  10 -17   10.45    0.32
   0 -10  17   10.30    0.23
   0  10 -16   58.74    1.16
   0 -10  16   57.69    1.13
   0  10 -15   31.41    0.81
   0 -10  15   36.24    0.66
   0  10 -14   31.21    0.65
   0 -10  14   29.15    0.52
   0  10 -13   11.74    0.30
   0 -10  13   12.69    0.29
   0  10 -12  257.80    5.77
   0 -10  12  257.53    4.13
   0  10 -11   17.99    0.40
   0 -10  11   17.35    0.37
   0 -10  10    7.93    0.24
   0  10  -9  223.65    5.19
   0 -10   9  211.37    3.94
   0  10  -8  126.77    2.44
   0 -10   8  125.71    2.10
   0  10  -7   23.12    0.58
   0 -10   7   24.24    0.67
   0 -10   6    3.96    0.15
   0  10  -5   16.56    0.38
   0 -10   5   14.55    0.41
   0  10  -4  141.33    3.24
   0 -10   4  129.16    2.42
   0  10  -3   25.76    0.85
   0 -10   3   27.46    0.59
   0 -10   2  155.30    2.98
   0  10  -1  414.62   13.25
   0 -10   1  352.36    6.52
   0 -10   0   18.34    0.37
   0  10   1    4.55    0.17
   0 -10  -1    6.57    0.21
   0  10   2    5.52    0.17
   0 -10  -2    5.36    0.13
   0  10   3   73.45    1.72
   0 -10  -3   69.69    1.20
   0  10   4   87.53    2.09
   0 -10  -4   81.27    1.95
   0  10   5   65.74    1.31
   0 -10  -5   65.78    1.39
   0  10   6  135.36    3.16
   0 -10  -6  132.96    2.51
   0  10   7   23.10    0.60
   0 -10  -7   23.87    0.55
   0  10   8    7.02    0.24
   0 -10  -8    6.98    0.18
   0  10   9    6.32    0.24
   0 -10  -9    5.76    0.16
   0  10  10    1.55    0.10
   0 -10 -10    1.77    0.09
   0 -10 -11    3.68    0.17
   0  10  12   17.62    0.48
   0 -10 -12   20.37    0.57
   0  10  13    2.08    0.12
   0 -10 -13    2.29    0.10
   0  10  14    2.06    0.25
   0 -10 -14    2.34    0.16
   0 -10 -15    2.85    0.23
   0  11 -20    1.10    0.10
   0 -11  20    1.26    0.13
   0  11 -19    3.05    0.14
   0 -11  19    1.86    0.12
   0  11 -18   35.68    0.75
   0 -11  18   33.80    0.69
   0  11 -17    2.80    0.12
   0 -11  17    3.18    0.10
   0  11 -16    9.12    0.24
   0 -11  16    9.20    0.22
   0  11 -15    7.46    0.26
   0 -11  15    9.02    0.26
   0  11 -14   61.48    1.24
   0 -11  14   58.05    1.10
   0  11 -13    8.95    0.32
   0 -11  13    8.97    0.24
   0 -11  12   38.64    1.02
   0  11 -11    3.89    0.15
   0 -11  11    3.80    0.11
   0  11 -10  204.22    4.76
   0 -11  10  193.35    3.57
   0  11  -9   32.90    1.22
   0 -11   9   32.31    0.67
   0  11  -8    4.76    0.13
   0 -11   8    4.03    0.16
   0  11  -7   23.03    0.59
   0 -11   7   24.40    0.51
   0  11  -6   18.69    0.48
   0 -11   6   18.45    0.40
   0  11  -5   52.08    1.30
   0 -11   5   49.70    0.99
   0  11  -4   48.60    1.19
   0 -11   4   48.60    0.84
   0 -11   3   50.97    1.66
   0 -11   2  837.53   26.09
   0 -11   1   33.82    0.86
   0  11   0   13.60    0.40
   0 -11   0   12.33    0.28
   0 -11  -1  119.04    2.00
   0  11   2  132.47    3.17
   0 -11  -2  134.96    2.27
   0  11   3   30.09    0.73
   0 -11  -3   27.28    0.50
   0  11   4   17.17    0.47
   0 -11  -4   16.82    0.38
   0  11   5   69.57    1.69
   0 -11  -5   69.91    1.78
   0  11   6   21.14    0.56
   0 -11  -6   20.06    0.49
   0  11   7   18.27    0.54
   0 -11  -7   17.98    0.42
   0 -11  -8   25.93    0.57
   0  11   9    7.76    0.39
   0 -11  -9    5.87    0.15
   0  11  10   21.45    0.57
   0 -11 -10   21.74    0.41
   0 -11 -11    4.84    0.17
   0  11  12    0.79    0.11
   0 -11 -12    0.78    0.10
   0  11  13    2.63    0.23
   0 -11 -13    3.51    0.16
   0  11  14    0.50    0.16
   0 -11 -14    0.70    0.17
   0  12 -20    9.73    0.30
   0 -12  20   10.18    0.40
   0  12 -19    2.28    0.13
   0 -12  19    1.36    0.10
   0  12 -18    3.27    0.14
   0 -12  18    3.40    0.10
   0  12 -17   27.82    0.61
   0 -12  17   25.08    0.50
   0  12 -16  108.35    2.48
   0 -12  16  108.02    2.00
   0  12 -15   21.71    0.48
   0 -12  15   21.93    0.48
   0  12 -14    0.81    0.10
   0 -12  14    0.88    0.06
   0  12 -13    0.97    0.09
   0 -12  13    1.91    0.10
   0  12 -12   70.18    1.36
   0 -12  12   63.92    1.24
   0 -12  11   10.95    0.34
   0  12 -10    1.00    0.07
   0 -12  10    0.83    0.06
   0  12  -9    8.34    0.20
   0 -12   9    7.74    0.20
   0  12  -8  430.39    9.59
   0 -12   8  422.47    7.60
   0 -12   7   15.53    0.34
   0  12  -6    0.23    0.05
   0 -12   6    0.42    0.06
   0  12  -5    0.05    0.09
   0 -12   5    0.88    0.06
   0  12  -4  246.41    5.77
   0 -12   4  254.16    3.98
   0 -12   3    6.42    0.18
   0 -12   2   46.29    0.81
   0 -12   1   84.02    1.64
   0 -12   0  207.70    3.29
   0  12   1   56.36    1.32
   0 -12  -1   60.44    1.22
   0  12   2    6.54    0.33
   0 -12  -2    6.42    0.19
   0  12   3    0.26    0.12
   0 -12  -3    0.18    0.05
   0  12   4  148.43    3.46
   0 -12  -4  140.30    2.26
   0  12   5    0.18    0.08
   0 -12  -5    0.29    0.06
   0  12   6    2.76    0.14
   0 -12  -6    3.40    0.13
   0  12   7   15.85    0.45
   0 -12  -7   20.49    0.47
   0 -12  -8   21.71    0.48
   0 -12  -9    3.01    0.13
   0  12  10    2.13    0.14
   0 -12 -10    1.87    0.10
   0  12  11    5.24    0.20
   0 -12 -11    4.95    0.14
   0  12  12    6.40    0.36
   0 -12 -12    7.45    0.26
   0  12  13    1.45    0.16
   0 -12 -13    1.65    0.20
   0  13 -20    2.24    0.16
   0 -13  20    1.77    0.14
   0  13 -19    0.60    0.11
   0 -13  19    0.66    0.12
   0  13 -18    9.18    0.25
   0 -13  18    8.58    0.23
   0  13 -17   23.47    0.50
   0 -13  17   23.83    0.59
   0  13 -16    5.93    0.20
   0 -13  16    7.38    0.23
   0  13 -15   25.13    0.55
   0 -13  15   24.71    0.50
   0  13 -14   51.51    1.22
   0 -13  14   48.92    0.94
   0  13 -13    0.51    0.11
   0 -13  13    0.38    0.05
   0  13 -12    9.92    0.30
   0 -13  12    9.03    0.19
   0  13 -11   34.94    0.92
   0 -13  11   32.55    0.64
   0  13 -10  172.25    3.95
   0 -13  10  167.34    3.90
   0  13  -9   74.12    1.41
   0 -13   9   68.55    1.34
   0 -13   8    6.59    0.22
   0  13  -7    0.48    0.08
   0 -13   7    0.17    0.07
   0  13  -6  425.27    9.40
   0 -13   6  366.43    8.28
   0 -13   5   48.22    1.17
   0  13  -4    2.44    0.13
   0 -13   4    4.98    0.15
   0  13  -3   12.13    0.47
   0 -13   3   12.23    0.25
   0  13  -2  375.73    8.57
   0 -13   2  395.36    7.24
   0 -13   1    4.53    0.14
   0 -13   0    7.81    0.27
   0 -13  -1   12.80    0.37
   0  13   2  108.41    2.66
   0 -13  -2  112.02    1.87
   0  13   3   14.97    0.41
   0 -13  -3   13.83    0.28
   0  13   4   13.58    0.38
   0 -13  -4   13.07    0.28
   0  13   5    0.03    0.08
   0 -13  -5    0.10    0.06
   0  13   6   60.25    1.41
   0 -13  -6   59.83    1.02
   0  13   7    0.04    0.08
   0 -13  -7    0.13    0.06
   0  13   8    0.25    0.07
   0 -13  -8    0.28    0.07
   0  13   9    1.89    0.10
   0 -13  -9    2.06    0.10
   0  13  10   29.56    0.64
   0 -13 -10   31.11    0.54
   0  13  11    0.59    0.19
   0 -13 -11    0.32    0.13
   0  13  12    0.20    0.16
   0 -13 -12    0.29    0.14
   0  13  13    3.17    0.38
   0  14 -20   10.10    0.48
   0 -14  20    9.27    0.36
   0  14 -19    7.12    0.25
   0 -14  19    7.43    0.24
   0  14 -18   33.94    0.87
   0 -14  18   30.82    0.76
   0  14 -17    0.73    0.11
   0 -14  17    0.56    0.06
   0  14 -16   17.73    0.39
   0 -14  16   17.56    0.38
   0  14 -15   21.98    0.49
   0 -14  15   23.16    0.47
   0  14 -14    0.01    0.08
   0 -14  14    0.02    0.05
   0  14 -13   50.05    1.23
   0 -14  13   49.24    0.96
   0  14 -12   86.66    2.00
   0 -14  12   83.30    1.35
   0  14 -11   17.57    0.50
   0 -14  11   15.15    0.33
   0  14 -10   86.75    2.10
   0 -14  10   84.20    1.62
   0  14  -9  112.80    2.14
   0 -14   9  108.46    2.51
   0  14  -8  141.56    3.26
   0 -14   8  141.94    2.66
   0 -14   7   48.88    0.95
   0 -14   6   17.19    0.47
   0 -14   5    8.26    0.26
   0 -14   4  251.06    4.65
   0  14  -3    1.10    0.08
   0 -14   3    0.97    0.06
   0  14  -2    6.89    0.26
   0 -14   2    7.51    0.20
   0  14  -1   24.43    0.72
   0 -14   1   36.74    0.92
   0  14   0  207.27    3.96
   0 -14   0  213.82    3.39
   0  14   1    1.20    0.12
   0 -14  -1    0.40    0.05
   0  14   2   21.15    0.48
   0 -14  -2   22.58    0.43
   0  14   3    0.05    0.09
   0 -14  -3    0.15    0.06
   0  14   4   24.93    0.67
   0 -14  -4   27.86    0.54
   0  14   5    1.20    0.12
   0 -14  -5    0.80    0.07
   0  14   6    4.94    0.21
   0 -14  -6    4.55    0.14
   0  14   7   -0.01    0.12
   0 -14  -7    0.27    0.08
   0  14   8   41.49    1.02
   0 -14  -8   40.34    0.70
   0  14   9    0.08    0.08
   0 -14  -9   -0.01    0.07
   0  14  10    1.91    0.17
   0 -14 -10    2.00    0.11
   0  14  11    0.26    0.22
   0 -14 -11    0.08    0.15
   0  14  12    6.17    0.48
   0 -14 -12    6.50    0.22
   0  15 -20    6.46    0.24
   0 -15  20    6.83    0.29
   0  15 -19    5.39    0.21
   0 -15  19    5.58    0.25
   0  15 -18    5.09    0.20
   0 -15  18    5.12    0.24
   0  15 -17    4.34    0.18
   0 -15  17    2.78    0.13
   0 -15  16   58.14    1.35
   0  15 -15   10.71    0.37
   0 -15  15   12.41    0.28
   0  15 -14   28.74    0.64
   0 -15  14   31.21    0.55
   0  15 -13   18.40    0.38
   0 -15  13   20.83    0.56
   0  15 -12   19.26    0.56
   0 -15  12   13.45    0.37
   0  15 -11   32.00    0.61
   0 -15  11   34.86    0.70
   0  15 -10   20.38    0.56
   0 -15  10   22.54    0.44
   0  15  -9   20.37    0.48
   0 -15   9   21.80    0.46
   0  15  -8   11.87    0.37
   0 -15   8   11.77    0.35
   0  15  -7   15.43    0.45
   0 -15   7   15.11    0.39
   0  15  -6  109.79    2.57
   0 -15   6  109.41    2.03
   0  15  -5    2.91    0.15
   0 -15   5    2.79    0.13
   0  15  -4   12.52    0.37
   0 -15   4   13.91    0.27
   0  15  -3    1.07    0.13
   0 -15   3    0.21    0.06
   0  15  -2  110.19    2.65
   0 -15   2  115.90    1.88
   0  15  -1    3.61    0.19
   0 -15   1    3.52    0.15
   0  15   0   27.82    0.66
   0 -15   0   30.32    0.80
   0  15   1    5.42    0.23
   0 -15  -1    5.74    0.15
   0  15   2   59.67    1.48
   0 -15  -2   56.02    0.97
   0  15   3    4.61    0.23
   0 -15  -3    4.11    0.13
   0  15   4    4.89    0.22
   0 -15  -4    4.54    0.13
   0  15   5    8.76    0.24
   0 -15  -5    8.18    0.23
   0  15   6    8.63    0.31
   0 -15  -6    8.96    0.24
   0  15   7    0.60    0.10
   0 -15  -7    0.78    0.08
   0 -15  -8    0.00    0.10
   0 -15  -9    2.54    0.19
   0  15  10   16.84    0.78
   0 -15 -10   17.58    0.54
   0  16 -19    2.27    0.39
   0 -16  19    1.89    0.24
   0  16 -18   16.86    0.53
   0 -16  18   16.50    0.49
   0  16 -17    0.45    0.11
   0 -16  17    0.60    0.12
   0  16 -16    0.65    0.11
   0 -16  16    0.49    0.07
   0  16 -15    7.35    0.21
   0 -16  15    6.78    0.18
   0  16 -14   89.94    2.10
   0 -16  14   95.89    1.77
   0  16 -13    0.57    0.08
   0 -16  13    0.47    0.06
   0  16 -12   55.29    1.12
   0 -16  12   63.60    1.24
   0  16 -11    0.34    0.07
   0 -16  11    0.34    0.06
   0  16 -10    1.53    0.10
   0 -16  10    1.16    0.09
   0  16  -9    3.29    0.11
   0 -16   9    3.63    0.11
   0  16  -8    2.63    0.13
   0 -16   8    3.68    0.10
   0  16  -7   47.78    1.17
   0 -16   7   44.08    0.74
   0  16  -6   30.18    0.79
   0 -16   6   30.22    0.66
   0  16  -5    7.37    0.25
   0 -16   5    7.43    0.17
   0  16  -4   42.54    0.88
   0 -16   4   45.22    0.81
   0  16  -3    0.11    0.08
   0 -16   3    0.20    0.05
   0  16  -2   49.87    1.26
   0 -16   2   50.33    0.85
   0  16  -1    5.71    0.18
   0 -16   1    5.52    0.19
   0  16   0   13.46    0.41
   0 -16   0   13.54    0.30
   0  16   1   36.01    0.99
   0 -16  -1   29.85    0.52
   0  16   2    8.14    0.28
   0 -16  -2    7.94    0.22
   0  16   3    3.78    0.19
   0 -16  -3    5.40    0.20
   0  16   4   18.84    0.53
   0 -16  -4   19.74    0.37
   0  16   5    5.56    0.22
   0 -16  -5    5.61    0.15
   0  16   6    1.29    0.12
   0 -16  -6    2.69    0.16
   0 -16  -7    0.61    0.13
   0 -16  -8   16.64    0.46
   0  17 -18    0.65    0.26
   0 -17  18    0.86    0.13
   0  17 -17    1.03    0.16
   0 -17  17    0.99    0.13
   0  17 -16   10.23    0.31
   0 -17  16   11.18    0.32
   0  17 -15    0.08    0.09
   0 -17  15    0.11    0.06
   0  17 -14    0.70    0.12
   0 -17  14    0.83    0.07
   0  17 -13   44.35    0.90
   0 -17  13   34.88    0.87
   0  17 -12   70.98    1.70
   0 -17  12   69.83    1.61
   0  17 -11    3.28    0.14
   0 -17  11    2.84    0.11
   0  17 -10   11.13    0.38
   0 -17  10    9.13    0.27
   0  17  -9    0.09    0.07
   0 -17   9    0.08    0.05
   0 -17   8   15.35    0.30
   0  17  -7    6.15    0.22
   0 -17   7    6.34    0.16
   0  17  -6    0.08    0.06
   0 -17   6    0.13    0.04
   0  17  -5    5.63    0.22
   0 -17   5    5.59    0.14
   0  17  -4   26.18    0.68
   0 -17   4   32.87    0.78
   0  17  -3    3.36    0.19
   0 -17   3    3.72    0.11
   0  17  -2    0.24    0.08
   0 -17   2    0.47    0.06
   0  17  -1    4.03    0.19
   0 -17   1    3.95    0.16
   0  17   0   34.13    0.89
   0 -17   0   33.92    0.61
   0  17   1    0.42    0.10
   0 -17  -1    0.24    0.06
   0  17   2    7.94    0.30
   0 -17  -2    7.54    0.26
   0  17   3    3.24    0.18
   0 -17  -3    3.04    0.11
   0  17   4    5.30    0.25
   0 -17  -4    8.73    0.27
   0 -17  -5    0.13    0.13
   0 -17  -6    5.27    0.17
   0  18 -16    0.49    0.25
   0 -18  16    0.53    0.12
   0  18 -15    8.44    0.30
   0 -18  15    8.88    0.26
   0  18 -14   15.12    0.49
   0 -18  14   13.51    0.50
   0  18 -13    6.80    0.26
   0 -18  13    7.55    0.23
   0  18 -12    0.69    0.09
   0 -18  12    0.84    0.07
   0  18 -11    5.19    0.19
   0 -18  11    4.84    0.14
   0  18 -10   50.13    0.96
   0 -18  10   57.66    1.11
   0  18  -9   52.39    1.25
   0 -18   9   53.88    1.06
   0  18  -8    0.50    0.09
   0 -18   8    0.41    0.08
   0  18  -7    1.65    0.13
   0 -18   7    1.75    0.09
   0  18  -6   45.51    1.13
   0 -18   6   45.20    0.77
   0  18  -5    3.60    0.19
   0 -18   5    2.89    0.09
   0  18  -4    4.21    0.22
   0 -18   4    3.68    0.13
   0  18  -3    5.28    0.23
   0 -18   3    2.79    0.13
   0  18  -2   33.30    0.86
   0 -18   2   34.19    0.59
   0  18  -1    0.47    0.12
   0 -18   1    0.25    0.06
   0  18   0    0.06    0.11
   0 -18   0    0.45    0.07
   0  18   1    3.29    0.18
   0 -18  -1    3.10    0.10
   0  18   2   12.02    0.38
   0 -18  -2   11.04    0.33
   0 -18  -3    0.98    0.13
   0  19 -13   10.96    0.37
   0 -19  13   11.61    0.46
   0 -19  12   13.80    0.36
   0  19 -11    3.43    0.26
   0 -19  11    4.41    0.30
   0  19 -10    0.04    0.10
   0 -19  10    0.03    0.06
   0  19  -9    0.69    0.11
   0 -19   9    1.16    0.07
   0  19  -8   52.43    1.24
   0 -19   8   54.09    1.24
   0  19  -7   25.15    0.67
   0 -19   7   31.92    0.67
   0  19  -6    0.27    0.09
   0 -19   6    0.13    0.05
   0  19  -5    1.48    0.15
   0 -19   5    3.97    0.17
   0  19  -4   41.03    1.03
   0 -19   4   40.65    0.68
   0  19  -3    0.72    0.11
   0 -19   3    0.59    0.05
   0  19  -2    1.34    0.12
   0 -19   2    1.77    0.09
   0 -19   1    0.42    0.08
   1 -19   0    0.02    0.08
  -1  19   0   -0.11    0.10
  -1  19  -1   12.91    0.41
  -1  19  -2    2.11    0.15
  -1  19  -3    1.00    0.13
  -1  19  -4   17.22    0.48
  -1  19  -5   40.32    1.02
  -1  19  -6    3.92    0.20
   1 -19   7   -0.08    0.07
  -1  19  -7    0.06    0.12
   1 -19   8   35.79    0.86
  -1  19  -8   31.30    0.84
   1 -19   9   59.95    1.14
  -1  19  -9   55.48    1.39
   1 -19  10   -0.02    0.06
  -1  19 -10   -0.02    0.11
   1 -19  11    3.12    0.16
  -1  19 -11    2.69    0.15
   1 -19  12    0.40    0.17
   1 -18  -3   10.18    0.28
  -1  18   3   12.38    0.83
   1 -18  -2    5.84    0.18
  -1  18   2    6.46    0.25
   1 -18  -1   15.06    0.41
  -1  18   1   11.30    0.35
   1 -18   0    6.88    0.19
  -1  18   0    8.94    0.31
   1 -18   1    0.14    0.04
  -1  18  -1    0.05    0.09
   1 -18   2    4.38    0.13
  -1  18  -3   33.04    0.87
  -1  18  -4   35.65    0.94
   1 -18   5   21.03    0.68
  -1  18  -5   24.51    0.67
   1 -18   6    4.50    0.16
  -1  18  -6    5.04    0.19
   1 -18   7   39.54    0.80
  -1  18  -7   37.27    0.74
   1 -18   8    2.96    0.10
  -1  18  -8    3.56    0.18
   1 -18   9    4.99    0.14
  -1  18  -9    4.62    0.19
   1 -18  10    5.61    0.19
  -1  18 -10    5.90    0.19
   1 -18  11   43.88    1.06
  -1  18 -11   43.53    1.04
   1 -18  12    0.76    0.08
  -1  18 -12    0.71    0.12
   1 -18  13    2.88    0.11
  -1  18 -13    2.73    0.14
   1 -18  14    7.45    0.38
  -1  18 -14    5.66    0.26
   1 -18  15   18.48    0.61
  -1  18 -15   19.44    0.62
   1 -17  -6    5.73    0.24
   1 -17  -5    2.01    0.10
  -1  17   5    1.93    0.16
   1 -17  -4    3.13    0.11
  -1  17   4    2.98    0.16
   1 -17  -3    3.37    0.16
  -1  17   3    1.53    0.12
   1 -17  -2   21.67    0.48
  -1  17   2   23.89    0.70
   1 -17  -1   28.73    0.49
  -1  17   1   29.34    0.76
   1 -17   0    6.00    0.20
  -1  17   0    9.15    0.35
   1 -17   1   40.68    0.83
  -1  17  -1   38.06    1.01
   1 -17   2   14.23    0.28
  -1  17  -2   15.04    0.42
   1 -17   3    0.18    0.04
  -1  17  -3   -0.05    0.12
   1 -17   4    2.56    0.12
  -1  17  -4    2.17    0.13
   1 -17   5   18.20    0.34
  -1  17  -5   16.68    0.49
   1 -17   6   20.95    0.38
  -1  17  -6   21.42    0.57
   1 -17   7   11.82    0.23
  -1  17  -7   11.35    0.34
   1 -17   8    2.78    0.12
  -1  17  -8    2.25    0.14
   1 -17   9   20.59    0.40
  -1  17  -9   20.31    0.55
   1 -17  10    0.43    0.06
  -1  17 -10    0.38    0.08
   1 -17  11   24.03    0.49
  -1  17 -11   24.51    0.47
   1 -17  12    0.75    0.08
  -1  17 -12    1.20    0.09
   1 -17  13   44.87    1.08
  -1  17 -13   64.09    1.57
   1 -17  14    2.86    0.10
  -1  17 -14    2.95    0.13
   1 -17  15    0.09    0.13
  -1  17 -15    0.02    0.14
   1 -17  16    4.82    0.24
  -1  17 -16    4.67    0.21
   1 -17  17   14.86    0.38
  -1  17 -17   14.10    0.49
  -1  17 -18    1.44    0.11
   1 -16  -9    1.10    0.29
   1 -16  -8    2.91    0.19
   1 -16  -7    1.30    0.14
   1 -16  -6    1.94    0.10
  -1  16   6    1.63    0.17
   1 -16  -5    3.48    0.11
  -1  16   5    3.23    0.17
   1 -16  -4    0.31    0.07
  -1  16   4    0.17    0.11
   1 -16  -3   71.71    1.15
  -1  16   3   66.59    1.56
   1 -16  -2    3.20    0.12
  -1  16   2    3.43    0.19
   1 -16  -1   13.35    0.40
  -1  16   1   12.34    0.42
   1 -16   0   36.20    0.64
  -1  16   0   39.02    0.99
   1 -16   1   21.10    0.38
  -1  16  -1   21.15    0.58
   1 -16   2    4.92    0.12
  -1  16  -2    4.08    0.18
   1 -16   3    8.34    0.19
  -1  16  -3    7.48    0.27
   1 -16   4    7.67    0.17
  -1  16  -4    8.10    0.30
   1 -16   5   26.01    0.48
  -1  16  -5   26.69    0.59
   1 -16   6    2.26    0.12
  -1  16  -6    2.02    0.16
   1 -16   7   29.70    0.59
  -1  16  -7   28.83    0.76
   1 -16   8    0.99    0.06
  -1  16  -8    1.03    0.08
   1 -16   9    9.66    0.24
  -1  16  -9    8.75    0.24
   1 -16  10   33.49    0.66
  -1  16 -10   34.62    0.63
   1 -16  11   20.20    0.54
   1 -16  12   58.87    1.14
  -1  16 -12   57.34    1.14
   1 -16  13    6.78    0.18
  -1  16 -13    6.28    0.20
   1 -16  14   13.62    0.30
  -1  16 -14   13.91    0.41
   1 -16  15   35.78    0.87
  -1  16 -15   46.93    1.11
   1 -16  16    0.22    0.06
  -1  16 -16    0.31    0.09
   1 -16  17    4.16    0.24
  -1  16 -17    3.41    0.23
   1 -16  18    0.03    0.15
  -1  16 -18    0.20    0.16
   1 -16  19    2.39    0.20
  -1  16 -19    2.79    0.26
   1 -15 -11    0.17    0.23
   1 -15 -10    0.72    0.17
  -1  15  10    0.85    0.18
   1 -15  -9   29.68    1.06
  -1  15   9   29.06    1.20
   1 -15  -8    0.11    0.07
  -1  15   8    0.06    0.09
   1 -15  -7    4.88    0.15
  -1  15   7    5.71    0.24
   1 -15  -6    1.84    0.08
  -1  15   6    1.72    0.13
   1 -15  -5   66.53    1.10
  -1  15   5   64.00    1.56
   1 -15  -4    7.41    0.18
  -1  15   4    7.43    0.28
   1 -15  -3   22.98    0.47
  -1  15   3   21.88    0.57
   1 -15  -2    0.90    0.07
  -1  15   2    0.69    0.12
   1 -15  -1   51.89    0.90
  -1  15   1   51.45    1.24
   1 -15   0   22.44    0.43
  -1  15   0   19.38    0.54
   1 -15   1   39.16    0.68
  -1  15  -1   36.46    0.93
   1 -15   2   35.92    0.62
  -1  15  -2   36.97    1.01
   1 -15   3   39.06    0.97
  -1  15  -3   37.96    1.00
   1 -15   4    0.71    0.04
  -1  15  -4    0.36    0.06
   1 -15   5   10.38    0.22
  -1  15  -5    8.97    0.30
   1 -15   6    2.46    0.08
  -1  15  -6    1.87    0.14
   1 -15   7  102.74    1.68
  -1  15  -7  103.60    1.98
   1 -15   8   45.24    0.93
  -1  15  -8   42.26    0.83
   1 -15   9   11.86    0.27
  -1  15  -9   10.47    0.34
   1 -15  10    0.75    0.06
  -1  15 -10    0.41    0.06
   1 -15  11  112.31    2.16
  -1  15 -11  113.34    1.87
   1 -15  12   25.82    0.53
  -1  15 -12   23.08    0.62
   1 -15  13   17.64    0.47
  -1  15 -13   16.76    0.50
   1 -15  14   45.84    0.89
  -1  15 -14   44.73    0.89
   1 -15  15   13.67    0.28
  -1  15 -15   13.57    0.34
   1 -15  16    7.22    0.18
  -1  15 -16    7.09    0.21
   1 -15  17   25.40    0.62
  -1  15 -17   24.29    0.65
   1 -15  18    0.91    0.14
  -1  15 -18    0.83    0.12
   1 -15  19    3.07    0.23
  -1  15 -19    3.92    0.20
   1 -15  20    3.50    0.19
  -1  15 -20    3.32    0.27
   1 -14 -12    0.52    0.17
  -1  14  12    0.40    0.29
   1 -14 -11    6.43    0.32
  -1  14  11    5.24    0.43
   1 -14 -10    2.50    0.22
  -1  14  10    3.42    0.29
   1 -14  -9   14.42    0.34
  -1  14   9   16.46    0.39
   1 -14  -8    1.35    0.11
  -1  14   8    1.56    0.11
   1 -14  -7   50.84    0.99
  -1  14   7   52.95    1.09
   1 -14  -6    3.27    0.11
  -1  14   6    2.55    0.15
   1 -14  -5    2.07    0.09
  -1  14   5    1.99    0.13
   1 -14  -4    5.90    0.15
  -1  14   4    5.01    0.16
   1 -14  -3  122.34    1.97
  -1  14   3  119.63    2.26
   1 -14  -2    2.61    0.11
  -1  14   2   -0.03    0.12
   1 -14  -1    1.46    0.08
  -1  14   1    1.25    0.08
   1 -14   0    0.22    0.04
  -1  14   0    0.05    0.09
   1 -14   1  174.25    2.76
  -1  14  -1  174.12    4.15
   1 -14   2   21.95    0.40
  -1  14  -2   20.90    0.58
   1 -14   3   14.88    0.43
  -1  14  -3   14.24    0.44
   1 -14   4   10.33    0.22
  -1  14  -4    8.76    0.28
   1 -14   5  350.00    7.82
  -1  14  -5  345.30    7.69
   1 -14   6    1.40    0.10
  -1  14  -6    1.25    0.11
   1 -14   7   10.83    0.27
  -1  14  -7   11.58    0.34
   1 -14   8    0.63    0.05
  -1  14  -8    0.75    0.07
   1 -14   9  124.05    2.31
  -1  14  -9  125.98    2.10
   1 -14  10    7.68    0.21
  -1  14 -10    7.65    0.31
   1 -14  11    6.10    0.21
  -1  14 -11    5.89    0.22
   1 -14  12    1.15    0.07
  -1  14 -12    1.26    0.09
   1 -14  13   74.07    1.22
  -1  14 -13   72.53    1.20
   1 -14  14   38.53    0.77
  -1  14 -14   38.84    0.67
   1 -14  15    1.74    0.09
  -1  14 -15    1.79    0.11
   1 -14  16   18.76    0.35
  -1  14 -16   18.22    0.43
   1 -14  17   18.53    0.38
  -1  14 -17   17.36    0.39
   1 -14  18    8.25    0.25
  -1  14 -18    9.10    0.48
   1 -14  19    0.73    0.13
  -1  14 -19    0.69    0.12
   1 -14  20    1.81    0.20
  -1  14 -20    1.38    0.18
   1 -13 -14    0.82    0.21
  -1  13  14    0.65    0.24
   1 -13 -13    7.40    0.24
  -1  13  13    6.78    0.35
   1 -13 -12    0.28    0.16
  -1  13  12    0.21    0.25
   1 -13 -11    6.89    0.26
   1 -13 -10    0.86    0.08
  -1  13  10    0.90    0.10
   1 -13  -9   22.18    0.45
  -1  13   9   21.09    0.40
   1 -13  -8    1.27    0.10
  -1  13   8    1.40    0.11
   1 -13  -7    0.76    0.08
  -1  13   7    0.87    0.10
   1 -13  -6   25.94    0.56
  -1  13   6   25.50    0.56
   1 -13  -5  155.43    2.83
  -1  13   5  153.76    3.58
   1 -13  -4   11.94    0.36
  -1  13   4   11.82    0.37
   1 -13  -3   16.88    0.32
  -1  13   3   17.65    0.54
   1 -13  -2   22.16    0.56
  -1  13   2   35.59    0.96
   1 -13  -1  167.20    3.13
  -1  13   1  160.52    3.74
   1 -13   0   24.07    0.58
  -1  13   0   32.41    0.86
   1 -13   1   39.46    0.71
  -1  13  -1   39.71    0.82
   1 -13   2   25.27    0.69
  -1  13  -2   24.29    0.69
   1 -13   3  354.97    6.50
  -1  13  -3  369.82    8.40
   1 -13   4   22.03    0.59
  -1  13  -4   21.60    0.61
   1 -13   5    8.32    0.17
  -1  13  -5    7.37    0.27
   1 -13   6    0.17    0.04
  -1  13  -6    0.42    0.07
   1 -13   7  316.28    5.78
  -1  13  -7  321.42    5.90
   1 -13   8   53.60    1.09
  -1  13  -8   55.18    1.12
   1 -13   9    0.36    0.08
  -1  13  -9    0.47    0.11
   1 -13  10   58.17    1.17
  -1  13 -10   66.91    1.38
   1 -13  11   69.27    1.32
  -1  13 -11   70.88    1.19
   1 -13  12   12.65    0.36
  -1  13 -12   12.75    0.36
   1 -13  13    6.14    0.16
  -1  13 -13    6.19    0.18
   1 -13  14    1.71    0.08
  -1  13 -14    1.64    0.10
   1 -13  15  133.46    2.44
  -1  13 -15  134.63    2.19
   1 -13  16   40.08    0.69
  -1  13 -16   40.71    0.70
   1 -13  17    9.38    0.22
  -1  13 -17    9.18    0.25
   1 -13  18    0.34    0.08
  -1  13 -18    0.39    0.12
   1 -13  19   17.31    0.61
  -1  13 -19   15.88    0.42
   1 -13  20    0.29    0.13
  -1  13 -20    0.26    0.11
   1 -12 -14    3.92    0.16
   1 -12 -13    0.15    0.13
  -1  12  13    0.16    0.19
   1 -12 -12    3.82    0.14
  -1  12  12    3.65    0.13
   1 -12 -11   47.19    0.88
  -1  12  11   46.75    0.86
   1 -12 -10    0.87    0.10
  -1  12  10    0.92    0.09
   1 -12  -9    3.83    0.16
  -1  12   9    4.06    0.19
   1 -12  -8    9.85    0.22
  -1  12   8    9.79    0.27
   1 -12  -7   44.89    0.81
  -1  12   7   40.76    1.06
   1 -12  -6   50.57    1.23
  -1  12   6   46.10    0.99
   1 -12  -5    4.69    0.12
  -1  12   5    4.60    0.16
   1 -12  -4   38.85    0.81
  -1  12   4   39.55    0.80
   1 -12  -3   82.54    1.63
  -1  12   3   80.05    2.00
   1 -12  -2   68.58    1.35
  -1  12   2   73.15    1.78
   1 -12  -1   21.82    0.67
  -1  12   1   22.68    0.65
   1 -12   0   26.76    0.51
  -1  12   0   31.86    0.85
   1 -12   1  272.76    5.13
  -1  12  -1  266.29    5.98
   1 -12   2   30.69    0.76
  -1  12  -2   31.21    0.82
   1 -12   3   20.28    0.43
  -1  12  -3   20.58    0.59
   1 -12   4    5.05    0.14
  -1  12  -4    4.48    0.15
   1 -12   5   61.66    1.59
  -1  12  -5   73.58    1.82
   1 -12   6   65.61    1.58
  -1  12  -6   67.31    1.71
   1 -12   7   20.61    0.44
  -1  12  -7   21.54    0.48
   1 -12   8    0.66    0.07
  -1  12  -8    0.61    0.07
  -1  12  -9  939.32   20.89
   1 -12  10   21.86    0.66
  -1  12 -10   22.81    0.69
   1 -12  11   14.20    0.32
  -1  12 -11   13.96    0.34
   1 -12  12    4.70    0.12
  -1  12 -12    4.77    0.15
   1 -12  13   54.35    1.06
  -1  12 -13   54.55    0.93
   1 -12  14    2.18    0.09
  -1  12 -14    2.05    0.10
   1 -12  15    4.99    0.14
  -1  12 -15    5.22    0.18
   1 -12  16    0.68    0.06
  -1  12 -16    0.99    0.09
   1 -12  17   48.56    0.80
  -1  12 -17   48.19    0.83
   1 -12  18    2.76    0.12
  -1  12 -18    3.62    0.12
   1 -12  19    2.03    0.15
  -1  12 -19    1.90    0.14
   1 -12  20    0.96    0.13
  -1  12 -20    0.98    0.17
   1 -11 -15    1.54    0.17
  -1  11  15    0.93    0.18
   1 -11 -14    5.81    0.22
  -1  11  14    6.12    0.32
   1 -11 -13    1.43    0.11
  -1  11  13    1.67    0.14
   1 -11 -12    8.51    0.27
  -1  11  12   11.92    0.38
   1 -11 -11   12.62    0.36
  -1  11  11   12.08    0.33
   1 -11 -10    5.99    0.16
  -1  11  10    5.64    0.22
   1 -11  -9   22.50    0.60
  -1  11   9   18.70    0.45
   1 -11  -8   18.65    0.37
  -1  11   8   18.21    0.44
   1 -11  -7   61.47    1.08
  -1  11   7   62.37    1.59
   1 -11  -6   35.19    0.94
  -1  11   6   33.51    0.86
   1 -11  -5   31.90    0.70
  -1  11   5   25.17    0.70
   1 -11  -4   96.35    1.93
  -1  11   4  104.08    2.08
   1 -11  -3    1.29    0.07
  -1  11   3    0.95    0.06
   1 -11  -2    9.41    0.21
  -1  11   2    9.55    0.33
   1 -11  -1  102.09    1.72
   1 -11   0  174.76    2.87
  -1  11   0  179.63    3.47
   1 -11   1   22.58    0.48
  -1  11  -1   22.86    0.50
   1 -11   2   33.73    0.88
  -1  11  -2   33.20    0.88
   1 -11   3  316.43    7.09
  -1  11  -3  308.86    7.03
   1 -11   4  146.18    2.44
  -1  11  -4  149.51    2.86
   1 -11   5   18.82    0.49
  -1  11  -5   14.76    0.48
   1 -11   6   77.93    1.59
  -1  11  -6   81.39    1.56
   1 -11   7  143.41    3.32
  -1  11  -7  157.32    2.94
   1 -11   8   98.46    2.37
  -1  11  -8   91.14    2.14
   1 -11   9    1.29    0.08
  -1  11  -9    1.65    0.07
   1 -11  10   16.93    0.46
  -1  11 -10   16.30    0.47
   1 -11  11  214.72    3.94
  -1  11 -11  219.12    4.00
   1 -11  12    0.39    0.06
  -1  11 -12    0.58    0.07
   1 -11  13    0.26    0.04
  -1  11 -13    0.31    0.06
   1 -11  14    0.71    0.06
  -1  11 -14    0.67    0.07
   1 -11  15   54.77    0.95
  -1  11 -15   54.97    1.06
   1 -11  16    0.13    0.05
  -1  11 -16    0.04    0.07
   1 -11  17    5.66    0.15
  -1  11 -17    5.99    0.16
   1 -11  18   11.47    0.26
  -1  11 -18   11.13    0.28
   1 -11  19    5.09    0.18
  -1  11 -19    5.11    0.24
   1 -11  20    2.61    0.18
  -1  11 -20    2.74    0.16
   1 -10 -15    0.41    0.16
  -1  10  15    0.30    0.12
   1 -10 -14    0.47    0.08
  -1  10  14    0.38    0.10
   1 -10 -13   35.92    0.73
  -1  10  13   40.21    0.82
   1 -10 -12    2.14    0.14
  -1  10  12    1.39    0.09
   1 -10 -11    1.95    0.11
  -1  10  11    1.74    0.12
   1 -10 -10    1.55    0.10
  -1  10  10    1.29    0.10
   1 -10  -9   21.20    0.42
  -1  10   9   21.00    0.49
   1 -10  -8   24.75    0.56
  -1  10   8   24.63    0.57
   1 -10  -7   16.86    0.36
  -1  10   7   15.95    0.39
   1 -10  -6  324.49    5.91
  -1  10   6  339.48    6.29
   1 -10  -5   75.08    1.48
  -1  10   5   80.97    1.98
   1 -10  -4  111.91    2.13
  -1  10   4  106.04    2.14
   1 -10  -3   76.05    1.93
  -1  10   3   75.71    1.53
   1 -10  -2   88.98    1.54
  -1  10   2   89.64    1.74
   1 -10  -1    7.21    0.20
  -1  10   1    7.41    0.27
   1 -10   0   10.97    0.35
  -1  10   0   10.89    0.37
   1 -10   1  134.94    2.60
  -1  10  -1  111.86    2.56
   1 -10   2  420.30    9.52
   1 -10   3   12.72    0.26
  -1  10  -3   12.85    0.45
   1 -10   4   10.89    0.33
  -1  10  -4   10.59    0.31
   1 -10   5   24.00    0.64
  -1  10  -5   22.22    0.52
   1 -10   6    1.11    0.10
  -1  10  -6    0.85    0.07
   1 -10   7  629.71   13.95
   1 -10   8  264.97    4.22
  -1  10  -8  274.13    4.35
   1 -10   9   73.55    1.82
  -1  10  -9  103.98    2.45
   1 -10  10   88.51    1.50
  -1  10 -10   91.79    1.55
   1 -10  11   37.35    0.77
  -1  10 -11   36.81    0.64
   1 -10  12    2.37    0.09
  -1  10 -12    2.58    0.09
   1 -10  13   46.99    0.97
  -1  10 -13   49.40    0.88
   1 -10  14   69.76    1.18
  -1  10 -14   70.19    1.21
   1 -10  15    0.10    0.05
  -1  10 -15    0.25    0.07
   1 -10  16   53.30    1.05
  -1  10 -16   52.93    0.97
   1 -10  17   20.77    0.47
  -1  10 -17   20.78    0.42
   1 -10  18    0.90    0.06
  -1  10 -18    1.11    0.09
   1 -10  19    5.16    0.15
  -1  10 -19    5.43    0.16
   1 -10  20    0.34    0.14
  -1  10 -20    0.49    0.17
   1  -9 -16    3.13    0.14
  -1   9  16    3.68    0.20
   1  -9 -15    1.28    0.10
  -1   9  15    1.05    0.09
   1  -9 -14    1.76    0.09
  -1   9  14    2.08    0.11
   1  -9 -13    6.43    0.20
  -1   9  13    6.21    0.24
   1  -9 -12    7.92    0.20
  -1   9  12    8.15    0.23
   1  -9 -11   66.45    1.32
  -1   9  11   69.15    1.67
   1  -9 -10    8.82    0.29
  -1   9  10    6.32    0.21
   1  -9  -9    6.19    0.16
  -1   9   9    6.16    0.19
   1  -9  -8   30.71    0.59
  -1   9   8   34.43    0.71
   1  -9  -7  184.10    3.10
  -1   9   7  186.67    3.58
   1  -9  -6   19.48    0.54
  -1   9   6   14.77    0.36
   1  -9  -5   24.96    0.69
  -1   9   5   26.06    0.79
   1  -9  -4  316.85    5.17
  -1   9   4  300.04    6.70
   1  -9  -3  177.72    3.31
  -1   9   3  163.86    2.74
   1  -9  -2   44.24    0.93
  -1   9   2   44.34    0.91
   1  -9  -1   61.26    1.08
  -1   9   1   63.29    1.36
   1  -9   0   47.54    0.82
  -1   9   0   48.95    1.24
   1  -9   1  361.70    8.41
  -1   9  -1  365.98    8.37
   1  -9   2  194.42    4.55
  -1   9  -2  199.60    4.56
   1  -9   3    2.47    0.09
  -1   9  -3    2.84    0.15
   1  -9   4  103.63    1.99
  -1   9  -4  104.20    2.01
   1  -9   5  214.49    4.84
  -1   9  -5  214.79    3.94
   1  -9   6   11.66    0.27
  -1   9  -6   11.88    0.29
   1  -9   7  109.10    2.14
  -1   9  -7  108.21    2.12
   1  -9   8    0.88    0.06
  -1   9  -8    0.82    0.05
   1  -9   9  164.30    3.08
  -1   9  -9  166.37    3.08
   1  -9  10  114.21    2.21
  -1   9 -10  112.01    1.81
   1  -9  11   30.28    0.64
  -1   9 -11   32.01    0.59
   1  -9  12  244.00    5.55
  -1   9 -12  253.50    4.66
   1  -9  13   19.37    0.57
  -1   9 -13   14.84    0.35
   1  -9  14    4.06    0.14
  -1   9 -14    3.43    0.14
   1  -9  15    0.28    0.05
  -1   9 -15    0.07    0.09
   1  -9  16   33.80    0.85
  -1   9 -16   26.86    0.60
   1  -9  17    0.28    0.07
  -1   9 -17    0.53    0.09
   1  -9  18   26.79    0.54
  -1   9 -18   27.33    0.49
   1  -9  19   12.34    0.35
  -1   9 -19   17.62    0.48
   1  -9  20    2.78    0.15
  -1   9 -20    2.92    0.16
   1  -8 -16    2.49    0.15
  -1   8  16    2.34    0.16
   1  -8 -15    4.62    0.18
  -1   8  15    5.06    0.18
   1  -8 -14    0.57    0.07
  -1   8  14    0.55    0.08
   1  -8 -13   47.70    0.92
  -1   8  13   46.17    0.82
   1  -8 -12    1.04    0.10
  -1   8  12    0.19    0.08
   1  -8 -11    3.32    0.11
  -1   8  11    3.28    0.10
   1  -8 -10    0.53    0.06
  -1   8  10    1.30    0.09
   1  -8  -9  186.98    3.09
  -1   8   9  174.59    2.90
   1  -8  -8    5.94    0.18
  -1   8   8    5.19    0.17
   1  -8  -7   21.99    0.53
  -1   8   7   21.39    0.50
   1  -8  -6    1.90    0.09
  -1   8   6    1.49    0.14
   1  -8  -5  431.43    6.81
  -1   8   5  438.93    6.87
   1  -8  -4    8.53    0.26
  -1   8   4    5.16    0.20
   1  -8  -3   57.77    1.47
  -1   8   3   58.64    1.22
   1  -8  -2   80.85    1.60
  -1   8   2   78.66    1.54
   1  -8  -1  815.22   25.73
  -1   8   1  866.75   26.76
   1  -8   0  123.15    2.85
  -1   8   0  120.01    2.88
   1  -8   1    3.64    0.10
  -1   8  -1    3.61    0.13
   1  -8   2   80.55    1.98
  -1   8  -2   81.07    1.95
  -1   8  -4  750.00   23.12
   1  -8   5    6.78    0.26
  -1   8  -5    6.22    0.22
   1  -8   6  191.66    3.11
  -1   8  -6  186.17    3.42
   1  -8   7  572.02   12.74
  -1   8  -7  581.71   12.86
   1  -8   8  137.24    2.62
  -1   8  -8  140.68    2.33
   1  -8   9   20.56    0.45
  -1   8  -9   17.25    0.39
   1  -8  10  217.80    3.97
  -1   8 -10  215.15    3.92
   1  -8  11   47.73    0.95
  -1   8 -11   47.23    0.98
   1  -8  12   20.72    0.45
  -1   8 -12   21.33    0.49
   1  -8  13   10.38    0.22
  -1   8 -13   11.55    0.25
   1  -8  14    8.88    0.29
  -1   8 -14    8.93    0.30
   1  -8  15  116.43    1.93
  -1   8 -15  117.85    2.06
   1  -8  16   15.81    0.36
  -1   8 -16   16.76    0.34
   1  -8  17    0.14    0.07
  -1   8 -17    0.12    0.09
   1  -8  18   28.85    0.54
  -1   8 -18   28.69    0.63
   1  -8  19   10.48    0.25
  -1   8 -19   10.75    0.29
   1  -8  20   14.43    0.56
  -1   8 -20   14.12    0.39
   1  -7 -17    0.00    0.09
  -1   7  17    0.04    0.20
   1  -7 -16    0.48    0.09
  -1   7  16    0.46    0.09
   1  -7 -15   69.48    1.32
  -1   7  15   67.53    1.31
   1  -7 -14   12.84    0.27
  -1   7  14   13.35    0.34
   1  -7 -13   14.50    0.31
  -1   7  13   15.61    0.39
   1  -7 -12   41.47    0.76
  -1   7  12   40.98    0.77
   1  -7 -11  149.79    2.49
  -1   7  11  150.01    2.44
   1  -7 -10    6.89    0.28
  -1   7  10    7.44    0.24
   1  -7  -9   12.19    0.26
  -1   7   9   12.12    0.35
   1  -7  -8   44.87    0.80
  -1   7   8   44.56    0.81
   1  -7  -7  209.94    4.02
  -1   7   7  175.26    4.11
   1  -7  -6    4.95    0.16
  -1   7   6    6.78    0.19
   1  -7  -5   35.23    0.96
  -1   7   5   34.74    0.90
   1  -7  -4  100.89    1.99
  -1   7   4  107.57    1.81
   1  -7  -3  702.79   15.66
  -1   7   3  757.68   24.39
   1  -7  -2    0.49    0.04
   1  -7  -1  427.45    9.71
  -1   7   1  406.20    9.09
   1  -7   0   81.14    1.36
  -1   7   0   84.00    2.00
   1  -7   2   34.61    0.94
  -1   7  -2   33.84    0.87
   1  -7   4   13.49    0.42
  -1   7  -4   12.45    0.38
   1  -7   6  123.48    2.89
  -1   7  -6   84.83    2.03
   1  -7   7    0.44    0.08
  -1   7  -7    0.48    0.10
   1  -7   8    0.08    0.04
  -1   7  -8    0.28    0.06
   1  -7   9  354.07    8.03
  -1   7  -9  355.57    6.45
   1  -7  10  143.91    3.49
  -1   7 -10  129.35    2.09
   1  -7  11  100.06    1.93
  -1   7 -11  105.45    1.75
   1  -7  12   97.81    1.63
  -1   7 -12   98.15    1.87
   1  -7  13  248.72    4.69
  -1   7 -13  248.24    4.05
   1  -7  14    1.80    0.10
  -1   7 -14    2.93    0.13
   1  -7  15   23.01    0.51
  -1   7 -15   19.69    0.40
   1  -7  16    0.25    0.05
  -1   7 -16    0.25    0.07
   1  -7  17   67.48    1.14
  -1   7 -17   67.24    1.13
   1  -7  18   36.01    0.62
  -1   7 -18   36.27    0.75
   1  -7  19    9.22    0.21
  -1   7 -19    9.29    0.22
   1  -7  20    0.82    0.08
  -1   7 -20    1.06    0.09
   1  -6 -17   13.08    0.36
  -1   6  17   11.95    0.35
   1  -6 -16   10.21    0.32
  -1   6  16   15.40    0.49
   1  -6 -15   13.60    0.33
  -1   6  15   13.68    0.36
   1  -6 -14   27.25    0.49
  -1   6  14   27.07    0.50
   1  -6 -13   28.45    0.72
  -1   6  13   24.42    0.46
   1  -6 -12   18.39    0.43
  -1   6  12   19.38    0.45
   1  -6 -11   15.64    0.49
  -1   6  11   16.54    0.48
   1  -6 -10   13.12    0.29
  -1   6  10   13.37    0.34
   1  -6  -9  308.49    4.96
  -1   6   9  307.03    5.79
   1  -6  -8   12.58    0.27
  -1   6   8   14.75    0.45
   1  -6  -7    5.06    0.16
  -1   6   7    9.92    0.33
   1  -6  -6   35.21    0.74
  -1   6   6   37.28    0.67
   1  -6  -5  479.46   10.75
  -1   6   5  471.86   10.72
   1  -6  -4   56.65    1.18
  -1   6   4   58.98    1.48
   1  -6  -3   29.50    0.55
  -1   6   3   26.59    0.63
   1  -6  -2  115.86    2.79
  -1   6   2  112.06    2.71
   1  -6   0   17.46    0.46
  -1   6   0   17.27    0.48
   1  -6   1    1.52    0.07
  -1   6  -1    1.27    0.08
   1  -6   2  156.47    3.61
  -1   6  -2  154.77    3.51
  -1   6  -5  626.30   13.91
   1  -6   6   32.26    0.70
  -1   6  -6   34.35    0.61
   1  -6   7  445.65   10.03
  -1   6  -7  450.66    9.99
   1  -6   8  105.36    1.75
  -1   6  -8  108.96    2.07
   1  -6   9    1.99    0.12
  -1   6  -9    2.02    0.16
   1  -6  10   13.09    0.39
  -1   6 -10   18.57    0.52
   1  -6  11  319.27    5.08
  -1   6 -11  305.31    4.87
   1  -6  12   43.99    0.93
  -1   6 -12   43.48    0.78
   1  -6  13    3.43    0.15
  -1   6 -13    0.27    0.08
   1  -6  14    0.57    0.06
  -1   6 -14    0.37    0.06
   1  -6  15  115.21    1.93
  -1   6 -15  114.37    1.91
   1  -6  16    0.45    0.06
  -1   6 -16    0.45    0.08
   1  -6  17   16.46    0.36
  -1   6 -17   14.65    0.38
   1  -6  18    2.67    0.10
  -1   6 -18    2.38    0.11
   1  -6  19   73.35    1.37
  -1   6 -19   69.11    1.36
   1  -6  20   14.41    0.34
  -1   6 -20   14.33    0.38
   1  -5 -18    0.19    0.10
  -1   5  18    0.20    0.11
   1  -5 -17   21.83    0.48
  -1   5  17   22.68    0.50
   1  -5 -16   18.39    0.36
  -1   5  16   16.36    0.37
   1  -5 -15    4.08    0.12
  -1   5  15    4.51    0.15
   1  -5 -14    6.63    0.18
  -1   5  14    6.24    0.17
   1  -5 -13   27.24    0.51
  -1   5  13   27.85    0.59
   1  -5 -12    8.51    0.25
  -1   5  12    8.81    0.24
   1  -5 -11  164.21    3.79
  -1   5  11  167.37    3.84
   1  -5 -10  195.53    3.15
  -1   5  10  194.90    3.12
  -1   5   9    1.49    0.15
   1  -5  -8    0.68    0.05
  -1   5   8    0.42    0.06
   1  -5  -7  413.07    6.58
  -1   5   7  409.37    7.48
   1  -5  -6    3.91    0.15
  -1   5   6    3.93    0.13
   1  -5  -5    3.74    0.19
  -1   5   5    3.77    0.17
   1  -5  -4 1000.59   31.38
  -1   5   4 1023.37   32.30
   1  -5  -3  402.56    9.33
  -1   5   3  412.86    9.41
   1  -5  -1   44.64    1.21
  -1   5   1   67.73    1.64
   1  -5   0   33.36    0.64
  -1   5   0   33.20    0.66
   1  -5   2  309.87    6.92
  -1   5  -2  314.83    6.94
   1  -5   3   18.89    0.54
  -1   5  -3   19.13    0.42
   1  -5   4   94.92    1.80
  -1   5  -4   97.23    1.86
   1  -5   6   29.76    0.80
  -1   5  -6   27.60    0.72
   1  -5   7    7.02    0.18
  -1   5  -7    7.27    0.16
   1  -5   8    6.75    0.27
  -1   5  -8    5.13    0.19
  -1   5  -9 1063.11   34.41
   1  -5  10  308.01    5.70
  -1   5 -10  312.04    4.95
   1  -5  11  177.25    2.85
  -1   5 -11  191.34    3.16
   1  -5  12  133.26    2.61
  -1   5 -12  133.68    2.22
   1  -5  13  181.81    4.32
  -1   5 -13  180.49    4.11
   1  -5  14   17.99    0.36
  -1   5 -14   18.16    0.35
   1  -5  15    9.26    0.27
  -1   5 -15    9.78    0.29
   1  -5  16    6.21    0.17
  -1   5 -16    7.49    0.23
   1  -5  17   95.64    1.83
  -1   5 -17   95.35    1.78
   1  -5  18    0.98    0.09
  -1   5 -18    1.90    0.13
   1  -5  19    0.19    0.06
  -1   5 -19    0.21    0.07
   1  -5  20    0.80    0.10
  -1   5 -20    0.81    0.11
   1  -4 -18    1.85    0.12
  -1   4  18    0.83    0.09
   1  -4 -17    4.61    0.19
  -1   4  17    4.13    0.18
   1  -4 -16    5.11    0.14
  -1   4  16    5.19    0.15
   1  -4 -15    6.29    0.17
  -1   4  15    6.34    0.19
   1  -4 -14    2.85    0.12
  -1   4  14    2.94    0.12
   1  -4 -13   37.28    0.71
  -1   4  13   37.54    0.70
   1  -4 -12   20.73    0.43
  -1   4  12   19.82    0.49
   1  -4 -11  180.06    3.36
  -1   4  11  184.07    3.58
   1  -4 -10   70.68    1.19
  -1   4  10   68.54    1.70
  -1   4   9    1.39    0.13
   1  -4  -8  483.35    8.77
  -1   4   8  474.18    8.59
   1  -4  -7  146.77    2.78
  -1   4   7  134.43    2.55
   1  -4  -6    3.81    0.13
  -1   4   6    4.07    0.13
   1  -4  -5    1.34    0.09
  -1   4   5    0.73    0.06
   1  -4  -4 1020.96   32.77
  -1   4   4 1027.10   32.31
   1  -4  -3  196.20    3.74
  -1   4   3  189.48    3.54
   1  -4  -2  665.96   20.97
  -1   4   2  597.63   18.87
   1  -4   0  277.80    6.31
  -1   4   0  280.25    6.18
   1  -4   2   65.69    1.61
  -1   4  -2   69.18    1.59
  -1   4  -4  462.63   14.36
   1  -4   5    0.21    0.04
  -1   4  -5    0.16    0.05
   1  -4   6   52.15    1.26
  -1   4  -6   53.32    1.27
   1  -4   7  756.71   23.73
  -1   4  -7  958.61   30.20
   1  -4   8   47.37    1.20
  -1   4  -8   49.38    1.00
   1  -4   9   76.95    1.36
  -1   4  -9   79.82    1.39
   1  -4  10  132.60    2.59
  -1   4 -10  137.65    2.59
   1  -4  11    3.03    0.14
  -1   4 -11    2.25    0.12
   1  -4  12  250.64    4.65
  -1   4 -12  256.08    4.08
   1  -4  13   49.34    1.01
  -1   4 -13   50.64    1.04
   1  -4  14   46.39    1.23
  -1   4 -14   47.70    0.86
   1  -4  15   46.50    0.96
  -1   4 -15   56.59    1.40
   1  -4  16    4.73    0.19
  -1   4 -16    6.95    0.28
   1  -4  17    7.33    0.17
  -1   4 -17    7.07    0.18
   1  -4  18    8.52    0.22
  -1   4 -18    9.15    0.23
   1  -4  19   43.79    0.72
  -1   4 -19   45.91    0.89
  -1   4 -20    0.53    0.13
   1  -3 -19    4.50    0.27
  -1   3  19    4.24    0.23
   1  -3 -18    3.95    0.12
  -1   3  18    4.09    0.13
   1  -3 -17   70.15    1.30
  -1   3  17   73.82    1.43
   1  -3 -16    9.84    0.28
  -1   3  16    7.68    0.23
   1  -3 -15    0.48    0.08
  -1   3  15    0.30    0.09
   1  -3 -14   26.77    0.51
  -1   3  14   27.10    0.57
   1  -3 -13   33.83    0.76
  -1   3  13   34.27    0.76
   1  -3 -12    0.29    0.08
  -1   3  12    0.16    0.07
   1  -3 -11    1.94    0.09
  -1   3  11    2.18    0.10
   1  -3 -10    2.31    0.18
  -1   3  10    2.24    0.14
   1  -3  -9   36.37    0.69
  -1   3   9   36.52    0.77
   1  -3  -8    3.22    0.12
  -1   3   8    2.21    0.09
   1  -3  -7  156.77    2.93
  -1   3   7  153.60    2.93
   1  -3  -6 1623.48   50.79
   1  -3  -5  880.60   27.73
  -1   3   5  901.19   28.28
   1  -3  -4  245.94    3.97
  -1   3   4  244.44    5.49
   1  -3  -3  197.80    4.60
  -1   3   3  186.51    4.50
   1  -3  -2   41.45    0.72
  -1   3   2   42.28    0.75
   1  -3  -1  179.36    4.18
  -1   3   1  177.98    4.18
   1  -3   3  343.69   11.18
  -1   3  -3  343.68    7.61
   1  -3   4  193.32    3.53
  -1   3  -4  194.55    3.57
   1  -3   5   13.85    0.31
  -1   3  -5   13.07    0.29
   1  -3   6  271.03    5.06
  -1   3  -6  287.50    4.62
   1  -3   7   80.19    1.59
  -1   3  -7   89.01    1.53
   1  -3   8   11.97    0.29
  -1   3  -8   12.18    0.31
   1  -3   9    1.00    0.08
  -1   3  -9    1.59    0.12
   1  -3  10  248.17    4.09
  -1   3 -10  242.25    3.88
   1  -3  11   29.40    0.63
  -1   3 -11   32.02    0.90
   1  -3  12   98.83    1.92
  -1   3 -12   99.93    1.67
   1  -3  13  134.00    2.24
  -1   3 -13  133.19    2.54
   1  -3  14   73.88    1.46
  -1   3 -14   76.59    1.30
   1  -3  15    2.36    0.11
  -1   3 -15    2.83    0.11
   1  -3  16   11.83    0.29
  -1   3 -16   11.12    0.25
   1  -3  17    0.31    0.06
  -1   3 -17    0.30    0.07
   1  -3  18    0.12    0.06
  -1   3 -18    0.13    0.07
   1  -3  19    1.90    0.12
  -1   3 -19    1.35    0.09
   1  -2 -19   41.98    0.72
  -1   2  19   41.20    0.71
   1  -2 -18    3.78    0.16
  -1   2  18    4.82    0.16
   1  -2 -17    0.10    0.06
  -1   2  17    0.11    0.06
   1  -2 -16    0.27    0.06
  -1   2  16    0.26    0.07
   1  -2 -15   62.60    1.06
  -1   2  15   64.11    1.09
   1  -2 -14   28.03    0.61
  -1   2  14   27.12    0.59
   1  -2 -13    6.44    0.22
  -1   2  13    4.63    0.20
   1  -2 -12    0.45    0.09
  -1   2  12    0.48    0.07
   1  -2 -11  118.97    1.99
  -1   2  11  117.82    2.31
   1  -2 -10  108.22    2.58
  -1   2  10  105.54    2.46
   1  -2  -9   11.66    0.25
  -1   2   9   11.58    0.25
   1  -2  -8  298.78    6.80
  -1   2   8  306.99    5.76
   1  -2  -7   67.34    1.72
  -1   2   7   73.30    1.49
   1  -2  -6   25.46    0.68
  -1   2   6   24.70    0.67
   1  -2  -5  626.46   20.22
  -1   2   5  823.04   25.58
   1  -2  -4   54.40    1.30
  -1   2   4   53.50    1.29
   1  -2  -2   87.19    2.02
  -1   2   2   96.37    2.33
   1  -2  -1   25.59    0.65
  -1   2   1   26.79    0.73
   1  -2   0  208.64    6.82
  -1   2   0  170.62    5.65
   1  -2   2    1.48    0.06
  -1   2  -2    4.11    0.14
   1  -2   3  373.10   11.81
  -1   2  -3  361.00   11.92
   1  -2   4   40.12    0.82
  -1   2  -4   42.58    0.75
   1  -2   5  422.94   13.57
  -1   2  -5  427.98    9.53
  -1   2  -6 1119.04   34.18
   1  -2   7    1.86    0.08
  -1   2  -7    1.86    0.08
   1  -2   8  683.34   21.88
  -1   2  -8  697.29   21.57
   1  -2   9   38.96    0.74
  -1   2  -9   40.56    0.73
   1  -2  10    6.34    0.24
  -1   2 -10    3.47    0.13
   1  -2  11    0.70    0.09
  -1   2 -11    2.17    0.11
   1  -2  12  265.96    4.33
  -1   2 -12  273.90    4.40
   1  -2  13   66.33    1.40
  -1   2 -13   67.97    1.16
   1  -2  14  185.90    3.51
  -1   2 -14  187.26    2.93
   1  -2  15   59.46    1.22
  -1   2 -15   57.15    1.00
   1  -2  16    0.17    0.07
  -1   2 -16    0.30    0.08
   1  -2  17    4.38    0.17
  -1   2 -17    4.16    0.16
   1  -2  18    6.66    0.20
  -1   2 -18    6.61    0.19
   1  -2  19    0.15    0.06
  -1   2 -19    0.09    0.07
   1  -1 -19   24.74    0.51
  -1   1  19   24.75    0.52
   1  -1 -18    9.45    0.24
  -1   1  18    8.76    0.21
   1  -1 -17   10.40    0.32
  -1   1  17    6.06    0.21
   1  -1 -16   17.21    0.36
  -1   1  16   19.19    0.46
   1  -1 -15    6.54    0.17
  -1   1  15    6.74    0.17
   1  -1 -14    4.99    0.15
  -1   1  14    4.47    0.15
   1  -1 -13  328.99    6.04
  -1   1  13  347.58    6.36
   1  -1 -12    8.80    0.24
  -1   1  12    8.57    0.24
   1  -1 -11   59.00    1.04
  -1   1  11   62.22    1.10
   1  -1 -10   14.36    0.34
  -1   1  10   13.96    0.33
   1  -1  -9  251.99    5.86
  -1   1   9  269.82    4.33
   1  -1  -8    0.29    0.06
  -1   1   8    3.70    0.17
   1  -1  -7  668.69   20.99
  -1   1   7  684.59   21.55
   1  -1  -6  213.95    4.07
  -1   1   6  200.91    3.74
   1  -1  -4   50.86    1.05
  -1   1   4   52.73    1.04
   1  -1  -2   19.04    0.57
  -1   1   2   22.84    0.56
   1  -1   1   19.43    0.52
  -1   1  -1   22.84    0.46
   1  -1   2  144.76    2.72
  -1   1  -2  146.04    2.75
   1  -1   3  141.83    2.29
  -1   1  -3  160.45    3.03
   1  -1   4    1.08    0.06
  -1   1  -4    1.27    0.06
   1  -1   5  235.85    3.76
  -1   1  -5  241.96    3.89
   1  -1   6  111.27    2.15
  -1   1  -6  109.71    1.83
  -1   1  -7 1639.73   52.22
   1  -1   8  140.63    2.36
  -1   1  -8  144.68    2.33
   1  -1   9    0.42    0.05
  -1   1  -9    0.34    0.05
   1  -1  10   56.01    1.18
  -1   1 -10   57.22    1.02
   1  -1  11  225.87    4.18
  -1   1 -11  215.17    4.05
   1  -1  12  158.64    3.11
  -1   1 -12  159.52    2.62
   1  -1  13   30.66    0.86
  -1   1 -13   33.49    0.60
   1  -1  14   17.50    0.50
  -1   1 -14   14.49    0.30
   1  -1  15   55.33    1.15
  -1   1 -15   57.03    1.03
   1  -1  16    5.64    0.21
  -1   1 -16    6.38    0.17
   1  -1  17   25.03    0.67
  -1   1 -17   20.47    0.47
   1  -1  18    4.70    0.16
  -1   1 -18    4.46    0.15
   1  -1  19   23.09    0.59
  -1   1 -19   19.40    0.50
  -1   0  20    8.46    0.45
   1   0 -19   26.73    0.50
  -1   0  19   25.02    0.57
   1   0 -18    1.57    0.09
  -1   0  18    1.52    0.08
   1   0 -17    7.98    0.20
  -1   0  17    8.60    0.23
   1   0 -16    3.56    0.16
  -1   0  16    3.21    0.15
   1   0 -15  121.69    2.01
  -1   0  15  118.05    2.21
   1   0 -14  129.72    2.49
  -1   0  14  128.97    2.46
   1   0 -13   18.46    0.55
  -1   0  13   24.16    0.75
   1   0 -12    4.51    0.13
  -1   0  12    5.92    0.22
   1   0 -11   80.07    1.37
  -1   0  11   80.00    1.61
   1   0 -10    3.96    0.15
  -1   0  10    3.66    0.13
   1   0  -9   10.36    0.31
  -1   0   9   18.53    0.51
   1   0  -8  240.49    4.67
  -1   0   8  235.73    4.40
   1   0  -6   22.18    0.60
  -1   0   6   22.57    0.70
   1   0  -5  360.73    8.03
  -1   0   5  348.90    7.90
   1   0  -2   48.09    0.94
  -1   0   2   40.55    0.72
   1   0  -1    5.82    0.17
  -1   0   1    6.33    0.13
   1   0   0   86.74    1.97
  -1   0   0   88.91    2.05
   1   0   2   33.56    0.70
  -1   0  -2   34.11    0.60
   1   0   3   23.91    0.65
  -1   0  -3   29.20    0.69
   1   0   4   77.56    1.94
  -1   0  -4   76.75    1.80
   1   0   6    0.04    0.08
  -1   0  -6    0.15    0.08
   1   0   7  230.28    5.43
  -1   0  -7  225.23    4.26
   1   0   8   33.09    0.88
  -1   0  -8   33.36    0.84
   1   0   9  189.42    4.43
  -1   0  -9  197.10    4.48
   1   0  10  498.70    9.32
   1   0  11    7.81    0.19
  -1   0 -11    8.14    0.30
   1   0  12    0.19    0.06
  -1   0 -12    0.02    0.14
   1   0  13  503.66    7.88
  -1   0 -13  532.66   11.74
   1   0  14    7.98    0.20
  -1   0 -14    9.03    0.32
   1   0  15    1.95    0.11
  -1   0 -15    2.20    0.14
   1   0  16   10.38    0.28
  -1   0 -16   11.23    0.41
   1   0  17   11.70    0.27
  -1   0 -17   11.54    0.30
   1   0  18    5.32    0.18
  -1   0 -18    5.38    0.16
   1   0  19    0.28    0.15
  -1   0 -19    0.33    0.10
   1   1 -20    0.42    0.08
  -1  -1  20    0.57    0.07
   1   1 -19    3.29    0.16
  -1  -1  19    3.14    0.13
   1   1 -18    7.10    0.18
  -1  -1  18    7.33    0.19
   1   1 -17   14.36    0.39
  -1  -1  17   14.25    0.29
   1   1 -16   40.23    1.09
  -1  -1  16   41.17    0.76
   1   1 -15   44.58    1.14
  -1  -1  15   42.96    1.04
   1   1 -14  199.69    3.73
  -1  -1  14  191.58    3.66
   1   1 -13  100.53    2.43
  -1  -1  13   96.90    1.64
   1   1 -12   38.53    0.84
  -1  -1  12   36.31    0.73
   1   1 -11  172.48    4.26
  -1  -1  11  149.32    2.86
   1   1 -10   35.14    0.94
  -1  -1  10   34.39    0.71
   1   1  -9  265.00    6.22
  -1  -1   9  262.41    5.97
   1   1  -8 1110.16   35.74
   1   1  -7  205.32    4.64
  -1  -1   7  212.35    5.04
   1   1  -4   60.67    1.41
  -1  -1   4   41.64    1.02
   1   1  -3  253.49    8.35
  -1  -1   3  274.25    8.73
   1   1  -2   20.35    0.52
  -1  -1   2   20.10    0.56
   1   1   0   19.96    0.60
  -1  -1   0   19.49    0.52
   1   1   1  148.97    3.62
  -1  -1  -1  144.71    3.40
   1   1   4  115.32    2.71
  -1  -1  -4   94.37    2.24
   1   1   5   55.56    1.01
  -1  -1  -5   55.97    0.98
   1   1   6  790.52   25.61
  -1  -1  -6  749.32   23.75
   1   1   7  531.35   11.90
  -1  -1  -7  537.83    9.80
   1   1   8   28.26    0.75
  -1  -1  -8   29.03    0.79
   1   1   9   33.32    0.74
  -1  -1  -9   33.58    0.64
   1   1  10    2.03    0.11
  -1  -1 -10    2.22    0.10
   1   1  11  307.89    5.69
  -1  -1 -11  315.50    4.94
   1   1  12    1.18    0.08
  -1  -1 -12    1.00    0.08
   1   1  13    0.71    0.08
  -1  -1 -13    0.72    0.07
   1   1  14   28.78    0.75
  -1  -1 -14   39.20    1.09
   1   1  15   61.93    1.30
  -1  -1 -15   60.33    1.21
   1   1  16   28.92    0.58
  -1  -1 -16   31.34    0.65
   1   1  17    1.19    0.09
  -1  -1 -17    1.31    0.09
   1   1  18    0.10    0.07
  -1  -1 -18    0.14    0.09
   1   2 -20   18.45    0.41
  -1  -2  20   19.23    0.41
   1   2 -19    5.76    0.16
  -1  -2  19    6.15    0.18
   1   2 -18   11.79    0.25
  -1  -2  18   12.41    0.25
   1   2 -17    0.33    0.06
  -1  -2  17    0.37    0.06
   1   2 -16    0.39    0.07
  -1  -2  16    0.34    0.06
   1   2 -15    0.11    0.06
  -1  -2  15    0.03    0.05
   1   2 -14   17.93    0.44
  -1  -2  14   17.04    0.39
   1   2 -13  174.64    3.23
  -1  -2  13  206.71    4.81
   1   2 -12   31.38    0.66
  -1  -2  12   32.45    0.94
   1   2 -11  386.31    6.90
  -1  -2  11  396.39    7.41
   1   2 -10  245.44    3.91
  -1  -2  10  258.88    4.81
   1   2  -9  479.59    7.46
  -1  -2   9  458.11    8.42
   1   2  -8   74.40    1.52
  -1  -2   8   73.79    1.37
   1   2  -7  166.48    3.18
  -1  -2   7  162.07    3.08
   1   2  -6  363.42    8.05
  -1  -2   6  369.15    8.16
   1   2  -5  200.36    3.19
  -1  -2   5  196.98    3.57
   1   2  -4  420.51   13.51
   1   2  -1  196.40    6.42
  -1  -2   1  212.16    4.85
   1   2   1  556.95   17.78
  -1  -2  -1  561.48   17.95
   1   2   2   48.23    0.84
  -1  -2  -2   48.95    0.87
   1   2   3   94.02    1.86
  -1  -2  -3  101.11    1.94
   1   2   4   27.95    0.73
  -1  -2  -4   29.42    0.75
   1   2   5  166.64    3.13
  -1  -2  -5  171.34    3.21
   1   2   6   86.97    1.81
  -1  -2  -6   91.64    1.53
   1   2   7   27.50    0.63
  -1  -2  -7   31.46    0.84
   1   2   8   50.06    1.17
  -1  -2  -8   49.51    0.90
   1   2   9  906.38   28.70
  -1  -2  -9  914.68   28.34
   1   2  10    0.91    0.12
  -1  -2 -10    1.50    0.10
   1   2  11    0.13    0.06
  -1  -2 -11    0.13    0.05
   1   2  12   46.04    0.98
  -1  -2 -12   46.11    0.85
   1   2  13   10.86    0.35
  -1  -2 -13   11.85    0.26
   1   2  14    0.89    0.08
  -1  -2 -14    0.75    0.09
   1   2  15   11.13    0.23
  -1  -2 -15   11.12    0.25
   1   2  16    1.08    0.09
  -1  -2 -16    1.86    0.14
   1   2  17   52.94    1.03
  -1  -2 -17   53.68    0.90
   1   2  18    2.49    0.11
  -1  -2 -18    2.72    0.11
   1   3 -20    0.10    0.10
  -1  -3  20    0.03    0.07
   1   3 -19    9.76    0.35
  -1  -3  19   13.49    0.40
   1   3 -18   10.00    0.24
  -1  -3  18   10.21    0.26
   1   3 -17   12.58    0.34
  -1  -3  17   11.35    0.27
   1   3 -16    6.34    0.19
  -1  -3  16    6.56    0.18
   1   3 -15  146.73    2.46
  -1  -3  15  140.39    2.37
   1   3 -14    0.63    0.14
  -1  -3  14    0.84    0.09
   1   3 -13    0.10    0.07
  -1  -3  13    0.16    0.05
   1   3 -12  128.07    2.14
  -1  -3  12  123.84    2.05
   1   3 -11   17.32    0.40
  -1  -3  11   17.11    0.38
   1   3 -10   58.39    1.17
  -1  -3  10   62.41    1.54
   1   3  -9   51.05    1.08
  -1  -3   9   49.46    1.03
   1   3  -8  595.52   13.26
  -1  -3   8  589.27   13.00
   1   3  -7  439.96    9.85
  -1  -3   7  450.38    9.91
   1   3  -6  304.48    6.82
  -1  -3   6  308.22    6.94
   1   3  -5  417.05    9.35
  -1  -3   5  436.92   13.57
   1   3  -1   11.40    0.31
  -1  -3   1   12.05    0.33
   1   3   0   32.98    0.69
  -1  -3   0   31.58    0.56
   1   3   1    0.29    0.03
  -1  -3  -1    0.30    0.03
   1   3   2  972.91   31.90
  -1  -3  -2  916.36   29.18
   1   3   3  179.58    2.95
  -1  -3  -3  180.40    2.88
   1   3   4  641.45   20.33
  -1  -3  -4  620.82   19.29
   1   3   5  346.27    6.35
  -1  -3  -5  348.30    6.33
   1   3   6    9.32    0.26
  -1  -3  -6    9.68    0.29
   1   3   7  159.14    3.01
  -1  -3  -7  156.64    2.53
   1   3   8   43.19    0.80
  -1  -3  -8   43.49    0.84
   1   3   9   75.26    1.53
  -1  -3  -9   75.48    1.50
   1   3  10  102.50    2.00
  -1  -3 -10  104.50    1.76
   1   3  11  139.28    2.67
  -1  -3 -11  151.19    2.51
   1   3  12    1.74    0.12
  -1  -3 -12    1.71    0.08
   1   3  13    4.51    0.13
  -1  -3 -13    4.46    0.13
   1   3  14   12.76    0.29
  -1  -3 -14   14.12    0.31
   1   3  15    6.51    0.19
  -1  -3 -15    6.52    0.16
   1   3  16   15.80    0.32
  -1  -3 -16   14.64    0.35
   1   3  17    0.62    0.08
  -1  -3 -17    0.56    0.08
   1   4 -20    0.04    0.08
  -1  -4  20    0.06    0.09
   1   4 -19    0.17    0.08
  -1  -4  19    0.16    0.07
   1   4 -18   28.04    0.51
  -1  -4  18   26.93    0.57
   1   4 -17   49.27    0.85
  -1  -4  17   48.25    0.93
   1   4 -16   28.97    0.56
  -1  -4  16   29.28    0.60
   1   4 -15    1.65    0.09
  -1  -4  15    2.06    0.10
   1   4 -14    2.79    0.10
  -1  -4  14    2.03    0.10
   1   4 -13  307.08    5.02
  -1  -4  13  308.72    4.99
   1   4 -12   76.32    1.30
  -1  -4  12   74.81    1.33
   1   4 -11   74.18    1.29
  -1  -4  11   69.39    1.34
   1   4 -10  321.70    5.87
  -1  -4  10  324.99    6.03
   1   4  -9  216.93    4.12
  -1  -4   9  261.29    5.99
   1   4  -8    8.46    0.29
  -1  -4   8    8.17    0.24
   1   4  -7   55.62    1.10
  -1  -4   7   55.46    1.00
   1   4  -6  626.83   19.86
   1   4  -4    1.23    0.06
  -1  -4   4    0.87    0.05
   1   4  -3  407.86   13.27
  -1  -4   3  406.71   12.96
   1   4  -1    8.82    0.31
  -1  -4   1    9.53    0.28
   1   4   0    1.27    0.06
  -1  -4   0    1.40    0.07
   1   4   1  170.79    3.21
  -1  -4  -1  167.68    3.15
   1   4   3  338.50    6.35
  -1  -4  -3  335.50    6.14
   1   4   4   51.34    1.39
  -1  -4  -4   57.34    1.20
   1   4   5   31.02    0.69
  -1  -4  -5   29.30    0.64
   1   4   6    3.18    0.10
  -1  -4  -6    3.28    0.10
   1   4   7  151.49    2.96
  -1  -4  -7  154.08    2.52
   1   4   8  289.35    4.67
  -1  -4  -8  288.29    4.66
   1   4   9    0.62    0.07
  -1  -4  -9    0.38    0.05
   1   4  10  121.69    2.41
  -1  -4 -10  121.15    2.00
   1   4  11   33.70    0.77
  -1  -4 -11   34.83    0.63
   1   4  12    0.40    0.08
  -1  -4 -12    0.23    0.06
   1   4  13    3.65    0.11
  -1  -4 -13    3.77    0.12
   1   4  14   27.48    0.58
  -1  -4 -14   27.19    0.49
   1   4  15    0.83    0.08
  -1  -4 -15    1.69    0.13
   1   4  16   18.91    0.36
  -1  -4 -16   17.62    0.35
   1   4  17    3.88    0.14
  -1  -4 -17    3.16    0.12
   1   5 -20    3.73    0.13
  -1  -5  20    3.97    0.13
   1   5 -19   69.03    1.17
  -1  -5  19   67.54    1.11
   1   5 -18   15.63    0.48
  -1  -5  18   14.18    0.31
   1   5 -17    5.19    0.14
  -1  -5  17    5.37    0.14
   1   5 -16    1.11    0.08
  -1  -5  16    2.12    0.12
   1   5 -15   13.86    0.44
  -1  -5  15   14.97    0.33
   1   5 -14   33.64    0.75
  -1  -5  14   32.80    0.71
   1   5 -13    1.23    0.07
  -1  -5  13    0.58    0.09
   1   5 -12    7.56    0.22
  -1  -5  12    7.77    0.19
   1   5 -11  457.88    8.33
  -1  -5  11  459.95    8.24
   1   5 -10   18.68    0.54
  -1  -5  10   17.66    0.42
   1   5  -9  156.68    3.03
  -1  -5   9  159.88    2.58
   1   5  -8   18.33    0.45
  -1  -5   8   17.97    0.39
   1   5  -7  286.62    6.55
  -1  -5   7  287.58    6.49
   1   5  -6    8.98    0.27
  -1  -5   6    9.08    0.27
   1   5  -5   22.78    0.48
  -1  -5   5   22.09    0.49
   1   5  -4  182.86    3.38
  -1  -5   4  174.87    3.26
   1   5  -2  192.10    4.65
  -1  -5   2  200.37    3.67
   1   5  -1    7.56    0.21
  -1  -5   1    7.86    0.16
   1   5   0   74.11    1.78
  -1  -5   0   69.78    1.22
   1   5   2   61.61    1.57
  -1  -5  -2   61.90    1.62
   1   5   3  546.59   17.85
  -1  -5  -3  581.36   18.45
   1   5   4   97.20    1.65
  -1  -5  -4   95.67    1.63
   1   5   5  144.64    2.87
  -1  -5  -5  146.84    2.36
   1   5   6  134.48    2.26
  -1  -5  -6  136.52    2.22
   1   5   7   55.96    1.04
  -1  -5  -7   56.58    0.98
   1   5   8   48.64    1.23
  -1  -5  -8   43.37    0.85
   1   5   9   75.67    1.51
  -1  -5  -9   77.50    1.32
   1   5  10   11.90    0.38
  -1  -5 -10   11.56    0.36
   1   5  11    6.27    0.17
  -1  -5 -11    5.58    0.16
   1   5  12   11.74    0.33
  -1  -5 -12   11.74    0.26
   1   5  13    7.33    0.17
  -1  -5 -13    6.99    0.18
   1   5  14    8.14    0.19
  -1  -5 -14    7.40    0.19
   1   5  15    3.73    0.14
  -1  -5 -15    3.86    0.13
   1   5  16    4.53    0.17
  -1  -5 -16    4.12    0.15
   1   5  17    4.53    0.21
  -1  -5 -17    4.09    0.16
   1   6 -21    2.75    0.16
  -1  -6  21    3.95    0.29
   1   6 -20   23.70    0.46
  -1  -6  20   24.78    0.53
   1   6 -19    5.94    0.21
  -1  -6  19    8.43    0.25
   1   6 -18    6.75    0.17
  -1  -6  18    7.11    0.18
   1   6 -17   11.78    0.29
  -1  -6  17   11.24    0.26
   1   6 -16   19.20    0.46
  -1  -6  16   19.98    0.43
   1   6 -15   33.84    0.64
  -1  -6  15   33.14    0.66
   1   6 -14   44.88    1.10
  -1  -6  14   32.22    0.90
   1   6 -13  442.82    6.96
  -1  -6  13  433.90    6.78
   1   6 -12   87.67    1.64
  -1  -6  12   86.28    1.63
   1   6 -11    0.60    0.07
  -1  -6  11    0.43    0.05
   1   6 -10    0.71    0.10
  -1  -6  10    0.56    0.06
   1   6  -9  396.67    6.23
  -1  -6   9  378.10    8.45
   1   6  -8   24.39    0.51
  -1  -6   8   24.11    0.52
   1   6  -7   11.81    0.30
  -1  -6   7   12.40    0.37
   1   6  -6  846.77   26.90
   1   6  -4  207.54    3.37
  -1  -6   4  206.48    3.80
   1   6  -3    0.45    0.05
  -1  -6   3    0.49    0.07
   1   6  -2   82.75    1.60
  -1  -6   2   83.83    1.61
   1   6  -1  530.56   16.53
  -1  -6   1  509.02   15.73
   1   6   0   62.40    1.30
  -1  -6   0   85.00    2.07
   1   6   1  205.54    3.83
  -1  -6  -1  200.88    3.27
   1   6   2   25.53    0.58
  -1  -6  -2   25.86    0.59
   1   6   3  787.06   26.71
  -1  -6  -3  714.32   22.49
   1   6   4  266.64    4.30
  -1  -6  -4  247.46    3.96
   1   6   5   13.52    0.35
  -1  -6  -5   15.70    0.39
   1   6   6   13.02    0.42
  -1  -6  -6    5.98    0.21
   1   6   7  380.24    7.09
  -1  -6  -7  382.64    7.04
   1   6   8   19.81    0.40
  -1  -6  -8   18.52    0.46
   1   6   9   13.18    0.34
  -1  -6  -9   13.92    0.30
   1   6  10    1.07    0.08
  -1  -6 -10    1.14    0.11
   1   6  11   44.05    0.94
  -1  -6 -11   45.26    0.82
   1   6  12   29.40    0.63
  -1  -6 -12   28.82    0.53
   1   6  13    2.86    0.10
  -1  -6 -13    2.92    0.10
   1   6  14    2.24    0.12
  -1  -6 -14    2.07    0.10
   1   6  15   39.93    0.82
  -1  -6 -15   36.58    0.63
   1   6  16    6.42    0.17
  -1  -6 -16    6.02    0.15
   1   7 -21    3.83    0.18
  -1  -7  21    4.06    0.17
   1   7 -20    2.91    0.14
  -1  -7  20    2.85    0.09
   1   7 -19    3.40    0.18
  -1  -7  19    1.41    0.09
   1   7 -18   83.38    1.37
  -1  -7  18   82.10    1.59
   1   7 -17    1.18    0.10
  -1  -7  17    2.75    0.13
   1   7 -16    5.86    0.20
  -1  -7  16    3.83    0.15
   1   7 -15  116.28    1.94
  -1  -7  15  114.16    1.87
   1   7 -14    0.36    0.07
  -1  -7  14    0.44    0.06
   1   7 -13  276.63    4.41
  -1  -7  13  272.82    5.09
   1   7 -12  318.87    5.95
  -1  -7  12  300.79    5.44
   1   7 -11  114.05    2.72
  -1  -7  11  114.88    2.61
   1   7 -10   28.06    0.54
  -1  -7  10   28.93    0.58
   1   7  -9   52.01    1.09
  -1  -7   9   50.47    1.00
   1   7  -8   29.34    0.64
  -1  -7   8   30.02    0.54
   1   7  -7  637.37   14.14
  -1  -7   7  628.75   19.44
   1   7  -6  750.84   16.79
   1   7  -5   14.96    0.40
  -1  -7   5   22.76    0.59
   1   7  -4  614.52   13.47
  -1  -7   4  645.63   19.96
   1   7  -2    9.72    0.29
  -1  -7   2    8.39    0.21
   1   7  -1  109.33    1.89
  -1  -7   1  103.59    2.08
   1   7   0    1.04    0.10
  -1  -7   0    3.89    0.15
   1   7   1 1235.80   40.43
  -1  -7  -1  908.55   28.69
   1   7   2   38.90    0.72
  -1  -7  -2   39.58    0.72
   1   7   3   18.78    0.38
  -1  -7  -3   21.62    0.61
   1   7   4   58.44    1.46
  -1  -7  -4   42.39    1.09
   1   7   5  389.47    6.18
  -1  -7  -5  364.09    5.70
   1   7   6   58.22    1.47
  -1  -7  -6   52.36    0.93
   1   7   7    4.95    0.16
  -1  -7  -7    7.01    0.29
   1   7   8   16.63    0.42
  -1  -7  -8   16.96    0.35
   1   7   9   83.82    1.34
  -1  -7  -9   84.96    1.39
   1   7  10    8.66    0.22
  -1  -7 -10    8.56    0.20
   1   7  11    7.62    0.19
  -1  -7 -11    7.67    0.18
   1   7  12    0.20    0.08
  -1  -7 -12   -0.02    0.06
   1   7  13   74.84    1.29
  -1  -7 -13   70.91    1.31
   1   7  14    0.36    0.09
  -1  -7 -14    0.35    0.08
   1   7  15    0.96    0.09
  -1  -7 -15    0.88    0.09
   1   7  16    0.11    0.10
  -1  -7 -16    0.08    0.12
   1   8 -21    0.58    0.11
  -1  -8  21    0.50    0.10
   1   8 -20    8.54    0.21
  -1  -8  20    8.64    0.23
   1   8 -19   54.57    1.06
  -1  -8  19   52.46    0.90
   1   8 -18   11.79    0.26
  -1  -8  18   11.71    0.24
   1   8 -17   11.84    0.36
  -1  -8  17   19.21    0.49
   1   8 -16   23.93    0.50
  -1  -8  16   23.43    0.43
   1   8 -15  146.48    2.47
  -1  -8  15  144.05    2.69
   1   8 -14   66.24    1.13
  -1  -8  14   62.95    1.23
   1   8 -13   53.38    0.92
  -1  -8  13   51.81    1.21
   1   8 -12   54.83    1.10
  -1  -8  12   52.48    1.01
   1   8 -11   39.85    1.06
  -1  -8  11   38.18    0.75
   1   8 -10  182.42    3.50
  -1  -8  10  193.43    3.56
   1   8  -9  360.12    6.60
  -1  -8   9  356.20    6.43
   1   8  -8  125.00    3.07
  -1  -8   8  117.42    1.88
   1   8  -7  223.05    4.18
  -1  -8   7  225.09    3.58
   1   8  -6  131.10    2.47
  -1  -8   6  125.27    2.05
   1   8  -5   74.36    1.47
  -1  -8   5   73.76    1.47
   1   8  -4  286.21    4.70
  -1  -8   4  317.65    7.13
   1   8  -3  143.51    2.72
  -1  -8   3  153.57    2.92
   1   8  -2  171.73    4.20
  -1  -8   2  176.04    3.29
   1   8  -1 1221.22   38.29
   1   8   0   15.92    0.40
  -1  -8   0   15.70    0.32
   1   8   1  100.23    2.00
  -1  -8  -1  100.53    1.66
   1   8   2   44.05    0.78
  -1  -8  -2   43.74    0.78
   1   8   3  356.76    5.71
  -1  -8  -3  357.18    6.48
   1   8   4    1.55    0.10
   1   8   5    0.66    0.13
  -1  -8  -5    2.46    0.11
   1   8   6   64.93    1.63
  -1  -8  -6   70.83    1.19
   1   8   7   49.57    1.03
  -1  -8  -7   54.26    0.98
   1   8   8    0.35    0.07
  -1  -8  -8    0.26    0.07
   1   8   9    1.03    0.10
  -1  -8  -9    1.04    0.09
   1   8  10   13.55    0.35
  -1  -8 -10   13.54    0.34
   1   8  11  131.34    2.18
  -1  -8 -11  131.03    2.46
   1   8  12    0.09    0.06
  -1  -8 -12    0.12    0.07
   1   8  13   -0.01    0.07
  -1  -8 -13   -0.02    0.06
   1   8  14    0.32    0.08
  -1  -8 -14    0.28    0.08
   1   8  15    4.16    0.19
  -1  -8 -15    4.22    0.18
   1   9 -21   18.93    0.48
   1   9 -20    1.97    0.10
  -1  -9  20    1.71    0.07
   1   9 -19    2.90    0.13
  -1  -9  19    3.00    0.09
   1   9 -18    1.00    0.09
  -1  -9  18    1.13    0.06
   1   9 -17   56.35    1.12
  -1  -9  17   56.40    1.06
   1   9 -16   79.27    1.32
  -1  -9  16   76.37    1.42
   1   9 -15   74.26    1.43
  -1  -9  15   71.54    1.39
   1   9 -14   11.63    0.26
   1   9 -13  312.74    5.69
  -1  -9  13  304.27    4.74
   1   9 -12    1.10    0.10
  -1  -9  12    0.84    0.06
   1   9 -11   16.55    0.37
  -1  -9  11   16.14    0.35
   1   9 -10  308.26    5.68
  -1  -9  10  318.06    5.81
   1   9  -9   17.83    0.57
  -1  -9   9   17.34    0.46
   1   9  -8  117.91    1.95
  -1  -9   8  116.40    2.20
   1   9  -7  204.17    3.32
  -1  -9   7  207.10    3.89
   1   9  -6   42.62    0.89
  -1  -9   6   45.18    0.95
   1   9  -5  110.40    2.09
  -1  -9   5  106.70    2.08
   1   9  -4   73.93    1.24
  -1  -9   4   68.23    1.32
   1   9  -3  119.71    2.04
  -1  -9   3  125.94    2.07
   1   9  -2  145.42    3.44
  -1  -9   2  138.74    2.30
  -1  -9   1   54.89    1.13
   1   9   0    1.28    0.07
  -1  -9   0    1.01    0.07
   1   9   1  146.87    2.84
  -1  -9  -1  151.57    2.46
   1   9   2    0.63    0.07
  -1  -9  -2    0.47    0.05
   1   9   3   22.87    0.43
  -1  -9  -3   20.03    0.55
   1   9   4  163.05    2.69
  -1  -9  -4  165.06    2.64
   1   9   5  117.83    2.06
  -1  -9  -5  114.31    1.86
   1   9   6   22.99    0.45
  -1  -9  -6   23.94    0.52
   1   9   7   22.70    0.57
  -1  -9  -7   22.69    0.43
   1   9   8   43.27    0.82
  -1  -9  -8   43.01    0.76
   1   9   9   26.75    0.51
  -1  -9  -9   26.83    0.50
   1   9  10   11.11    0.30
  -1  -9 -10   13.41    0.42
   1   9  11    4.59    0.16
  -1  -9 -11    5.40    0.22
   1   9  12    6.88    0.23
  -1  -9 -12    6.95    0.19
   1   9  13   10.33    0.25
  -1  -9 -13   11.05    0.25
   1   9  14   -0.03    0.15
  -1  -9 -14    0.08    0.09
   1  10 -21    3.40    0.31
  -1 -10  21    2.96    0.19
   1  10 -20    0.06    0.08
  -1 -10  20    0.07    0.05
   1  10 -19   25.63    0.56
  -1 -10  19   30.41    0.62
   1  10 -18    0.71    0.08
  -1 -10  18    1.12    0.07
   1  10 -17   10.49    0.27
  -1 -10  17   10.00    0.23
   1  10 -16    5.38    0.17
  -1 -10  16    6.46    0.17
   1  10 -15  131.38    2.49
  -1 -10  15  129.39    2.11
   1  10 -14    4.14    0.19
  -1 -10  14    4.11    0.15
   1  10 -13    9.90    0.26
  -1 -10  13    9.50    0.23
   1  10 -12    6.18    0.16
  -1 -10  12    6.24    0.16
   1  10 -11  178.22    3.32
  -1 -10  11  180.08    3.32
   1  10 -10    1.63    0.07
  -1 -10  10    2.09    0.09
   1  10  -9   10.49    0.26
  -1 -10   9   10.31    0.25
   1  10  -8   74.78    1.47
  -1 -10   8   70.44    1.18
   1  10  -7   30.43    0.84
  -1 -10   7   31.22    0.67
   1  10  -6    8.35    0.28
  -1 -10   6    8.68    0.28
   1  10  -5    6.27    0.17
  -1 -10   5    6.86    0.19
   1  10  -4   45.29    0.85
  -1 -10   4   42.27    0.87
   1  10  -3  179.90    3.38
  -1 -10   3  182.23    3.34
   1  10  -2  144.17    3.45
  -1 -10   2  134.06    2.19
   1  10  -1   47.53    1.28
  -1 -10   1   47.65    0.82
   1  10   0   57.27    1.22
  -1 -10   0   52.91    0.93
   1  10   1   61.61    1.27
  -1 -10  -1   64.36    1.10
   1  10   2   19.46    0.57
  -1 -10  -2   23.90    0.51
   1  10   3   11.47    0.40
  -1 -10  -3    8.63    0.23
   1  10   4   76.44    1.53
  -1 -10  -4   71.16    1.20
   1  10   5   70.98    1.79
  -1 -10  -5   85.44    1.44
   1  10   6   14.20    0.31
  -1 -10  -6   14.43    0.35
   1  10   7   45.52    0.95
  -1 -10  -7   42.47    1.10
   1  10   8    0.22    0.07
  -1 -10  -8    0.11    0.06
   1  10   9    0.02    0.07
  -1 -10  -9    0.05    0.06
   1  10  10    8.54    0.22
  -1 -10 -10    6.25    0.23
   1  10  11    0.08    0.08
  -1 -10 -11    0.13    0.08
   1  10  12    9.04    0.33
  -1 -10 -12    6.21    0.23
   1  10  13   -0.02    0.15
  -1 -10 -13    0.03    0.11
   1  10  14    0.22    0.12
  -1 -10 -14    0.05    0.09
   1  11 -20    4.39    0.19
  -1 -11  20    4.32    0.19
   1  11 -19    0.78    0.08
  -1 -11  19    0.89    0.06
   1  11 -18   11.05    0.24
  -1 -11  18   11.28    0.26
   1  11 -17  102.15    1.67
  -1 -11  17   98.09    1.82
   1  11 -16    5.96    0.16
  -1 -11  16    6.80    0.17
   1  11 -15    0.26    0.07
  -1 -11  15    0.18    0.05
   1  11 -14   12.21    0.27
  -1 -11  14   11.90    0.24
   1  11 -13   14.74    0.43
  -1 -11  13   11.52    0.29
   1  11 -12   20.62    0.58
  -1 -11  12   19.09    0.52
   1  11 -11    0.14    0.07
  -1 -11  11    0.10    0.04
   1  11 -10   22.23    0.53
  -1 -11  10   20.60    0.39
   1  11  -9  402.67    7.26
  -1 -11   9  402.21    7.25
   1  11  -8    7.02    0.20
  -1 -11   8    6.37    0.21
   1  11  -7   11.53    0.29
  -1 -11   7   12.52    0.35
   1  11  -6    1.52    0.07
  -1 -11   6    1.22    0.07
   1  11  -5   40.11    0.83
  -1 -11   5   36.24    0.74
   1  11  -4  107.69    2.09
  -1 -11   4  100.34    1.94
   1  11  -3   12.56    0.38
  -1 -11   3   12.75    0.37
   1  11  -2   26.22    0.69
  -1 -11   2   27.76    0.49
   1  11  -1  171.38    3.29
  -1 -11   1  158.83    2.56
   1  11   0   29.46    0.66
  -1 -11   0   28.74    0.53
   1  11   1    8.93    0.33
  -1 -11  -1   14.15    0.37
   1  11   2   22.54    0.67
  -1 -11  -2   22.33    0.60
   1  11   3  241.28    5.63
  -1 -11  -3  230.89    3.77
   1  11   4    4.78    0.18
  -1 -11  -4    4.63    0.17
   1  11   5    0.28    0.09
  -1 -11  -5    0.43    0.08
   1  11   6   23.64    0.53
  -1 -11  -6   23.54    0.43
   1  11   7    2.28    0.12
  -1 -11  -7    2.34    0.11
   1  11   8    5.06    0.17
  -1 -11  -8    4.56    0.17
   1  11   9    0.15    0.08
  -1 -11  -9    0.03    0.07
   1  11  10   21.85    0.61
  -1 -11 -10   25.91    0.68
   1  11  11    2.83    0.13
  -1 -11 -11    3.23    0.12
   1  11  12    4.70    0.23
  -1 -11 -12    4.75    0.20
   1  11  13    0.59    0.21
  -1 -11 -13    0.82    0.15
   1  12 -20    1.41    0.12
  -1 -12  20    1.61    0.11
   1  12 -19    4.35    0.15
  -1 -12  19    4.30    0.14
   1  12 -18   32.68    0.58
  -1 -12  18   33.63    0.66
   1  12 -17    0.10    0.07
  -1 -12  17    0.14    0.05
  -1 -12  16   60.61    1.40
   1  12 -15  112.97    1.87
  -1 -12  15  112.88    2.06
   1  12 -14    1.48    0.13
  -1 -12  14    1.77    0.08
   1  12 -13    2.58    0.10
  -1 -12  13    2.33    0.08
   1  12 -12   14.50    0.42
  -1 -12  12   18.58    0.48
   1  12 -11   41.36    0.76
  -1 -12  11   40.66    0.84
   1  12 -10  201.71    3.81
  -1 -12  10  199.31    3.14
   1  12  -9    0.34    0.06
  -1 -12   9    0.21    0.05
   1  12  -8   10.20    0.21
  -1 -12   8   10.85    0.26
   1  12  -7  203.96    3.74
  -1 -12   7  197.29    3.62
   1  12  -6   23.63    0.52
  -1 -12   6   23.54    0.61
   1  12  -5    3.14    0.16
  -1 -12   5    2.41    0.08
   1  12  -4   29.60    0.83
  -1 -12   4   33.76    0.59
   1  12  -3  398.18    7.25
  -1 -12   3  398.05    6.19
   1  12  -2    4.88    0.19
  -1 -12   2    4.57    0.25
   1  12  -1    7.38    0.18
  -1 -12   1    6.87    0.15
   1  12   0    1.49    0.12
  -1 -12   0    1.12    0.08
   1  12   1   42.01    0.90
  -1 -12  -1   40.58    0.72
   1  12   2    3.40    0.18
  -1 -12  -2    3.28    0.15
   1  12   3    4.17    0.21
  -1 -12  -3    4.95    0.19
   1  12   4    0.80    0.11
  -1 -12  -4    0.45    0.07
   1  12   5   76.40    1.81
  -1 -12  -5   74.69    1.25
   1  12   6    1.46    0.12
  -1 -12  -6    1.14    0.09
   1  12   7    0.24    0.07
  -1 -12  -7    0.27    0.06
   1  12   8   20.40    0.59
  -1 -12  -8   21.23    0.60
   1  12   9    4.10    0.16
  -1 -12  -9    4.19    0.14
   1  12  10    0.21    0.07
  -1 -12 -10    0.21    0.07
   1  12  11    0.27    0.24
  -1 -12 -11    0.02    0.19
   1  12  12    0.32    0.17
  -1 -12 -12    0.35    0.11
   1  13 -20   16.19    0.73
  -1 -13  20   16.22    0.59
   1  13 -19   15.50    0.42
  -1 -13  19   15.22    0.55
   1  13 -18    2.28    0.16
  -1 -13  18    2.54    0.11
   1  13 -17   12.38    0.29
  -1 -13  17   11.76    0.25
   1  13 -16   20.48    0.41
  -1 -13  16   18.98    0.50
   1  13 -15    1.67    0.09
  -1 -13  15    1.60    0.08
   1  13 -14   53.54    0.88
  -1 -13  14   52.38    1.01
   1  13 -13   90.73    1.48
  -1 -13  13   88.70    1.44
   1  13 -12   34.44    0.72
  -1 -13  12   33.54    0.68
   1  13 -11   46.63    0.92
  -1 -13  11   46.79    0.91
   1  13 -10   70.71    1.42
  -1 -13  10   67.36    1.14
   1  13  -9   64.54    1.11
  -1 -13   9   64.07    1.08
   1  13  -8  119.66    2.28
  -1 -13   8  123.94    2.02
   1  13  -7    5.98    0.25
  -1 -13   7    6.38    0.24
   1  13  -6   31.68    0.81
  -1 -13   6   30.58    0.77
   1  13  -5  248.16    4.65
  -1 -13   5  250.83    3.95
   1  13  -4   33.82    0.93
  -1 -13   4   33.08    0.60
   1  13  -3   20.09    0.48
  -1 -13   3   20.06    0.39
   1  13  -2   48.55    1.21
  -1 -13   2   49.85    0.85
   1  13  -1  203.71    3.81
  -1 -13   1  204.88    3.25
   1  13   0    0.53    0.07
  -1 -13   0    0.43    0.05
  -1 -13  -1    4.52    0.16
   1  13   2    0.40    0.06
  -1 -13  -2    0.26    0.06
   1  13   3    9.96    0.27
  -1 -13  -3   10.27    0.22
   1  13   4    0.53    0.11
  -1 -13  -4    0.39    0.06
   1  13   5    2.67    0.16
  -1 -13  -5    2.88    0.11
   1  13   6    0.15    0.13
  -1 -13  -6    2.29    0.14
   1  13   7   39.51    0.69
  -1 -13  -7   39.49    0.69
   1  13   8    0.44    0.07
  -1 -13  -8    0.58    0.07
   1  13   9    0.66    0.09
  -1 -13  -9    0.82    0.09
   1  13  10    0.01    0.15
  -1 -13 -10    0.01    0.15
   1  13  11   16.26    0.65
   1  13  12    1.25    0.28
  -1 -13 -12    1.10    0.16
   1  14 -20    6.37    0.31
  -1 -14  20    7.57    0.32
   1  14 -19   15.54    0.42
   1  14 -18   14.97    0.36
  -1 -14  18   15.45    0.34
   1  14 -17  108.61    2.02
  -1 -14  17  110.69    1.99
   1  14 -16   33.70    0.67
  -1 -14  16   36.62    0.73
   1  14 -15   16.50    0.33
  -1 -14  15   16.50    0.32
   1  14 -14   17.56    0.35
  -1 -14  14   17.24    0.36
   1  14 -13    0.78    0.08
  -1 -14  13    0.66    0.07
   1  14 -12   35.47    0.75
  -1 -14  12   33.94    0.61
   1  14 -11   11.24    0.29
  -1 -14  11   10.30    0.24
   1  14 -10   85.28    1.67
  -1 -14  10   76.64    1.49
   1  14  -9   37.18    0.97
  -1 -14   9   38.85    0.78
   1  14  -8  235.49    4.33
  -1 -14   8  223.72    4.10
   1  14  -7   96.47    1.59
  -1 -14   7   92.82    1.53
   1  14  -6   63.53    1.28
  -1 -14   6   60.47    1.03
   1  14  -5   32.80    0.72
  -1 -14   5   32.44    0.66
   1  14  -4   19.99    0.46
  -1 -14   4   19.28    0.43
   1  14  -3  171.44    3.20
  -1 -14   3  171.19    2.71
   1  14  -2    4.94    0.17
  -1 -14   2    5.10    0.20
   1  14  -1    2.07    0.11
  -1 -14   1    2.42    0.11
   1  14   0    0.39    0.12
  -1 -14   0    1.59    0.11
   1  14   1   87.12    2.06
  -1 -14  -1   82.70    1.35
   1  14   2    6.28    0.20
  -1 -14  -2    6.07    0.15
   1  14   3   13.30    0.42
  -1 -14  -3   13.53    0.26
   1  14   4   34.01    0.75
  -1 -14  -4   37.07    0.66
   1  14   5    8.40    0.30
  -1 -14  -5    8.58    0.19
   1  14   6    0.38    0.12
  -1 -14  -6    0.40    0.07
   1  14   7    0.71    0.10
  -1 -14  -7    0.54    0.08
   1  14   8    0.04    0.09
  -1 -14  -8    0.14    0.09
   1  14   9   26.95    1.02
  -1 -14  -9   25.38    0.64
  -1 -14 -10    1.89    0.17
   1  14  11    1.44    0.16
  -1 -14 -11    1.33    0.09
   1  15 -20    7.24    0.27
  -1 -15  20    7.33    0.27
   1  15 -19   10.98    0.36
  -1 -15  19   11.38    0.36
   1  15 -18    0.69    0.11
  -1 -15  18    0.77    0.12
   1  15 -17   10.73    0.27
  -1 -15  17    9.70    0.29
   1  15 -16    9.12    0.26
  -1 -15  16    8.77    0.21
   1  15 -15  162.17    3.07
  -1 -15  15  149.08    2.36
   1  15 -14   17.82    0.54
  -1 -15  14   17.37    0.43
   1  15 -13    1.01    0.09
  -1 -15  13    1.17    0.07
   1  15 -12   30.10    0.62
  -1 -15  12   33.57    0.84
   1  15 -11   15.60    0.45
  -1 -15  11   16.47    0.36
   1  15 -10   38.03    0.83
  -1 -15  10   36.33    0.66
   1  15  -9    7.02    0.18
  -1 -15   9    6.39    0.16
   1  15  -8   41.05    0.86
  -1 -15   8   40.68    0.72
   1  15  -7   23.04    0.61
  -1 -15   7   23.33    0.60
   1  15  -6   68.29    1.34
  -1 -15   6   68.68    1.15
   1  15  -5   90.00    1.76
  -1 -15   5   89.43    1.70
   1  15  -4    2.83    0.14
  -1 -15   4    3.85    0.16
   1  15  -3   18.04    0.55
  -1 -15   3   18.82    0.43
   1  15  -2   29.25    0.64
  -1 -15   2   30.43    0.56
   1  15  -1   27.48    0.62
  -1 -15   1   26.67    0.55
   1  15   0   24.78    0.56
  -1 -15   0   24.20    0.52
   1  15   1    4.33    0.20
  -1 -15  -1    8.52    0.27
   1  15   2    0.74    0.11
  -1 -15  -2    0.81    0.09
   1  15   3   30.35    0.81
  -1 -15  -3   33.19    0.59
   1  15   4    0.09    0.13
  -1 -15  -4    0.09    0.07
   1  15   5   17.89    0.44
  -1 -15  -5   18.92    0.36
   1  15   6   16.01    0.38
  -1 -15  -6   15.18    0.30
   1  15   7    3.72    0.23
  -1 -15  -7    4.93    0.16
  -1 -15  -8    1.20    0.15
  -1 -15  -9    0.12    0.13
  -1 -15 -10    0.61    0.14
   1  16 -19    0.00    0.14
  -1 -16  19    0.16    0.16
   1  16 -18    0.11    0.17
  -1 -16  18    0.12    0.14
   1  16 -17   10.96    0.45
  -1 -16  17   10.44    0.42
   1  16 -16    1.32    0.11
  -1 -16  16    1.73    0.08
   1  16 -15    1.04    0.10
  -1 -16  15    0.87    0.06
   1  16 -14   42.87    0.76
  -1 -16  14   43.36    0.75
   1  16 -13   62.62    1.05
  -1 -16  13   59.57    1.14
   1  16 -12    0.10    0.08
  -1 -16  12    0.11    0.05
   1  16 -11   13.01    0.28
  -1 -16  11   14.81    0.39
   1  16 -10    0.83    0.09
  -1 -16  10    1.15    0.06
   1  16  -9   26.76    0.57
  -1 -16   9   26.75    0.56
   1  16  -8   17.70    0.47
  -1 -16   8   17.31    0.33
   1  16  -7    1.95    0.10
  -1 -16   7    2.22    0.12
   1  16  -6   15.50    0.44
  -1 -16   6   14.47    0.28
   1  16  -5   28.21    0.55
  -1 -16   5   26.00    0.47
   1  16  -4    6.16    0.19
  -1 -16   4    5.65    0.19
   1  16  -3    0.10    0.08
  -1 -16   3    0.08    0.05
   1  16  -2    0.38    0.09
  -1 -16   2    0.62    0.07
   1  16  -1  112.40    1.83
  -1 -16   1  108.01    1.72
   1  16   0    5.69    0.21
  -1 -16   0    4.68    0.15
   1  16   1    1.92    0.11
  -1 -16  -1    2.85    0.10
   1  16   2    7.20    0.22
  -1 -16  -2    8.16    0.19
   1  16   3   10.63    0.35
  -1 -16  -3   15.61    0.41
   1  16   4    7.25    0.26
  -1 -16  -4    6.82    0.22
   1  16   5   12.36    0.38
  -1 -16  -5   12.63    0.26
  -1 -16  -6    1.65    0.15
  -1 -16  -7    0.05    0.11
  -1 -16  -8    3.71    0.23
   1  17 -19   12.71    0.36
  -1 -17  19   12.09    0.45
   1  17 -18   -0.01    0.16
  -1 -17  18   -0.05    0.12
   1  17 -17    0.05    0.13
  -1 -17  17    0.22    0.15
   1  17 -16    6.07    0.34
  -1 -17  16    5.94    0.22
   1  17 -15   31.52    0.65
  -1 -17  15   26.84    0.53
   1  17 -14    5.83    0.25
  -1 -17  14    5.80    0.20
   1  17 -13    2.79    0.14
  -1 -17  13    3.46    0.15
   1  17 -12   46.22    0.91
  -1 -17  12   46.75    0.89
   1  17 -11   77.62    1.51
  -1 -17  11   79.96    1.52
   1  17 -10    0.15    0.09
  -1 -17  10    0.07    0.05
   1  17  -9    0.43    0.08
  -1 -17   9    0.48    0.06
   1  17  -8    0.57    0.08
  -1 -17   8    0.82    0.06
   1  17  -7   37.75    0.67
  -1 -17   7   36.20    0.63
   1  17  -6    0.28    0.10
  -1 -17   6    0.15    0.06
   1  17  -5    3.51    0.14
  -1 -17   5    3.59    0.11
   1  17  -4    4.57    0.20
  -1 -17   4    5.01    0.12
   1  17  -3   17.68    0.39
  -1 -17   3   18.70    0.36
   1  17  -2    0.14    0.08
  -1 -17   2    0.04    0.06
   1  17  -1    0.13    0.08
  -1 -17   1    0.12    0.05
   1  17   0    3.56    0.19
  -1 -17   0    3.04    0.11
   1  17   1   27.34    0.61
  -1 -17  -1   28.06    0.56
   1  17   2    5.87    0.23
  -1 -17  -2    5.56    0.15
   1  17   3    0.18    0.09
  -1 -17  -3    0.18    0.06
  -1 -17  -4    0.73    0.11
  -1 -17  -5    5.06    0.18
   1  18 -17   10.48    0.35
   1  18 -16    8.14    0.46
  -1 -18  16    8.13    0.38
   1  18 -15   -0.10    0.18
  -1 -18  15    0.32    0.16
   1  18 -14    9.47    0.31
  -1 -18  14    8.71    0.35
   1  18 -13    8.11    0.27
  -1 -18  13    8.09    0.27
   1  18 -12    4.32    0.18
  -1 -18  12    4.48    0.15
   1  18 -11    0.88    0.11
  -1 -18  11    0.68    0.07
   1  18 -10    0.02    0.08
  -1 -18  10    0.13    0.05
   1  18  -9   52.93    1.26
  -1 -18   9   54.53    0.89
   1  18  -8   34.52    0.88
  -1 -18   8   34.94    0.69
   1  18  -7    0.49    0.11
  -1 -18   7    0.26    0.05
   1  18  -6    1.41    0.12
  -1 -18   6    1.51    0.09
   1  18  -5   49.73    1.00
  -1 -18   5   51.97    0.88
   1  18  -4    2.52    0.15
  -1 -18   4    2.00    0.08
   1  18  -3    2.73    0.15
  -1 -18   3    2.79    0.09
   1  18  -2    1.02    0.10
  -1 -18   2    0.80    0.06
   1  18  -1   16.46    0.39
  -1 -18   1   16.37    0.32
   1  18   0    0.25    0.09
  -1 -18   0    0.27    0.07
  -1 -18  -1   18.97    0.69
  -1 -18  -2    1.10    0.12
  -1 -18  -3   11.47    0.35
   1  19 -13    0.07    0.23
  -1 -19  13    0.22    0.12
   1  19 -12   24.93    0.79
  -1 -19  12   29.36    0.68
  -1 -19  11   23.62    0.62
   1  19 -10    4.19    0.16
  -1 -19  10    4.16    0.16
   1  19  -9    5.57    0.22
  -1 -19   9    5.29    0.18
   1  19  -8    2.69    0.15
  -1 -19   8    2.51    0.09
   1  19  -7   43.94    0.85
  -1 -19   7   46.61    0.78
   1  19  -6    6.83    0.25
  -1 -19   6    6.85    0.23
   1  19  -5    4.64    0.20
  -1 -19   5    4.68    0.17
   1  19  -4    4.15    0.19
  -1 -19   4    7.33    0.23
   1  19  -3   45.57    0.91
  -1 -19   3   46.05    0.74
  -1 -19   2    3.27    0.19
  -1 -19   1    2.48    0.15
   2 -20   5    2.27    0.14
  -2  20  -5    2.31    0.27
   2 -20   6    1.93    0.13
  -2  20  -6    2.06    0.25
   2 -19  -1    2.65    0.13
  -2  19   1    2.85    0.16
   2 -19   0    2.21    0.14
  -2  19   0    2.30    0.18
   2 -19   1    0.64    0.07
  -2  19  -1    0.69    0.11
   2 -19   2    2.26    0.11
  -2  19  -2    2.18    0.13
   2 -19   3    7.77    0.23
  -2  19  -3    7.33    0.26
   2 -19   4    4.89    0.17
  -2  19  -4    5.04    0.23
   2 -19   5   17.64    0.46
  -2  19  -5   19.05    0.51
   2 -19   6   39.87    0.95
  -2  19  -6   39.96    1.00
   2 -19   7    5.66    0.18
  -2  19  -7    5.66    0.22
   2 -19   8    1.76    0.11
  -2  19  -8    1.29    0.26
   2 -19   9    0.17    0.06
  -2  19  -9    0.17    0.12
   2 -19  10   36.48    0.83
  -2  19 -10   37.32    0.88
   2 -19  11    0.24    0.05
  -2  19 -11    0.51    0.08
   2 -18  -3    9.93    0.32
  -2  18   3   10.44    0.33
   2 -18  -2   11.13    0.31
  -2  18   2   11.40    0.37
   2 -18  -1    2.82    0.13
  -2  18   1    2.73    0.18
   2 -18   0    4.62    0.16
  -2  18   0    4.81    0.19
   2 -18   1   13.63    0.38
  -2  18  -1   13.22    0.38
   2 -18   2    0.49    0.07
  -2  18  -2    0.54    0.11
   2 -18   3    5.41    0.19
  -2  18  -3    5.53    0.23
   2 -18   4   21.90    0.52
  -2  18  -4   21.89    0.57
   2 -18   5    2.56    0.12
  -2  18  -5    2.34    0.13
   2 -18   6   10.67    0.33
  -2  18  -6   11.38    0.37
   2 -18   7    4.07    0.15
  -2  18  -7    3.80    0.18
   2 -18   8   35.60    0.86
  -2  18  -8   34.93    0.93
   2 -18   9    9.55    0.19
  -2  18  -9   10.03    0.33
   2 -18  10    2.55    0.09
  -2  18 -10    2.64    0.16
   2 -18  11   23.58    0.57
  -2  18 -11   22.65    0.51
   2 -18  12   64.72    1.48
  -2  18 -12   61.60    1.45
   2 -18  13    3.62    0.13
  -2  18 -13    3.40    0.16
  -2  18 -14    4.31    0.22
  -2  18 -15    0.15    0.15
   2 -17  -6    1.23    0.14
   2 -17  -5    1.15    0.08
  -2  17   5    0.96    0.12
   2 -17  -4   23.44    0.42
  -2  17   4   23.49    0.63
   2 -17  -3   17.03    0.37
  -2  17   3   18.21    0.52
   2 -17  -2    6.66    0.22
  -2  17   2    6.60    0.29
   2 -17  -1   84.44    1.94
  -2  17   1   85.59    1.97
   2 -17   0    1.05    0.10
  -2  17   0    1.15    0.13
   2 -17   1   13.75    0.37
  -2  17  -1   14.60    0.44
   2 -17   2   17.50    0.50
  -2  17  -2   17.59    0.50
   2 -17   3   13.09    0.37
  -2  17  -3   12.94    0.38
   2 -17   4    0.11    0.08
  -2  17  -4    0.12    0.10
   2 -17   5   49.15    1.20
  -2  17  -5   48.46    1.15
   2 -17   6   83.72    1.95
  -2  17  -6   84.49    3.18
   2 -17   7   14.09    0.38
  -2  17  -7   13.81    0.44
   2 -17   8    4.20    0.14
  -2  17  -8    4.47    0.21
   2 -17   9    2.06    0.08
  -2  17  -9    1.82    0.15
   2 -17  10    1.85    0.08
  -2  17 -10    1.97    0.10
   2 -17  11    5.07    0.15
  -2  17 -11    4.61    0.21
   2 -17  12   14.93    0.34
  -2  17 -12   14.05    0.30
   2 -17  13    3.44    0.12
  -2  17 -13    3.43    0.13
   2 -17  14   14.34    0.41
  -2  17 -14   19.20    0.59
   2 -17  15    0.37    0.15
  -2  17 -15    0.43    0.15
   2 -17  16    0.19    0.18
  -2  17 -16    0.07    0.12
   2 -17  17    0.87    0.17
  -2  17 -17    0.63    0.14
   2 -16  -9    0.07    0.26
   2 -16  -8   13.79    0.41
   2 -16  -7    0.06    0.07
  -2  16   7    0.07    0.10
   2 -16  -6    9.25    0.21
  -2  16   6    8.72    0.30
   2 -16  -5   13.79    0.35
  -2  16   5   14.65    0.43
   2 -16  -4    0.13    0.05
  -2  16   4   -0.12    0.13
   2 -16  -3    6.76    0.18
  -2  16   3    7.59    0.27
   2 -16  -2   50.34    0.97
  -2  16   2   50.51    1.27
   2 -16  -1   21.39    0.38
  -2  16   1   22.53    0.63
   2 -16   0    4.83    0.18
  -2  16   0    5.02    0.21
   2 -16   1   50.84    1.26
  -2  16  -1   50.51    1.21
   2 -16   2   14.63    0.42
   2 -16   3    8.92    0.26
  -2  16  -3    8.30    0.28
   2 -16   4    7.49    0.23
  -2  16  -4    7.57    0.25
   2 -16   5    3.27    0.13
  -2  16  -5    3.33    0.17
   2 -16   6   50.21    1.22
  -2  16  -6   50.54    1.26
   2 -16   7   30.12    0.81
  -2  16  -7   31.66    0.63
   2 -16   8    3.37    0.11
  -2  16  -8    3.14    0.16
   2 -16   9    0.25    0.05
  -2  16  -9    0.23    0.06
   2 -16  10    1.83    0.08
  -2  16 -10    1.99    0.09
   2 -16  11    1.31    0.07
  -2  16 -11    1.50    0.08
   2 -16  12   11.48    0.32
  -2  16 -12   11.56    0.35
   2 -16  13   34.94    0.69
  -2  16 -13   34.11    0.61
   2 -16  14    0.48    0.08
  -2  16 -14    0.35    0.10
   2 -16  15   19.80    0.42
  -2  16 -15   18.77    0.38
   2 -16  16   12.95    0.56
  -2  16 -16   16.91    0.48
   2 -16  17    1.79    0.18
  -2  16 -17    1.57    0.21
   2 -16  18    6.21    0.31
   2 -15 -11    0.30    0.14
  -2  15  11    0.13    0.22
   2 -15 -10   14.54    0.47
   2 -15  -9    1.80    0.11
  -2  15   9    1.75    0.11
   2 -15  -8   31.92    0.57
  -2  15   8   30.86    0.65
   2 -15  -7    5.73    0.19
  -2  15   7    5.14    0.24
   2 -15  -6    0.35    0.07
  -2  15   6    0.60    0.10
   2 -15  -5    0.17    0.06
  -2  15   5    0.29    0.10
   2 -15  -4   74.52    1.25
  -2  15   4   69.47    1.74
   2 -15  -3   10.96    0.24
   2 -15  -2    0.62    0.06
  -2  15   2    2.04    0.16
   2 -15  -1    2.10    0.10
  -2  15   1    1.67    0.16
   2 -15   0   46.95    0.77
  -2  15   0   50.25    1.29
   2 -15   1   12.15    0.35
  -2  15  -1   11.75    0.39
   2 -15   2   50.50    1.25
  -2  15  -2   50.36    1.27
   2 -15   3    0.43    0.08
  -2  15  -3    0.35    0.11
   2 -15   4   99.11    2.32
  -2  15  -4   96.56    2.33
   2 -15   5    2.66    0.14
  -2  15  -5    2.66    0.16
   2 -15   6   18.21    0.40
  -2  15  -6   19.52    0.57
   2 -15   7    8.80    0.19
  -2  15  -7    8.52    0.28
   2 -15   8   45.04    0.89
  -2  15  -8   45.88    0.91
   2 -15   9   38.08    0.77
  -2  15  -9   39.10    0.83
   2 -15  10   12.60    0.37
  -2  15 -10   20.76    0.55
   2 -15  11   12.72    0.25
  -2  15 -11   12.97    0.28
   2 -15  12   59.64    1.15
  -2  15 -12   61.57    1.22
   2 -15  13   32.14    0.64
  -2  15 -13   31.74    0.58
   2 -15  14    3.28    0.14
  -2  15 -14    3.67    0.16
   2 -15  15    5.48    0.15
  -2  15 -15    5.77    0.16
   2 -15  16    8.27    0.24
  -2  15 -16    8.73    0.23
   2 -15  17    6.03    0.30
  -2  15 -17    6.02    0.21
   2 -15  18    0.70    0.20
  -2  15 -18    0.60    0.12
   2 -15  19    1.94    0.18
  -2  15 -19    2.02    0.16
   2 -14 -12    1.24    0.16
  -2  14  12    0.97    0.19
   2 -14 -11    3.88    0.23
  -2  14  11    5.00    0.36
   2 -14 -10   34.44    0.62
  -2  14  10   35.04    0.72
   2 -14  -9    0.03    0.08
  -2  14   9    0.33    0.08
   2 -14  -8    0.04    0.08
  -2  14   8    0.09    0.09
   2 -14  -7    1.07    0.07
  -2  14   7    0.99    0.10
   2 -14  -6   82.52    1.36
  -2  14   6   77.92    1.54
   2 -14  -5   16.05    0.37
  -2  14   5   16.86    0.49
   2 -14  -4   18.42    0.36
  -2  14   4   19.40    0.56
   2 -14  -3    0.53    0.05
  -2  14   3    0.37    0.10
   2 -14  -2   79.72    1.55
  -2  14   2   73.99    1.79
   2 -14  -1    0.15    0.08
  -2  14   1    0.04    0.09
   2 -14   0    0.61    0.03
  -2  14   0    1.15    0.14
   2 -14   1    3.83    0.15
  -2  14  -1    3.72    0.18
   2 -14   2   27.90    0.79
  -2  14  -2   27.89    0.76
   2 -14   3    0.16    0.08
  -2  14  -3    0.19    0.09
   2 -14   4   25.18    0.68
  -2  14  -4   24.01    0.70
   2 -14   5   29.50    0.78
  -2  14  -5   28.88    0.78
   2 -14   6  387.63    8.80
  -2  14  -6  378.80    8.48
   2 -14   7    6.10    0.22
  -2  14  -7    6.07    0.23
   2 -14   8   87.75    1.71
  -2  14  -8   84.74    1.65
   2 -14   9    1.67    0.10
  -2  14  -9    1.76    0.13
   2 -14  10  127.47    2.37
  -2  14 -10  131.27    2.14
   2 -14  11   37.92    0.93
  -2  14 -11   36.00    0.92
   2 -14  12    0.22    0.05
  -2  14 -12    0.16    0.06
   2 -14  13    0.11    0.05
  -2  14 -13    0.16    0.07
   2 -14  14  101.75    1.89
  -2  14 -14  101.69    1.85
   2 -14  15   31.86    0.63
  -2  14 -15   33.63    0.60
   2 -14  16   10.45    0.24
  -2  14 -16   10.68    0.23
   2 -14  17    0.60    0.07
  -2  14 -17    0.92    0.09
  -2  14 -18    8.41    0.29
   2 -14  19    0.12    0.20
  -2  14 -19    0.28    0.18
   2 -14  20    0.64    0.25
  -2  14 -20    0.76    0.34
   2 -13 -14    1.75    0.20
  -2  13  14    1.33    0.26
   2 -13 -13    4.14    0.17
  -2  13  13    3.38    0.20
   2 -13 -12   10.28    0.31
  -2  13  12    7.77    0.51
   2 -13 -11    5.22    0.17
  -2  13  11    5.23    0.19
   2 -13 -10   21.07    0.44
  -2  13  10   21.49    0.52
   2 -13  -9   30.55    0.55
  -2  13   9   30.29    0.76
   2 -13  -8   32.23    0.85
  -2  13   8   31.68    0.81
   2 -13  -7    2.62    0.11
  -2  13   7    2.98    0.13
   2 -13  -6    3.54    0.12
  -2  13   6    4.24    0.19
   2 -13  -5    1.22    0.07
  -2  13   5    1.47    0.14
   2 -13  -4  145.13    2.38
  -2  13   4  144.12    3.50
   2 -13  -3   12.14    0.26
   2 -13  -2   10.76    0.31
  -2  13   2   15.21    0.44
   2 -13  -1   23.41    0.62
  -2  13   1   24.24    0.65
   2 -13   0   48.41    0.84
  -2  13   0   46.48    1.14
   2 -13   1   34.36    0.91
  -2  13  -1   34.76    0.90
   2 -13   2   30.04    0.81
  -2  13  -2   31.48    0.87
   2 -13   3   25.99    0.69
  -2  13  -3   27.37    0.73
   2 -13   4  301.91    6.83
  -2  13  -4  296.46    6.65
   2 -13   5   15.75    0.46
  -2  13  -5   16.11    0.78
   2 -13   6   15.61    0.37
  -2  13  -6   15.82    0.36
   2 -13   7   95.62    1.84
  -2  13  -7  100.76    2.35
   2 -13   8  576.31   12.81
  -2  13  -8  617.43    9.64
   2 -13   9    6.84    0.22
  -2  13  -9    6.71    0.24
   2 -13  10    8.23    0.25
  -2  13 -10    6.93    0.16
   2 -13  11    9.98    0.24
  -2  13 -11    8.82    0.23
   2 -13  12   68.89    1.14
  -2  13 -12   71.28    1.20
   2 -13  13   12.54    0.30
  -2  13 -13   13.12    0.26
   2 -13  14    5.99    0.16
  -2  13 -14    6.04    0.19
   2 -13  15   12.35    0.34
  -2  13 -15   11.05    0.26
   2 -13  16   84.78    1.57
  -2  13 -16   86.78    1.41
   2 -13  17    5.45    0.14
  -2  13 -17    5.67    0.16
   2 -13  18    0.14    0.06
  -2  13 -18    0.10    0.08
   2 -13  19    0.30    0.20
  -2  13 -19   -0.05    0.13
   2 -13  20   10.09    0.29
  -2  13 -20   11.11    0.45
   2 -12 -15    0.70    0.15
  -2  12  15    0.66    0.17
   2 -12 -14    0.01    0.14
  -2  12  14   -0.01    0.24
   2 -12 -13    0.35    0.21
  -2  12  13    0.26    0.20
   2 -12 -12   17.30    0.39
  -2  12  12   17.56    0.44
   2 -12 -11    3.88    0.14
  -2  12  11    3.82    0.15
   2 -12 -10   15.44    0.47
  -2  12  10   16.56    0.50
   2 -12  -9    7.14    0.17
  -2  12   9    7.02    0.20
   2 -12  -8    8.53    0.30
  -2  12   8   10.20    0.37
   2 -12  -7   14.28    0.33
  -2  12   7   14.60    0.36
   2 -12  -6   73.20    1.43
  -2  12   6   75.89    1.48
   2 -12  -5   15.23    0.45
  -2  12   5   14.66    0.46
   2 -12  -4    7.23    0.21
  -2  12   4    6.40    0.25
   2 -12  -3   35.54    0.79
  -2  12   3   37.42    1.04
   2 -12  -2   41.98    1.03
  -2  12   2   28.92    0.76
   2 -12  -1  206.56    3.26
  -2  12   1  208.73    4.86
   2 -12   0   13.00    0.34
  -2  12   0    8.85    0.28
   2 -12   1   77.25    1.88
  -2  12  -1   74.66    1.87
   2 -12   2  443.99    9.92
  -2  12  -2  452.46   10.17
   2 -12   3    2.92    0.13
  -2  12  -3    2.90    0.15
   2 -12   4   38.84    0.83
  -2  12  -4   37.94    0.98
   2 -12   5  167.30    3.14
  -2  12  -5  169.75    3.18
   2 -12   6  351.39    7.80
  -2  12  -6  356.57    6.50
   2 -12   7   16.87    0.46
  -2  12  -7   16.92    0.47
   2 -12   8    7.51    0.24
  -2  12  -8    7.33    0.25
   2 -12   9    0.64    0.05
  -2  12  -9    0.59    0.06
   2 -12  10  115.61    2.17
  -2  12 -10  125.26    2.07
   2 -12  11   17.23    0.50
  -2  12 -11   17.06    0.50
   2 -12  12    0.34    0.05
  -2  12 -12    0.25    0.07
   2 -12  13   33.98    0.69
  -2  12 -13   33.51    0.60
   2 -12  14   71.32    1.39
  -2  12 -14   71.92    1.23
   2 -12  15   18.89    0.51
  -2  12 -15   15.70    0.32
   2 -12  16   15.94    0.35
  -2  12 -16   15.47    0.47
   2 -12  17    1.69    0.08
  -2  12 -17    1.75    0.10
   2 -12  18   21.33    0.38
  -2  12 -18   20.59    0.44
   2 -12  19   -0.18    0.12
  -2  12 -19    0.02    0.09
   2 -12  20    0.75    0.16
  -2  12 -20    0.69    0.13
   2 -11 -15    0.01    0.14
  -2  11  15    0.16    0.13
   2 -11 -14    2.49    0.19
  -2  11  14    2.72    0.28
   2 -11 -13    4.71    0.14
  -2  11  13    4.69    0.18
   2 -11 -12   16.55    0.38
  -2  11  12   17.22    0.36
   2 -11 -11    0.84    0.08
  -2  11  11    1.16    0.09
   2 -11 -10    0.99    0.08
  -2  11  10    0.63    0.08
   2 -11  -9    1.18    0.09
  -2  11   9    1.31    0.08
   2 -11  -8    9.77    0.31
  -2  11   8    5.87    0.23
   2 -11  -7   37.81    0.70
  -2  11   7   42.04    1.08
   2 -11  -6   15.50    0.45
  -2  11   6   15.18    0.44
   2 -11  -5   42.09    0.87
  -2  11   5   40.35    0.87
   2 -11  -4   31.18    0.78
  -2  11   4   31.50    0.85
   2 -11  -3   30.55    0.57
  -2  11   3   33.03    0.75
   2 -11  -2    1.86    0.08
  -2  11   2    1.83    0.13
   2 -11  -1   44.80    0.80
  -2  11   1   49.21    1.20
   2 -11   0   11.15    0.33
  -2  11   0   11.11    0.35
   2 -11   1  511.04   11.55
  -2  11  -1  507.64   11.46
   2 -11   2   15.78    0.43
  -2  11  -2   16.28    0.48
   2 -11   3  598.23   13.27
  -2  11  -3  591.68   13.38
   2 -11   4  659.85   14.42
  -2  11  -4  659.33   14.48
   2 -11   5    7.61    0.24
  -2  11  -5    7.71    0.26
   2 -11   6   17.19    0.48
  -2  11  -6   15.60    0.42
   2 -11   7   38.00    1.00
  -2  11  -7   36.40    0.93
   2 -11   8  239.54    4.40
  -2  11  -8  244.43    3.86
   2 -11   9   55.35    1.11
  -2  11  -9   57.02    1.14
   2 -11  10   82.97    1.39
  -2  11 -10   85.13    1.42
   2 -11  11    7.46    0.25
  -2  11 -11    8.09    0.23
   2 -11  12   54.52    1.05
  -2  11 -12   57.32    1.13
   2 -11  13   21.41    0.44
  -2  11 -13   21.47    0.45
   2 -11  14    6.69    0.16
  -2  11 -14    6.99    0.19
   2 -11  15   71.04    1.34
  -2  11 -15   72.53    1.24
   2 -11  16   44.55    0.76
  -2  11 -16   45.14    0.79
   2 -11  17    2.54    0.10
  -2  11 -17    2.19    0.10
   2 -11  18    2.16    0.11
  -2  11 -18    2.48    0.18
   2 -11  19    0.10    0.11
  -2  11 -19    0.01    0.10
   2 -11  20    9.78    0.31
  -2  11 -20    9.99    0.32
   2 -10 -16    2.55    0.15
  -2  10  16    1.97    0.15
   2 -10 -15    1.07    0.12
  -2  10  15    1.00    0.13
   2 -10 -14    1.15    0.11
  -2  10  14    1.08    0.10
   2 -10 -13    9.57    0.26
  -2  10  13    9.57    0.28
   2 -10 -12   35.37    0.73
  -2  10  12   36.54    0.94
   2 -10 -11   31.13    0.56
  -2  10  11   31.80    0.61
   2 -10 -10    0.03    0.07
  -2  10  10    0.22    0.06
   2 -10  -9   12.48    0.40
  -2  10   9   13.55    0.41
   2 -10  -8    9.56    0.26
  -2  10   8    9.32    0.25
   2 -10  -7   10.29    0.26
  -2  10   7   10.45    0.35
   2 -10  -6    1.65    0.12
   2 -10  -5  126.99    2.41
  -2  10   5  128.54    3.02
   2 -10  -4   79.38    1.59
  -2  10   4   80.75    1.65
   2 -10  -3   90.04    1.52
  -2  10   3   92.78    1.81
   2 -10  -2    0.52    0.09
  -2  10   2    0.41    0.09
   2 -10  -1   36.60    0.65
  -2  10   1   37.67    0.99
   2 -10   0   37.00    0.98
  -2  10   0   38.01    0.94
   2 -10   1  125.47    3.05
  -2  10  -1  123.64    2.83
   2 -10   2  316.94    7.23
  -2  10  -2  327.82    7.37
   2 -10   3   37.87    0.78
  -2  10  -3   40.96    1.01
   2 -10   4  122.05    2.36
  -2  10  -4  111.17    2.56
   2 -10   5  303.15    6.87
  -2  10  -5  304.67    5.56
   2 -10   6   83.89    2.00
  -2  10  -6   82.16    1.98
   2 -10   7  342.66    6.37
  -2  10  -7  352.71    5.62
   2 -10   8   17.45    0.47
  -2  10  -8   17.85    0.51
   2 -10   9   51.27    1.32
  -2  10  -9   50.38    0.98
   2 -10  10   22.86    0.42
  -2  10 -10   24.19    0.51
   2 -10  11   34.68    0.71
  -2  10 -11   34.16    0.89
   2 -10  12    0.53    0.07
  -2  10 -12    0.15    0.06
   2 -10  13    6.29    0.18
  -2  10 -13    6.41    0.18
   2 -10  14    0.33    0.07
  -2  10 -14    2.78    0.14
   2 -10  15   62.99    1.04
  -2  10 -15   63.34    1.12
   2 -10  16    0.02    0.05
  -2  10 -16    0.02    0.07
   2 -10  17   38.36    0.75
  -2  10 -17   38.46    0.66
   2 -10  18   34.84    0.62
  -2  10 -18   33.57    0.70
   2 -10  19    0.13    0.06
  -2  10 -19    0.12    0.09
   2 -10  20    1.79    0.16
  -2  10 -20    1.72    0.13
   2  -9 -16    1.63    0.13
   2  -9 -15    0.13    0.09
  -2   9  15    0.16    0.10
   2  -9 -14   37.95    0.98
  -2   9  14   36.95    0.74
   2  -9 -13    0.25    0.07
  -2   9  13    0.29    0.07
   2  -9 -12    5.16    0.23
  -2   9  12    5.70    0.27
   2  -9 -11    1.91    0.09
  -2   9  11    1.90    0.10
   2  -9 -10    8.26    0.21
  -2   9  10    9.76    0.31
   2  -9  -9    0.43    0.06
  -2   9   9    0.35    0.07
   2  -9  -8   15.60    0.47
  -2   9   8   15.77    0.50
   2  -9  -7    0.17    0.05
  -2   9   7    0.08    0.07
   2  -9  -6   81.12    1.38
  -2   9   6   84.74    1.65
   2  -9  -5   39.17    0.71
  -2   9   5   37.61    0.82
   2  -9  -4   47.33    0.98
  -2   9   4   47.04    0.95
   2  -9  -3  166.14    3.16
  -2   9   3  178.45    4.12
   2  -9  -2   76.83    1.54
  -2   9   2   75.54    1.51
   2  -9  -1   27.64    0.57
  -2   9   1   30.14    0.81
   2  -9   0    9.54    0.31
  -2   9   0    9.77    0.33
   2  -9   1    0.47    0.09
  -2   9  -1    0.39    0.09
   2  -9   2  337.42    7.74
  -2   9  -2  337.46    7.54
   2  -9   3  497.82   15.51
  -2   9  -3  540.61   11.95
   2  -9   4   34.01    0.89
  -2   9  -4   34.53    0.87
   2  -9   5  150.80    2.97
  -2   9  -5  144.41    2.77
   2  -9   6   32.29    0.69
  -2   9  -6   35.94    0.73
   2  -9   7    0.65    0.06
  -2   9  -7    0.66    0.07
   2  -9   8   77.97    1.32
  -2   9  -8   81.17    1.41
   2  -9   9  115.00    2.68
  -2   9  -9  124.27    2.05
   2  -9  10   73.89    1.77
  -2   9 -10   77.19    1.34
   2  -9  11  101.23    1.92
  -2   9 -11   92.18    1.56
   2  -9  12   50.48    1.26
  -2   9 -12   51.78    1.30
   2  -9  13   21.01    0.48
  -2   9 -13   21.70    0.42
   2  -9  14   47.01    1.15
  -2   9 -14   43.26    0.78
   2  -9  15   53.23    1.05
  -2   9 -15   50.91    0.88
   2  -9  16    5.29    0.15
  -2   9 -16    5.20    0.17
   2  -9  17   35.48    0.71
  -2   9 -17   34.63    0.61
   2  -9  18    1.14    0.07
  -2   9 -18    1.00    0.09
   2  -9  19   17.09    0.33
  -2   9 -19   17.02    0.40
   2  -9  20    7.54    0.33
  -2   9 -20    9.19    0.38
   2  -8 -17    2.11    0.16
  -2   8  17    2.74    0.33
   2  -8 -16   10.05    0.24
  -2   8  16    9.82    0.26
   2  -8 -15    2.02    0.11
  -2   8  15    2.20    0.11
   2  -8 -14   14.95    0.35
  -2   8  14   14.74    0.38
   2  -8 -13   11.52    0.24
  -2   8  13   11.06    0.28
   2  -8 -12   49.63    0.86
  -2   8  12   50.46    1.04
   2  -8 -11    0.32    0.07
  -2   8  11    0.19    0.07
   2  -8 -10    3.73    0.15
  -2   8  10    9.28    0.30
   2  -8  -9    5.58    0.15
  -2   8   9    4.06    0.14
   2  -8  -8   59.33    1.09
  -2   8   8   58.48    1.28
   2  -8  -7    2.90    0.11
  -2   8   7    1.83    0.13
   2  -8  -6   33.47    0.63
  -2   8   6   34.59    0.74
   2  -8  -5   56.22    1.15
  -2   8   5   56.49    1.15
   2  -8  -4  627.94   20.21
  -2   8   4  643.55   14.17
   2  -8  -3   89.40    1.50
  -2   8   3   86.20    1.67
   2  -8  -2    0.41    0.08
  -2   8   2    0.27    0.10
   2  -8  -1   18.14    0.40
  -2   8   1   13.29    0.42
   2  -8   0  306.48    7.03
  -2   8   0  316.57    7.19
   2  -8   1   43.05    1.17
  -2   8  -1   41.28    1.13
   2  -8   2   13.08    0.25
  -2   8  -2   12.65    0.37
   2  -8   3   10.54    0.30
  -2   8  -3   10.30    0.35
   2  -8   4  388.52    8.70
  -2   8  -4  386.45    8.47
   2  -8   5   36.78    0.91
  -2   8  -5   37.11    1.02
   2  -8   6   40.33    0.83
  -2   8  -6   43.63    1.09
   2  -8   7  130.55    2.22
  -2   8  -7  134.46    2.57
   2  -8   8  175.42    3.37
  -2   8  -8  166.12    2.70
   2  -8   9  150.37    2.43
  -2   8  -9  155.09    2.53
   2  -8  10    9.30    0.20
  -2   8 -10    9.86    0.22
   2  -8  11  298.96    5.52
  -2   8 -11  308.63    5.61
   2  -8  12  136.33    2.22
  -2   8 -12  136.23    2.62
   2  -8  13   68.25    1.31
  -2   8 -13   68.20    1.17
   2  -8  14    6.99    0.24
  -2   8 -14   13.16    0.40
   2  -8  15    4.50    0.14
  -2   8 -15    4.01    0.13
   2  -8  16  112.65    1.86
  -2   8 -16  112.05    1.85
   2  -8  17   49.80    0.87
  -2   8 -17   50.96    0.99
   2  -8  18    2.07    0.09
  -2   8 -18    2.35    0.10
   2  -8  19    4.81    0.13
  -2   8 -19    5.34    0.16
   2  -8  20    2.06    0.14
  -2   8 -20    1.84    0.14
   2  -7 -17    0.44    0.10
  -2   7  17    0.37    0.10
   2  -7 -16    6.00    0.19
  -2   7  16    6.36    0.24
   2  -7 -15    0.12    0.07
  -2   7  15    0.01    0.07
   2  -7 -14   12.91    0.27
  -2   7  14   11.62    0.30
   2  -7 -13    6.81    0.17
  -2   7  13    7.34    0.18
   2  -7 -12   21.59    0.63
  -2   7  12   21.92    0.68
   2  -7 -11   40.59    0.74
  -2   7  11   44.84    0.96
   2  -7 -10  170.19    2.87
  -2   7  10  166.42    3.19
   2  -7  -9    0.01    0.09
  -2   7   9    0.32    0.06
   2  -7  -8    0.61    0.05
  -2   7   8    0.68    0.06
   2  -7  -7   63.23    1.10
  -2   7   7   60.52    1.23
   2  -7  -6  237.65    5.31
  -2   7   6  181.40    4.16
   2  -7  -5    3.02    0.12
   2  -7  -4   10.02    0.33
  -2   7   4   10.63    0.28
   2  -7  -3  206.09    3.87
  -2   7   3  224.80    5.11
   2  -7  -2  693.36   21.73
  -2   7   2  735.11   24.19
   2  -7  -1   73.56    1.77
  -2   7   1   75.60    1.88
   2  -7   0  239.06    5.45
  -2   7   0  242.67    5.53
   2  -7   1   82.00    1.96
  -2   7  -1   84.24    2.06
  -2   7  -2  771.93   23.73
   2  -7   3  176.82    4.03
  -2   7  -3  175.99    3.98
   2  -7   4    7.69    0.28
  -2   7  -4    2.41    0.09
   2  -7   5   93.49    1.87
  -2   7  -5  105.00    1.72
   2  -7   6  391.39    8.78
  -2   7  -6  393.86    8.82
   2  -7   7   52.91    1.05
  -2   7  -7   52.74    1.04
   2  -7   8   31.98    0.85
  -2   7  -8   31.95    0.83
   2  -7   9  221.19    5.18
  -2   7  -9  221.53    3.61
   2  -7  10  658.71   14.53
  -2   7 -10  646.65   11.47
   2  -7  11   53.19    1.36
  -2   7 -11   57.89    1.13
   2  -7  12   48.99    0.99
  -2   7 -12   50.71    0.86
   2  -7  13   17.50    0.39
  -2   7 -13   17.54    0.42
   2  -7  14  131.20    2.50
  -2   7 -14  138.32    2.26
   2  -7  15   27.31    0.51
  -2   7 -15   28.15    0.51
   2  -7  16    3.52    0.17
  -2   7 -16    2.00    0.14
   2  -7  17    2.55    0.11
  -2   7 -17    2.67    0.11
   2  -7  18   76.40    1.42
  -2   7 -18   76.05    1.26
   2  -7  19   13.46    0.26
  -2   7 -19   13.60    0.29
   2  -7  20    3.19    0.23
  -2   7 -20    3.47    0.31
   2  -6 -18    4.44    0.27
  -2   6  18    4.74    0.26
   2  -6 -17   10.50    0.22
  -2   6  17   10.02    0.22
   2  -6 -16   38.62    0.80
  -2   6  16   40.22    0.81
   2  -6 -15    0.30    0.06
  -2   6  15    0.43    0.06
   2  -6 -14    1.13    0.08
  -2   6  14    1.30    0.09
   2  -6 -13    4.44    0.20
  -2   6  13    3.63    0.14
   2  -6 -12   76.51    1.48
  -2   6  12   76.50    1.56
   2  -6 -11   79.89    1.40
  -2   6  11   91.75    2.21
   2  -6 -10  127.16    3.09
  -2   6  10  138.92    3.32
   2  -6  -9   32.65    0.60
  -2   6   9   33.82    0.86
   2  -6  -8    0.83    0.06
  -2   6   8    0.68    0.07
   2  -6  -7   50.38    0.90
  -2   6   7   53.02    1.04
   2  -6  -6   96.86    1.91
  -2   6   6   98.19    1.92
   2  -6  -5  434.64    9.75
  -2   6   5  428.28    7.92
   2  -6  -4  475.99   10.84
  -2   6   4  441.58   10.11
   2  -6  -3  737.16   23.09
  -2   6   3  732.52   23.42
   2  -6  -2   96.33    2.44
  -2   6   2  117.57    2.86
   2  -6  -1  569.23   17.99
  -2   6   1  569.54   18.37
   2  -6   0  380.44    8.50
  -2   6   0  395.98    8.82
   2  -6   1   15.84    0.46
  -2   6  -1   16.26    0.50
   2  -6   2   14.00    0.31
  -2   6  -2   14.24    0.31
  -2   6  -3  566.64   12.37
   2  -6   5    2.95    0.11
  -2   6  -5    3.76    0.14
   2  -6   6   65.23    1.55
  -2   6  -6   67.45    1.66
  -2   6  -7    5.11    0.17
   2  -6   8  449.85    8.25
  -2   6  -8  433.61    7.82
   2  -6   9    7.95    0.24
  -2   6  -9   12.15    0.37
   2  -6  10   79.56    1.58
  -2   6 -10   77.32    1.53
   2  -6  11   17.84    0.39
  -2   6 -11   18.29    0.41
   2  -6  12  187.33    3.59
  -2   6 -12  189.01    3.02
   2  -6  13  229.51    3.67
  -2   6 -13  235.38    3.81
   2  -6  14    0.96    0.08
  -2   6 -14    0.76    0.08
   2  -6  15    0.19    0.06
  -2   6 -15    0.16    0.06
   2  -6  16  164.01    3.11
  -2   6 -16  167.06    2.65
   2  -6  17    8.51    0.19
  -2   6 -17    8.40    0.20
   2  -6  18    1.58    0.10
  -2   6 -18    2.12    0.11
   2  -6  19    0.49    0.07
  -2   6 -19    0.49    0.08
   2  -5 -18    0.15    0.07
  -2   5  18    0.10    0.06
   2  -5 -17   11.62    0.28
  -2   5  17   11.67    0.28
   2  -5 -16   29.07    0.78
  -2   5  16   27.25    0.72
   2  -5 -15   14.66    0.30
  -2   5  15   14.10    0.34
   2  -5 -14   19.57    0.43
  -2   5  14   19.88    0.45
   2  -5 -13    0.92    0.10
  -2   5  13    2.68    0.15
   2  -5 -12   30.03    0.56
  -2   5  12   31.67    0.85
   2  -5 -11   31.32    0.58
  -2   5  11   30.27    0.68
   2  -5 -10   34.85    0.85
  -2   5  10   34.39    0.89
   2  -5  -9  449.36    7.13
  -2   5   9  433.48    6.82
   2  -5  -8    2.82    0.12
  -2   5   8    2.59    0.11
   2  -5  -7   65.74    1.12
  -2   5   7   63.91    1.30
   2  -5  -6   87.29    2.07
  -2   5   6   96.99    1.94
   2  -5  -5   83.56    2.02
  -2   5   5   77.17    1.49
   2  -5  -4  134.79    2.56
  -2   5   4  125.09    2.39
   2  -5  -3  752.70   23.83
  -2   5   3  744.43   23.62
   2  -5  -2  212.49    4.98
  -2   5   2  222.03    5.14
   2  -5  -1    3.84    0.15
  -2   5   1    3.60    0.10
   2  -5   0   79.25    1.97
  -2   5   0   76.82    1.80
   2  -5   1  195.25    4.41
  -2   5  -1  191.14    4.37
   2  -5   3  206.78    3.86
  -2   5  -3  208.02    3.91
   2  -5   4   13.78    0.34
  -2   5  -4   14.25    0.28
   2  -5   5  166.86    2.72
  -2   5  -5  166.68    2.66
  -2   5  -6  621.13   13.69
   2  -5   7    0.41    0.04
  -2   5  -7    0.44    0.05
   2  -5   8   12.43    0.30
  -2   5  -8   13.22    0.32
   2  -5   9   78.43    1.92
  -2   5  -9   80.59    1.61
   2  -5  10  179.59    4.20
  -2   5 -10  190.17    3.11
   2  -5  11   91.26    2.16
  -2   5 -11   96.31    2.27
   2  -5  12  140.19    2.30
  -2   5 -12  143.40    2.65
   2  -5  13   69.29    1.20
  -2   5 -13   69.77    1.21
   2  -5  14  191.80    3.55
  -2   5 -14  191.63    3.04
   2  -5  15    9.56    0.32
  -2   5 -15   12.82    0.32
   2  -5  16    3.65    0.15
  -2   5 -16    3.14    0.11
   2  -5  17    2.18    0.11
  -2   5 -17    2.60    0.13
   2  -5  18   27.37    0.48
  -2   5 -18   27.60    0.51
   2  -5  19    0.16    0.06
  -2   5 -19    0.04    0.08
   2  -4 -19    0.11    0.11
  -2   4  19    0.23    0.11
   2  -4 -18   31.55    0.63
  -2   4  18   31.67    0.54
  -2   4  17    1.43    0.13
   2  -4 -16    0.22    0.07
  -2   4  16    0.22    0.06
   2  -4 -15   12.49    0.26
  -2   4  15   12.22    0.26
   2  -4 -14    0.26    0.06
  -2   4  14    0.33    0.07
   2  -4 -13   18.02    0.47
  -2   4  13   17.75    0.41
   2  -4 -12    1.92    0.11
  -2   4  12    4.54    0.20
   2  -4 -11   15.54    0.36
  -2   4  11   12.42    0.31
   2  -4 -10  143.50    2.39
  -2   4  10  144.16    2.72
   2  -4  -9   63.03    1.11
  -2   4   9   56.16    1.40
   2  -4  -8   53.88    1.34
   2  -4  -7  316.26    5.80
  -2   4   7  313.56    5.73
   2  -4  -6  258.90    4.76
  -2   4   6  258.83    4.72
   2  -4  -5  772.89   24.64
  -2   4   5  792.33   24.80
   2  -4  -4    1.45    0.12
  -2   4   4    1.67    0.11
   2  -4  -3  548.72   17.72
  -2   4   3  552.14   17.16
   2  -4  -2   98.97    2.27
  -2   4   2  112.74    2.60
   2  -4   1   75.00    1.46
  -2   4  -1   67.63    1.61
   2  -4   2  247.58    5.65
  -2   4  -2  255.63    5.72
   2  -4   3  282.87    6.30
  -2   4  -3  276.11    6.16
   2  -4   4    0.78    0.06
  -2   4  -4    1.83    0.08
  -2   4  -5  845.57   26.26
   2  -4   6  282.67    5.28
  -2   4  -6  281.19    4.55
   2  -4   7   94.65    1.90
  -2   4  -7   97.71    1.64
   2  -4   8   99.35    1.99
  -2   4  -8   96.78    2.31
   2  -4   9   73.59    1.49
  -2   4  -9   71.85    1.22
   2  -4  10   86.44    1.44
  -2   4 -10   86.87    1.69
   2  -4  11    6.28    0.23
  -2   4 -11    6.67    0.19
   2  -4  12  340.21    6.38
  -2   4 -12  346.89    5.41
   2  -4  13    9.67    0.31
  -2   4 -13    7.74    0.21
   2  -4  14   44.64    0.92
  -2   4 -14   40.39    0.85
   2  -4  15   55.88    1.11
  -2   4 -15   58.30    1.01
   2  -4  16    0.88    0.08
  -2   4 -16    2.04    0.11
   2  -4  17    7.95    0.22
  -2   4 -17    7.69    0.18
   2  -4  18    0.25    0.06
  -2   4 -18    0.27    0.07
   2  -4  19    0.94    0.10
  -2   4 -19    2.40    0.13
   2  -3 -19    3.20    0.14
  -2   3  19    3.44    0.16
   2  -3 -18    4.47    0.14
  -2   3  18    4.77    0.16
   2  -3 -17    5.47    0.23
  -2   3  17    5.78    0.20
   2  -3 -16   14.98    0.30
  -2   3  16   15.96    0.36
   2  -3 -15    7.66    0.22
  -2   3  15    5.69    0.21
   2  -3 -14    0.19    0.08
  -2   3  14    0.14    0.06
   2  -3 -13   31.02    0.57
  -2   3  13   29.90    0.64
   2  -3 -12   50.02    0.92
  -2   3  12   50.14    1.02
   2  -3 -11   45.02    1.15
  -2   3  11   53.02    1.39
   2  -3 -10  206.88    3.33
  -2   3  10  198.25    3.78
   2  -3  -9   69.25    1.37
  -2   3   9   71.67    1.42
   2  -3  -8  184.58    3.07
  -2   3   8  189.57    3.53
   2  -3  -7  632.45   20.33
  -2   3   7  658.34   20.91
   2  -3  -6  633.23   20.69
  -2   3   6  633.80   20.25
   2  -3  -5  254.50    4.76
  -2   3   5  260.59    4.11
   2  -3  -3   59.44    1.22
  -2   3   3   58.05    1.20
   2  -3  -2   52.26    1.30
  -2   3   2   47.62    1.17
   2  -3   0    9.31    0.23
  -2   3   0   10.96    0.21
   2  -3   1    2.19    0.07
  -2   3  -1    2.01    0.07
   2  -3   2    8.29    0.24
  -2   3  -2   13.44    0.33
   2  -3   3  231.89    4.31
  -2   3  -3  252.99    5.63
   2  -3   4    0.78    0.04
  -2   3  -4    0.86    0.04
   2  -3   5  377.53    8.54
  -2   3  -5  387.66    8.62
   2  -3   6   34.79    0.64
  -2   3  -6   33.50    0.60
   2  -3   7  802.29   24.86
  -2   3  -7  768.06   23.89
   2  -3   8   48.09    1.24
  -2   3  -8   46.24    0.82
   2  -3   9   10.51    0.34
  -2   3  -9   14.86    0.37
   2  -3  10   18.91    0.52
  -2   3 -10   20.97    0.42
   2  -3  11   19.09    0.46
  -2   3 -11   19.13    0.39
   2  -3  12    1.31    0.08
  -2   3 -12    1.45    0.09
   2  -3  13  121.91    2.03
  -2   3 -13  131.21    2.45
   2  -3  14   84.69    1.52
  -2   3 -14   84.18    1.40
   2  -3  15    6.04    0.17
  -2   3 -15    8.95    0.26
   2  -3  16    1.47    0.09
  -2   3 -16    1.59    0.10
   2  -3  17    6.06    0.15
  -2   3 -17    5.69    0.15
   2  -3  18    0.18    0.06
  -2   3 -18    0.19    0.07
   2  -3  19   21.00    0.43
  -2   3 -19   20.65    0.39
   2  -2 -19    0.03    0.09
  -2   2  19    0.02    0.09
   2  -2 -18    5.19    0.19
  -2   2  18    3.41    0.16
   2  -2 -17   15.17    0.48
  -2   2  17   15.19    0.41
   2  -2 -16    4.06    0.14
  -2   2  16    4.12    0.14
   2  -2 -15    7.28    0.26
  -2   2  15    4.36    0.23
   2  -2 -14  100.08    1.94
  -2   2  14   97.83    1.62
   2  -2 -13    5.00    0.17
  -2   2  13    4.65    0.15
   2  -2 -12    3.32    0.11
  -2   2  12    2.96    0.11
   2  -2 -11   19.64    0.39
  -2   2  11   19.87    0.45
   2  -2 -10  101.30    1.73
  -2   2  10  111.49    1.88
   2  -2  -9   60.66    1.57
  -2   2   9   60.90    1.25
   2  -2  -8   44.72    0.80
  -2   2   8   44.78    0.94
   2  -2  -7   27.80    0.74
  -2   2   7   22.14    0.55
   2  -2  -6 1096.34   35.22
  -2   2   6  990.26   32.69
   2  -2  -5  152.34    2.55
  -2   2   5  144.89    2.37
   2  -2  -4  425.29   13.73
  -2   2   4  421.19   13.54
   2  -2  -3  243.42    5.44
  -2   2   3  250.83    8.12
   2  -2  -2  282.80    9.34
  -2   2   2  293.87    9.39
   2  -2  -1    0.30    0.04
   2  -2   0   37.20    0.73
  -2   2   0   39.00    0.66
   2  -2   2    2.33    0.07
  -2   2  -2    1.95    0.07
   2  -2   3  238.22    4.45
  -2   2  -3  252.76    4.05
   2  -2   4  549.41   17.68
  -2   2  -4  538.20   16.87
   2  -2   5  331.07    5.30
  -2   2  -5  306.63    5.62
  -2   2  -6 1063.43   32.33
   2  -2   7  477.32   11.01
  -2   2  -7  465.71   10.55
   2  -2   8    0.19    0.04
  -2   2  -8    0.34    0.06
   2  -2   9   10.19    0.33
  -2   2  -9   14.03    0.32
   2  -2  10   23.54    0.54
  -2   2 -10   23.73    0.56
   2  -2  11  100.80    2.01
  -2   2 -11   98.19    1.62
   2  -2  12    0.06    0.06
  -2   2 -12    0.08    0.06
   2  -2  13  117.42    2.00
  -2   2 -13  123.44    2.01
   2  -2  14  112.40    1.85
  -2   2 -14  110.72    1.80
   2  -2  15    7.91    0.28
  -2   2 -15    6.70    0.27
   2  -2  16    5.78    0.15
  -2   2 -16    5.45    0.15
   2  -2  17    0.15    0.07
  -2   2 -17    0.26    0.08
   2  -2  18    1.23    0.09
  -2   2 -18    1.94    0.14
   2  -2  19   20.41    0.82
  -2   2 -19   21.76    0.54
   2  -1 -20   14.97    0.40
  -2   1  20   13.97    0.33
   2  -1 -19    0.04    0.09
  -2   1  19    0.22    0.06
   2  -1 -18   14.01    0.34
  -2   1  18   14.39    0.42
   2  -1 -17    0.19    0.06
  -2   1  17    0.26    0.05
   2  -1 -16   29.50    0.57
  -2   1  16   28.02    0.58
   2  -1 -15   43.55    0.88
  -2   1  15   42.64    0.88
   2  -1 -14    1.82    0.10
  -2   1  14    1.89    0.09
   2  -1 -13   42.26    0.89
  -2   1  13   42.51    0.89
   2  -1 -12   40.57    0.76
  -2   1  12   38.95    0.69
   2  -1 -11    3.14    0.12
  -2   1  11    1.67    0.10
   2  -1 -10   27.97    0.63
  -2   1  10   27.80    0.59
   2  -1  -9  228.75    4.27
  -2   1   9  226.04    4.19
   2  -1  -8 1768.86   54.45
   2  -1  -7  108.43    2.68
  -2   1   7  115.72    2.19
   2  -1  -6  205.46    3.94
  -2   1   6  204.25    3.24
   2  -1  -5  112.84    1.87
  -2   1   5  113.83    1.84
   2  -1  -4  129.78    3.07
  -2   1   4  126.48    3.01
   2  -1  -3  509.44   16.17
  -2   1   3  495.54   15.20
   2  -1  -2  469.22   14.98
   2  -1  -1   14.40    0.39
   2  -1   1  150.81    2.78
  -2   1  -1  149.11    3.33
   2  -1   2   73.72    1.40
  -2   1  -2   74.90    1.27
   2  -1   3   23.64    0.53
  -2   1  -3   25.73    0.54
  -2   1  -4  958.80   29.92
   2  -1   5   15.37    0.36
  -2   1  -5   16.03    0.33
   2  -1   6  523.70   17.14
  -2   1  -6  534.00   11.86
   2  -1   7  109.08    1.88
  -2   1  -7  109.99    1.84
   2  -1   8  101.77    2.08
  -2   1  -8  106.02    1.73
   2  -1   9  220.91    4.16
  -2   1  -9  220.74    4.09
   2  -1  10   42.64    1.11
  -2   1 -10   43.56    0.79
   2  -1  11    4.71    0.18
  -2   1 -11   10.03    0.35
   2  -1  12  234.09    3.85
  -2   1 -12  238.99    3.80
   2  -1  13   14.90    0.46
  -2   1 -13    8.09    0.26
   2  -1  14    4.92    0.17
  -2   1 -14    4.68    0.16
   2  -1  15    1.80    0.09
  -2   1 -15    1.67    0.08
   2  -1  16   14.13    0.33
  -2   1 -16   13.72    0.30
   2  -1  17    6.58    0.19
  -2   1 -17    6.59    0.18
   2  -1  18    6.50    0.18
  -2   1 -18    5.69    0.16
   2   0 -20    9.37    0.21
  -2   0  20    9.97    0.24
   2   0 -19    4.28    0.13
  -2   0  19    4.71    0.16
   2   0 -18    1.16    0.09
  -2   0  18    1.19    0.08
   2   0 -17    1.37    0.08
  -2   0  17    1.28    0.08
   2   0 -16   33.16    0.61
  -2   0  16   33.81    0.70
   2   0 -15   84.26    1.42
  -2   0  15   86.43    1.62
   2   0 -14  145.10    2.72
  -2   0  14  143.12    2.74
   2   0 -13   28.85    0.56
  -2   0  13   27.78    0.52
   2   0 -12   51.35    1.09
  -2   0  12   52.11    1.00
   2   0 -11   14.65    0.43
  -2   0  11   15.31    0.43
   2   0 -10  211.36    5.16
  -2   0  10  221.02    4.11
   2   0  -9   14.08    0.29
  -2   0   9   14.52    0.33
   2   0  -8   29.80    0.83
  -2   0   8   30.73    0.89
   2   0  -7  470.28   10.55
  -2   0   7  447.82    9.99
   2   0  -6  712.09   23.34
  -2   0   6  726.27   23.70
   2   0  -5  528.45   16.53
  -2   0   5  518.59   16.27
   2   0  -4  219.59    3.60
  -2   0   4  222.53    4.16
   2   0  -2  223.50    7.15
   2   0   2  566.83   18.12
  -2   0  -2  564.25   17.57
   2   0   3  297.64    6.92
  -2   0  -3  279.23    5.16
   2   0   4  204.73    3.88
  -2   0  -4  211.58    3.90
   2   0   5  230.97    4.40
  -2   0  -5  227.81    4.31
   2   0   7   10.55    0.37
  -2   0  -7   10.89    0.37
   2   0   8   14.36    0.35
  -2   0  -8   13.58    0.28
   2   0   9    2.37    0.14
  -2   0  -9    4.27    0.16
   2   0  10  153.82    2.98
  -2   0 -10  161.61    3.02
   2   0  11    4.36    0.21
  -2   0 -11    3.48    0.12
   2   0  12    9.67    0.31
  -2   0 -12   10.12    0.23
   2   0  13   30.83    0.69
  -2   0 -13   31.76    0.59
   2   0  14  187.12    4.26
  -2   0 -14  173.30    4.00
   2   0  15   45.15    0.92
  -2   0 -15   45.49    0.94
   2   0  16    1.18    0.11
  -2   0 -16    1.18    0.17
   2   0  17    7.88    0.22
  -2   0 -17    7.56    0.23
   2   0  18   11.03    0.29
  -2   0 -18   11.04    0.29
   2   1 -20    1.63    0.13
  -2  -1  20    1.72    0.11
   2   1 -19    2.31    0.11
  -2  -1  19    2.56    0.11
   2   1 -18    1.38    0.09
  -2  -1  18    1.74    0.08
   2   1 -17   12.90    0.31
  -2  -1  17   12.65    0.26
   2   1 -16    4.06    0.15
  -2  -1  16    3.68    0.11
   2   1 -15   48.66    0.87
  -2  -1  15   47.14    0.82
   2   1 -14  170.72    2.86
  -2  -1  14  169.54    2.79
   2   1 -13   70.93    1.41
  -2  -1  13   67.00    1.33
   2   1 -12  134.04    3.28
  -2  -1  12  142.79    2.34
   2   1 -11   37.70    1.01
  -2  -1  11   37.01    0.77
   2   1 -10  275.36    6.40
  -2  -1  10  247.17    5.51
   2   1  -9  307.87    7.06
  -2  -1   9  371.55    8.50
   2   1  -8    3.92    0.19
  -2  -1   8    3.70    0.16
   2   1  -7  188.91    3.56
  -2  -1   7  177.75    3.30
   2   1  -6   69.50    1.81
  -2  -1   6   70.76    1.74
   2   1  -5  343.70    7.83
  -2  -1   5  251.56    5.63
   2   1  -2   62.24    2.30
  -2  -1   2   59.28    1.14
   2   1   1    0.96    0.06
  -2  -1  -1    0.88    0.06
   2   1   3  183.23    4.15
  -2  -1  -3  190.29    4.44
   2   1   4  962.67   30.93
  -2  -1  -4  982.46   30.97
   2   1   5    6.48    0.15
  -2  -1  -5    6.82    0.19
   2   1   6  267.98    4.96
  -2  -1  -6  265.68    5.97
   2   1   7  131.84    3.03
  -2  -1  -7  136.38    3.20
   2   1   8  443.13    7.01
  -2  -1  -8  462.08    8.42
   2   1   9   48.38    1.31
  -2  -1  -9   46.82    1.24
   2   1  10    7.88    0.19
  -2  -1 -10    7.85    0.23
   2   1  11  100.07    1.75
  -2  -1 -11   97.44    1.91
   2   1  12   42.65    0.91
  -2  -1 -12   43.71    0.79
   2   1  13    0.39    0.07
  -2  -1 -13    0.48    0.08
   2   1  14    3.85    0.14
  -2  -1 -14    3.65    0.12
   2   1  15    0.78    0.08
  -2  -1 -15    0.56    0.07
   2   1  16   76.71    1.43
  -2  -1 -16   77.75    1.26
   2   1  17    3.09    0.13
  -2  -1 -17    3.13    0.12
   2   1  18    0.10    0.07
  -2  -1 -18    0.06    0.09
   2   2 -20   26.65    0.71
  -2  -2  20   36.30    0.87
   2   2 -19   17.54    0.39
  -2  -2  19   17.37    0.38
   2   2 -18    1.08    0.09
  -2  -2  18    1.09    0.07
   2   2 -17    7.78    0.22
  -2  -2  17    7.97    0.20
   2   2 -16  156.97    3.68
  -2  -2  16  145.91    2.72
   2   2 -15    3.36    0.17
  -2  -2  15    3.50    0.15
   2   2 -14    2.93    0.19
  -2  -2  14    3.07    0.17
   2   2 -13   23.17    0.69
  -2  -2  13   22.88    0.61
   2   2 -12    1.84    0.11
  -2  -2  12    1.57    0.10
   2   2 -11   52.31    0.93
  -2  -2  11   56.16    1.38
   2   2 -10   16.01    0.51
  -2  -2  10   16.85    0.46
   2   2  -9   64.60    1.34
  -2  -2   9   71.00    1.43
   2   2  -8 1010.27   31.85
   2   2  -7  454.07   10.03
  -2  -2   7  476.56   10.68
   2   2  -6  287.20    5.35
  -2  -2   6  286.56    5.19
   2   2  -5  408.84   13.07
  -2  -2   5  444.76   13.89
   2   2  -4  140.45    2.24
  -2  -2   4  136.85    2.53
   2   2  -2   16.29    0.44
  -2  -2   2   14.57    0.31
   2   2  -1  180.92    3.42
  -2  -2   1  172.44    3.90
   2   2   0  141.16    2.66
  -2  -2   0  145.86    2.38
   2   2   1  503.47   16.39
  -2  -2  -1  502.07   15.94
   2   2   3  176.81    2.89
  -2  -2  -3  175.79    2.93
   2   2   4   30.31    0.65
  -2  -2  -4   22.32    0.60
   2   2   5  256.51    4.86
  -2  -2  -5  258.43    4.22
   2   2   6  241.43    3.96
  -2  -2  -6  257.69    4.11
   2   2   7    0.69    0.06
  -2  -2  -7    0.67    0.06
   2   2   8   16.46    0.35
  -2  -2  -8   15.80    0.33
   2   2   9   76.05    1.88
  -2  -2  -9   75.94    1.86
   2   2  10   82.06    1.44
  -2  -2 -10   83.41    1.46
   2   2  11   10.69    0.28
  -2  -2 -11   10.58    0.24
   2   2  12   16.15    0.39
  -2  -2 -12   17.22    0.35
   2   2  13   46.88    0.83
  -2  -2 -13   42.18    0.75
   2   2  14   67.38    1.33
  -2  -2 -14   64.96    1.29
   2   2  15   18.77    0.45
  -2  -2 -15   18.71    0.37
   2   2  16   17.27    0.36
  -2  -2 -16   17.40    0.35
   2   2  17    0.14    0.06
  -2  -2 -17    0.29    0.08
   2   3 -20    0.05    0.08
  -2  -3  20    0.06    0.06
   2   3 -19   10.13    0.24
  -2  -3  19    9.30    0.23
   2   3 -18   20.83    0.41
  -2  -3  18   20.95    0.38
   2   3 -17    1.13    0.09
  -2  -3  17    1.17    0.08
   2   3 -16    4.03    0.12
  -2  -3  16    4.12    0.11
   2   3 -15    5.77    0.20
  -2  -3  15    5.52    0.19
   2   3 -14  168.00    3.31
  -2  -3  14  166.97    3.08
   2   3 -13   67.73    1.34
  -2  -3  13   65.41    1.30
   2   3 -12   25.12    0.68
  -2  -3  12   25.41    0.67
   2   3 -11  186.58    3.43
  -2  -3  11  184.47    3.44
   2   3 -10  167.12    3.10
  -2  -3  10  160.95    2.61
   2   3  -9   55.37    1.12
  -2  -3   9   54.67    0.95
   2   3  -8   51.97    1.40
  -2  -3   8   51.62    1.02
   2   3  -7   34.75    0.64
  -2  -3   7   34.66    0.70
   2   3  -4   18.73    0.39
  -2  -3   4   18.81    0.40
   2   3  -3   50.34    1.05
  -2  -3   3   48.58    0.99
   2   3  -2   25.62    0.50
  -2  -3   2   28.18    0.54
   2   3  -1    4.19    0.16
  -2  -3   1    4.07    0.15
   2   3   0    6.63    0.22
  -2  -3   0    6.13    0.14
   2   3   1  376.73    6.08
  -2  -3  -1  376.99    7.14
   2   3   2   64.61    1.13
  -2  -3  -2   68.28    1.37
   2   3   3  229.67    3.69
  -2  -3  -3  213.35    4.85
   2   3   4  109.38    1.87
  -2  -3  -4  108.65    1.91
   2   3   5   56.70    1.23
  -2  -3  -5   53.92    0.98
   2   3   6   31.71    0.58
  -2  -3  -6   31.97    0.57
   2   3   7  450.01    7.12
  -2  -3  -7  454.23    7.19
   2   3   8   24.94    0.57
  -2  -3  -8   22.80    0.45
   2   3   9  428.50    6.81
  -2  -3  -9  448.60    7.11
   2   3  10    0.75    0.07
  -2  -3 -10    0.85    0.08
   2   3  11    0.45    0.08
  -2  -3 -11    0.92    0.07
   2   3  12   34.54    0.76
  -2  -3 -12   32.23    0.72
   2   3  13    2.51    0.12
  -2  -3 -13    2.47    0.10
   2   3  14    1.03    0.08
  -2  -3 -14    0.84    0.08
   2   3  15   32.58    0.57
  -2  -3 -15   33.22    0.57
   2   3  16    2.69    0.11
  -2  -3 -16    2.50    0.12
   2   3  17    0.28    0.07
  -2  -3 -17    0.43    0.10
   2   4 -21    0.09    0.07
  -2  -4  21    0.15    0.06
   2   4 -20   19.69    0.39
  -2  -4  20   20.01    0.37
   2   4 -19    0.97    0.11
  -2  -4  19    1.68    0.09
   2   4 -18    4.99    0.20
  -2  -4  18    4.79    0.19
   2   4 -17    0.12    0.07
  -2  -4  17    0.12    0.07
   2   4 -16   22.77    0.45
  -2  -4  16   21.90    0.42
   2   4 -15   26.29    0.62
  -2  -4  15   26.08    0.54
   2   4 -14   14.96    0.30
  -2  -4  14   13.24    0.32
   2   4 -13    0.22    0.09
  -2  -4  13    0.21    0.05
   2   4 -12  628.06   11.47
  -2  -4  12  630.99   13.98
   2   4 -11    0.87    0.07
  -2  -4  11    0.76    0.06
   2   4 -10   26.97    0.68
  -2  -4  10   26.65    0.68
   2   4  -9  160.59    3.07
  -2  -4   9  162.59    3.02
   2   4  -8  134.69    3.26
  -2  -4   8  110.58    2.12
   2   4  -7   28.91    0.55
  -2  -4   7   28.49    0.51
   2   4  -6   38.15    0.78
  -2  -4   6   37.59    0.77
   2   4  -5  664.21   14.96
   2   4  -4   70.77    1.20
  -2  -4   4   70.68    1.41
   2   4  -3   75.46    1.49
  -2  -4   3   78.00    1.56
   2   4  -2  182.11    2.97
  -2  -4   2  180.44    3.33
   2   4  -1   11.02    0.26
  -2  -4   1   13.89    0.41
   2   4   0   17.89    0.54
  -2  -4   0   23.55    0.61
   2   4   1  260.97    4.13
  -2  -4  -1  265.85    4.96
   2   4   2   11.82    0.26
  -2  -4  -2   11.26    0.28
   2   4   3  154.91    3.01
  -2  -4  -3  151.30    2.55
   2   4   4  178.14    2.99
  -2  -4  -4  185.11    3.05
   2   4   5   26.68    0.51
  -2  -4  -5   27.14    0.52
   2   4   6   15.64    0.50
  -2  -4  -6   15.89    0.48
   2   4   7   91.10    1.82
  -2  -4  -7   88.37    1.50
   2   4   8  206.64    3.35
  -2  -4  -8  209.31    3.39
   2   4   9    4.84    0.17
  -2  -4  -9    5.01    0.17
   2   4  10    0.58    0.07
  -2  -4 -10    0.64    0.10
   2   4  11    0.21    0.06
  -2  -4 -11    0.21    0.06
   2   4  12    1.25    0.07
  -2  -4 -12    1.43    0.08
   2   4  13   30.75    0.58
  -2  -4 -13   30.39    0.67
   2   4  14    0.56    0.07
  -2  -4 -14    0.45    0.07
   2   4  15   25.37    0.55
  -2  -4 -15   24.70    0.46
   2   4  16    6.87    0.18
  -2  -4 -16    6.56    0.18
   2   5 -21   17.33    0.33
  -2  -5  21   17.10    0.44
   2   5 -20    2.60    0.11
  -2  -5  20    2.62    0.09
   2   5 -19    7.58    0.19
  -2  -5  19    7.32    0.19
   2   5 -18   75.92    1.28
  -2  -5  18   70.00    1.32
   2   5 -17    5.71    0.19
  -2  -5  17    5.36    0.15
   2   5 -16   23.63    0.48
  -2  -5  16   23.24    0.49
   2   5 -15   72.88    1.48
  -2  -5  15   69.63    1.19
   2   5 -14  138.41    2.69
  -2  -5  14  134.16    2.19
   2   5 -13  124.24    2.44
  -2  -5  13  124.13    2.35
   2   5 -12   14.76    0.36
  -2  -5  12   12.09    0.28
   2   5 -11    0.35    0.07
  -2  -5  11    0.24    0.07
   2   5 -10  117.90    1.99
  -2  -5  10  116.55    2.24
   2   5  -9  121.86    2.00
  -2  -5   9  125.50    2.39
   2   5  -8   63.46    1.08
  -2  -5   8   63.05    1.08
   2   5  -7   85.47    2.18
  -2  -5   7   84.42    1.42
   2   5  -6  623.51   14.17
  -2  -5   5  806.19   25.53
   2   5  -4  189.26    3.49
  -2  -5   4  181.49    3.37
   2   5  -3    0.12    0.04
  -2  -5   3    0.13    0.04
   2   5  -2   32.77    0.59
  -2  -5   2   30.73    0.63
   2   5  -1    4.53    0.17
  -2  -5   1    4.44    0.11
   2   5   0  220.25    3.57
  -2  -5   0  234.93    3.82
   2   5   1  490.76   10.72
  -2  -5  -1  527.30   11.84
   2   5   2  455.28    7.21
  -2  -5  -2  466.63    8.56
   2   5   3    0.54    0.06
  -2  -5  -3    0.58    0.08
   2   5   4    4.46    0.16
  -2  -5  -4    4.31    0.20
   2   5   5   17.04    0.39
  -2  -5  -5   20.53    0.49
   2   5   6  207.20    3.36
  -2  -5  -6  208.64    3.44
   2   5   7    0.27    0.05
  -2  -5  -7    0.33    0.07
   2   5   8  104.84    1.84
  -2  -5  -8  101.79    1.69
   2   5   9   47.79    1.21
  -2  -5  -9   47.58    1.17
   2   5  10   21.00    0.44
  -2  -5 -10   21.31    0.44
   2   5  11   95.50    1.65
  -2  -5 -11  102.54    1.92
   2   5  12   20.58    0.46
  -2  -5 -12   20.68    0.44
   2   5  13   12.52    0.31
  -2  -5 -13   12.27    0.25
   2   5  14   44.41    0.89
  -2  -5 -14   45.22    0.77
   2   5  15    0.68    0.09
  -2  -5 -15    0.50    0.09
   2   5  16    0.06    0.07
  -2  -5 -16    0.04    0.07
   2   6 -21    0.76    0.09
  -2  -6  21    0.61    0.07
   2   6 -20    3.98    0.19
  -2  -6  20    4.34    0.17
   2   6 -19   44.13    0.85
  -2  -6  19   45.29    0.88
   2   6 -18   33.64    0.90
  -2  -6  18   34.34    0.83
   2   6 -17   21.20    0.47
  -2  -6  17   21.28    0.46
   2   6 -16   50.31    1.06
  -2  -6  16   49.17    1.22
   2   6 -15    8.12    0.26
  -2  -6  15   11.23    0.34
   2   6 -14   35.16    0.74
  -2  -6  14   34.95    0.70
   2   6 -13  331.27    6.13
  -2  -6  13  321.42    5.91
   2   6 -12  147.70    2.89
  -2  -6  12  133.54    2.47
   2   6 -11  262.55    4.97
  -2  -6  11  267.77    6.04
   2   6 -10    3.02    0.12
  -2  -6  10    2.67    0.09
   2   6  -9  168.36    3.22
  -2  -6   9  162.29    2.65
   2   6  -8  262.09    4.21
  -2  -6   8  268.89    5.02
   2   6  -7  361.36    6.71
  -2  -6   7  368.25    6.64
   2   6  -6    4.11    0.16
  -2  -6   6    4.61    0.17
   2   6  -5  302.83    4.77
  -2  -6   5  325.09    6.02
   2   6  -4  256.35    5.95
  -2  -6   4  267.09    4.99
   2   6  -3   22.17    0.58
  -2  -6   3   13.84    0.38
   2   6  -2   20.20    0.38
  -2  -6   2   21.20    0.48
   2   6  -1  221.75    5.10
  -2  -6   1  226.11    3.63
   2   6   0  876.76   27.46
  -2  -6   0  852.40   26.13
   2   6   1  128.28    2.56
  -2  -6  -1  129.13    2.44
   2   6   2   11.17    0.31
  -2  -6  -2   17.07    0.51
   2   6   3    1.15    0.14
  -2  -6  -3    0.36    0.08
   2   6   4  133.24    2.18
  -2  -6  -4  127.38    2.43
   2   6   5  224.81    3.60
  -2  -6  -5  224.68    3.57
   2   6   6    0.37    0.05
  -2  -6  -6    0.32    0.07
   2   6   7   51.92    0.94
  -2  -6  -7   54.18    1.00
   2   6   8   98.38    1.71
  -2  -6  -8   92.35    1.59
   2   6   9   21.91    0.67
  -2  -6  -9   20.38    0.57
   2   6  10    1.55    0.14
  -2  -6 -10    0.86    0.06
   2   6  11    1.76    0.12
  -2  -6 -11    1.66    0.11
   2   6  12   82.44    1.41
  -2  -6 -12   82.19    1.35
   2   6  13    4.01    0.18
  -2  -6 -13    2.74    0.13
   2   6  14    1.09    0.09
  -2  -6 -14    0.93    0.07
   2   6  15    0.48    0.08
  -2  -6 -15    0.46    0.09
   2   7 -21    3.13    0.14
  -2  -7  21    2.97    0.12
   2   7 -20   55.27    0.93
  -2  -7  20   52.09    0.86
   2   7 -19   57.03    0.94
  -2  -7  19   54.21    0.90
   2   7 -18   71.36    1.36
  -2  -7  18   69.14    1.16
   2   7 -17   22.98    0.42
  -2  -7  17   22.34    0.47
   2   7 -16    5.01    0.17
  -2  -7  16    5.09    0.14
   2   7 -15   48.99    1.00
  -2  -7  15   51.64    0.89
   2   7 -14   11.46    0.28
  -2  -7  14   10.04    0.22
   2   7 -13   61.78    1.54
  -2  -7  13   65.95    1.11
   2   7 -12  168.23    3.14
  -2  -7  12  165.78    3.01
   2   7 -11  118.22    2.28
  -2  -7  11  118.48    1.99
   2   7 -10  136.67    2.51
  -2  -7  10  139.66    2.27
   2   7  -9   30.81    0.65
  -2  -7   9   31.12    0.64
   2   7  -8   78.51    1.33
  -2  -7   8   78.70    1.35
   2   7  -7  631.47   14.04
  -2  -7   7  605.54   18.70
   2   7  -6   12.24    0.29
  -2  -7   6   12.91    0.30
   2   7  -4   30.74    0.85
  -2  -7   4   31.92    0.65
   2   7  -3  747.61   23.10
   2   7  -2  856.40   27.38
  -2  -7   2  900.98   19.84
   2   7  -1   33.99    0.72
  -2  -7   1   34.04    0.61
   2   7   0   79.85    1.62
  -2  -7   0   67.07    1.36
   2   7   1  303.50    7.12
  -2  -7  -1  256.73    4.13
   2   7   2  330.81    6.06
  -2  -7  -2  338.77    6.20
   2   7   3   13.29    0.45
  -2  -7  -3   13.83    0.42
   2   7   4  122.31    2.05
  -2  -7  -4  120.98    2.03
   2   7   5  115.27    2.65
  -2  -7  -5  114.44    2.21
   2   7   6  200.76    3.77
  -2  -7  -6  200.29    3.23
   2   7   7    1.46    0.14
  -2  -7  -7    3.14    0.15
   2   7   8   19.47    0.39
  -2  -7  -8   20.35    0.41
   2   7   9    4.92    0.24
  -2  -7  -9    3.57    0.14
   2   7  10   87.09    1.71
  -2  -7 -10   87.68    1.69
   2   7  11    4.57    0.20
  -2  -7 -11    2.28    0.13
   2   7  12    1.53    0.09
  -2  -7 -12    1.55    0.08
   2   7  13    2.18    0.12
  -2  -7 -13    2.40    0.10
   2   7  14    8.33    0.21
  -2  -7 -14    7.63    0.18
   2   7  15    0.56    0.14
  -2  -7 -15    0.38    0.12
   2   8 -21    0.90    0.11
  -2  -8  21    0.96    0.12
   2   8 -20    0.11    0.08
  -2  -8  20    0.11    0.06
   2   8 -19    0.11    0.09
  -2  -8  19    0.12    0.06
   2   8 -18   80.96    1.34
  -2  -8  18   79.36    1.49
   2   8 -17  121.56    2.29
  -2  -8  17  123.13    1.98
   2   8 -16   40.38    0.87
  -2  -8  16   39.50    0.79
   2   8 -15   79.85    1.54
  -2  -8  15   80.96    1.54
   2   8 -14  117.57    2.22
  -2  -8  14  114.52    2.13
   2   8 -13   20.34    0.49
  -2  -8  13   20.11    0.46
   2   8 -12   24.30    0.53
  -2  -8  12   23.04    0.44
   2   8 -11  116.31    2.20
  -2  -8  11  114.35    2.68
   2   8 -10   59.95    1.18
  -2  -8  10   59.56    1.16
   2   8  -9  460.74    8.33
  -2  -8   9  458.08    8.30
   2   8  -8   35.22    0.62
  -2  -8   8   35.47    0.70
   2   8  -7   58.60    1.02
  -2  -8   7   62.51    1.24
   2   8  -6  257.46    6.01
  -2  -8   6  253.86    4.71
   2   8  -5  366.91    6.80
  -2  -8   5  353.23    6.48
   2   8  -4  187.00    3.01
  -2  -8   4  186.85    3.02
   2   8  -3  304.95    5.65
  -2  -8   3  290.71    4.62
   2   8  -2   87.49    1.71
  -2  -8   2   91.46    1.76
   2   8  -1  258.73    5.86
  -2  -8   1  260.34    4.15
   2   8   0  123.04    2.02
  -2  -8   0  124.55    2.08
   2   8   1   10.89    0.31
  -2  -8  -1   10.66    0.26
   2   8   2   32.40    0.84
  -2  -8  -2   20.47    0.54
   2   8   3  374.10    5.96
  -2  -8  -3  367.66    6.68
   2   8   4  400.36    6.33
  -2  -8  -4  454.54   10.17
   2   8   5   11.12    0.37
   2   8   6   11.49    0.37
  -2  -8  -6   15.22    0.42
   2   8   7   24.88    0.48
  -2  -8  -7   20.30    0.61
   2   8   8    0.47    0.06
  -2  -8  -8    0.44    0.06
   2   8   9    1.15    0.08
  -2  -8  -9    1.24    0.07
   2   8  10    8.15    0.24
  -2  -8 -10    7.72    0.22
   2   8  11    6.38    0.28
  -2  -8 -11    9.18    0.28
   2   8  12   42.93    0.94
  -2  -8 -12   44.19    0.77
   2   8  13    2.11    0.13
  -2  -8 -13    1.72    0.09
   2   8  14    1.77    0.15
  -2  -8 -14    1.85    0.15
   2   9 -21    0.77    0.14
  -2  -9  21    0.54    0.13
   2   9 -20   32.71    0.57
  -2  -9  20   33.00    0.55
   2   9 -19    0.43    0.08
  -2  -9  19    0.11    0.05
   2   9 -18   11.90    0.30
  -2  -9  18   12.12    0.26
   2   9 -17   32.76    0.61
  -2  -9  17   32.71    0.56
   2   9 -16  128.33    2.06
  -2  -9  16  124.23    2.03
   2   9 -15   13.11    0.42
  -2  -9  15   14.29    0.39
   2   9 -14    2.23    0.14
  -2  -9  14    2.57    0.10
   2   9 -13   10.53    0.26
  -2  -9  13   10.57    0.22
   2   9 -12  156.39    2.62
  -2  -9  12  158.62    2.92
   2   9 -11  109.07    2.09
  -2  -9  11  109.89    2.05
   2   9 -10   12.17    0.26
  -2  -9  10   13.88    0.31
   2   9  -9  240.99    3.87
  -2  -9   9  245.38    3.93
   2   9  -8  149.45    2.78
  -2  -9   8  149.41    2.45
   2   9  -7  108.15    2.63
  -2  -9   7  110.41    1.84
   2   9  -6    1.08    0.07
  -2  -9   6    1.51    0.09
   2   9  -5   18.50    0.42
  -2  -9   5   17.58    0.32
   2   9  -4   16.42    0.49
  -2  -9   4   17.01    0.49
   2   9  -3  816.34   17.98
  -2  -9   3  762.31   13.91
   2   9  -2  147.64    2.82
  -2  -9   2  146.88    2.41
   2   9  -1    9.55    0.31
  -2  -9   1    9.83    0.24
   2   9   0  143.89    2.76
  -2  -9   0  142.52    2.32
   2   9   1    0.71    0.07
  -2  -9  -1    0.66    0.06
   2   9   2    2.36    0.15
  -2  -9  -2    2.25    0.10
   2   9   3   24.79    0.65
  -2  -9  -3   29.80    0.66
   2   9   4  209.97    3.93
  -2  -9  -4  213.88    3.99
   2   9   5   98.28    1.69
  -2  -9  -5  102.85    1.69
   2   9   6    7.56    0.26
  -2  -9  -6    6.92    0.19
   2   9   7    9.23    0.32
  -2  -9  -7   14.88    0.44
   2   9   8    7.49    0.21
  -2  -9  -8    7.31    0.19
   2   9   9   12.14    0.37
  -2  -9  -9   12.89    0.26
   2   9  10    7.18    0.21
  -2  -9 -10    7.20    0.19
   2   9  11    8.09    0.23
  -2  -9 -11    8.57    0.20
   2   9  12    3.50    0.15
  -2  -9 -12    4.05    0.12
   2   9  13    2.82    0.13
  -2  -9 -13    3.38    0.11
   2  10 -21    0.48    0.07
  -2 -10  21    0.33    0.08
   2  10 -20    0.31    0.09
  -2 -10  20    0.32    0.06
   2  10 -19    5.30    0.17
  -2 -10  19    5.23    0.13
   2  10 -18   50.53    1.00
  -2 -10  18   50.78    0.95
   2  10 -17    0.71    0.08
  -2 -10  17    1.11    0.07
   2  10 -16   16.35    0.38
  -2 -10  16   16.00    0.43
   2  10 -15    1.40    0.10
  -2 -10  15    1.36    0.07
   2  10 -14   25.06    0.47
  -2 -10  14   25.54    0.46
   2  10 -13    1.01    0.13
  -2 -10  13    1.16    0.09
   2  10 -12    2.55    0.11
  -2 -10  12    2.59    0.09
   2  10 -11   45.72    1.20
  -2 -10  11   42.15    0.73
   2  10 -10  365.10    5.80
  -2 -10  10  360.04    5.62
   2  10  -9   42.59    0.74
  -2 -10   9   44.80    0.89
   2  10  -8    0.39    0.06
  -2 -10   8    0.27    0.05
   2  10  -7   65.59    1.32
  -2 -10   7   65.37    1.30
   2  10  -6  141.91    2.76
  -2 -10   6  136.44    2.58
   2  10  -5   53.82    1.11
  -2 -10   5   52.62    1.30
   2  10  -4   99.13    1.63
  -2 -10   4   93.94    1.54
   2  10  -3    1.16    0.12
  -2 -10   3    0.32    0.06
   2  10  -2  188.79    3.06
  -2 -10   2  171.94    2.80
   2  10  -1   41.87    0.78
  -2 -10   1   40.36    0.73
   2  10   0    8.40    0.20
  -2 -10   0    8.36    0.22
   2  10   1    0.35    0.06
  -2 -10  -1    0.34    0.05
   2  10   2  178.46    3.50
  -2 -10  -2  158.74    2.94
   2  10   3    3.83    0.15
  -2 -10  -3    3.78    0.13
   2  10   4    9.09    0.35
  -2 -10  -4    5.62    0.18
   2  10   5   35.31    0.79
  -2 -10  -5   33.86    0.71
   2  10   6    0.42    0.07
  -2 -10  -6    0.46    0.07
   2  10   7    1.78    0.09
  -2 -10  -7    1.83    0.09
   2  10   8    0.67    0.08
  -2 -10  -8    0.68    0.07
   2  10   9   18.42    0.55
  -2 -10  -9   17.41    0.38
   2  10  10    7.85    0.23
  -2 -10 -10   12.34    0.42
   2  10  11   22.30    0.63
  -2 -10 -11   19.72    0.37
   2  10  12    9.86    0.23
  -2 -10 -12   10.18    0.25
   2  10  13    0.39    0.14
  -2 -10 -13    0.41    0.12
   2  11 -20    0.97    0.09
  -2 -11  20    0.97    0.06
   2  11 -19    0.08    0.07
  -2 -11  19    0.06    0.05
   2  11 -18    0.08    0.09
  -2 -11  18    0.18    0.05
   2  11 -17   11.67    0.25
  -2 -11  17   12.14    0.24
   2  11 -16  126.82    2.03
  -2 -11  16  122.91    1.94
   2  11 -15    0.71    0.09
  -2 -11  15    0.87    0.06
   2  11 -14   10.54    0.27
  -2 -11  14   10.55    0.24
   2  11 -13    0.37    0.08
  -2 -11  13    0.08    0.06
   2  11 -12   61.55    1.25
  -2 -11  12   60.52    1.17
   2  11 -11   85.13    1.43
  -2 -11  11   83.13    1.61
   2  11 -10   58.45    1.17
  -2 -11  10   56.36    0.96
   2  11  -9    0.11    0.07
  -2 -11   9    0.10    0.04
   2  11  -8  248.51    4.02
  -2 -11   8  248.73    4.53
   2  11  -7   14.96    0.36
  -2 -11   7   16.66    0.44
   2  11  -6    1.89    0.08
  -2 -11   6    2.08    0.08
   2  11  -5   32.56    0.90
  -2 -11   5   34.28    0.59
   2  11  -4  256.60    4.11
  -2 -11   4  253.08    4.05
   2  11  -3   39.51    0.81
  -2 -11   3   36.25    0.63
   2  11  -2   11.46    0.37
  -2 -11   2   10.79    0.21
   2  11  -1    0.77    0.08
  -2 -11   1    0.65    0.06
   2  11   0    6.59    0.27
  -2 -11   0    2.09    0.10
   2  11   1   28.89    0.64
  -2 -11  -1   28.89    0.53
   2  11   2    5.52    0.23
  -2 -11  -2    5.04    0.15
   2  11   3    5.38    0.18
  -2 -11  -3    6.09    0.19
   2  11   4  163.82    3.15
  -2 -11  -4  156.85    2.51
   2  11   5    3.30    0.14
  -2 -11  -5    3.79    0.11
   2  11   6   16.45    0.34
  -2 -11  -6   16.75    0.34
   2  11   7   20.51    0.56
  -2 -11  -7   20.14    0.53
   2  11   8   17.92    0.42
  -2 -11  -8   19.60    0.38
   2  11   9    0.04    0.08
  -2 -11  -9    0.10    0.08
   2  11  10    0.85    0.10
  -2 -11 -10    0.92    0.09
   2  11  11    3.62    0.16
  -2 -11 -11    3.84    0.16
   2  11  12   14.90    0.53
  -2 -11 -12   15.77    0.39
   2  12 -20   -0.01    0.10
  -2 -12  20   -0.01    0.09
   2  12 -19    5.63    0.23
  -2 -12  19    2.13    0.12
   2  12 -18   16.80    0.38
  -2 -12  18   17.38    0.38
   2  12 -17   12.40    0.38
  -2 -12  17   12.73    0.34
   2  12 -16    0.07    0.08
  -2 -12  16    0.12    0.05
   2  12 -15   20.58    0.40
  -2 -12  15   20.39    0.42
   2  12 -14   17.69    0.34
  -2 -12  14   18.13    0.35
   2  12 -13   21.61    0.46
  -2 -12  13   21.06    0.43
   2  12 -12    9.81    0.26
  -2 -12  12    9.06    0.22
   2  12 -11   72.78    1.45
  -2 -12  11   70.35    1.64
   2  12 -10   30.48    0.63
  -2 -12  10   30.52    0.64
   2  12  -9   90.04    1.51
  -2 -12   9   89.98    1.71
   2  12  -8    6.13    0.17
  -2 -12   8    5.53    0.16
   2  12  -7   35.37    0.93
  -2 -12   7   38.37    0.77
   2  12  -6  114.93    2.28
  -2 -12   6  111.90    2.12
   2  12  -5   76.27    1.48
  -2 -12   5   81.56    1.35
   2  12  -4    0.26    0.07
  -2 -12   4    0.27    0.05
   2  12  -3   44.99    1.20
  -2 -12   3   46.95    0.81
   2  12  -2  363.90    6.79
  -2 -12   2  364.93    5.71
   2  12  -1    5.02    0.21
  -2 -12   1    5.16    0.18
   2  12   0  251.96    4.12
  -2 -12   0  243.26    3.84
   2  12   1    6.08    0.26
  -2 -12  -1   10.12    0.30
   2  12   2   51.66    1.01
  -2 -12  -2   49.70    0.82
   2  12   3    0.20    0.09
  -2 -12  -3    0.07    0.05
   2  12   4    3.89    0.15
  -2 -12  -4    3.82    0.11
   2  12   5    1.82    0.13
  -2 -12  -5    1.82    0.13
   2  12   6   32.77    0.71
  -2 -12  -6   33.14    0.61
   2  12   7    0.15    0.07
  -2 -12  -7    0.13    0.06
   2  12   8    1.18    0.11
  -2 -12  -8    2.06    0.12
   2  12   9    2.53    0.11
  -2 -12  -9    2.48    0.11
   2  12  10   17.61    0.36
  -2 -12 -10   18.18    0.38
   2  12  11    0.49    0.15
  -2 -12 -11    0.52    0.13
   2  13 -20   22.12    0.76
  -2 -13  20   20.20    0.69
   2  13 -19   19.64    0.42
  -2 -13  19   19.40    0.41
   2  13 -18   57.95    0.96
  -2 -13  18   56.80    1.05
   2  13 -17   28.34    0.73
  -2 -13  17   21.73    0.55
   2  13 -16    5.08    0.17
  -2 -13  16    5.45    0.13
   2  13 -15   18.68    0.35
  -2 -13  15   18.41    0.33
   2  13 -14    4.68    0.15
  -2 -13  14    4.84    0.13
   2  13 -13   12.82    0.29
  -2 -13  13   12.30    0.33
   2  13 -12    3.45    0.16
  -2 -13  12    3.90    0.12
   2  13 -11   17.37    0.33
  -2 -13  11   16.54    0.36
   2  13 -10   28.63    0.51
  -2 -13  10   27.87    0.51
   2  13  -9  200.35    3.20
  -2 -13   9  196.74    3.62
   2  13  -8  176.21    2.81
  -2 -13   8  169.84    2.72
   2  13  -7   43.67    0.90
  -2 -13   7   42.42    0.84
   2  13  -6    0.17    0.06
  -2 -13   6    0.18    0.05
   2  13  -5   55.69    1.44
  -2 -13   5   54.58    0.92
   2  13  -4   37.72    0.85
  -2 -13   4   38.55    0.68
   2  13  -3  112.70    2.19
  -2 -13   3  121.15    1.96
   2  13  -2    4.03    0.22
  -2 -13   2    3.99    0.18
   2  13  -1   64.92    1.10
  -2 -13   1   60.97    1.07
   2  13   0  200.22    3.82
  -2 -13   0  210.20    4.86
   2  13   1   29.53    0.79
  -2 -13  -1   30.62    0.64
   2  13   2    2.16    0.13
  -2 -13  -2    1.80    0.10
   2  13   3   54.50    1.18
  -2 -13  -3   51.69    0.87
   2  13   4   21.70    0.49
  -2 -13  -4   19.92    0.36
   2  13   5    0.53    0.08
  -2 -13  -5    0.48    0.07
   2  13   6    0.73    0.08
  -2 -13  -6    0.52    0.07
   2  13   7    0.14    0.09
  -2 -13  -7    0.17    0.08
   2  13   8   18.83    0.43
  -2 -13  -8   20.09    0.41
   2  13   9    0.89    0.19
  -2 -13  -9    1.03    0.14
   2  13  10    2.82    0.26
  -2 -13 -10    2.45    0.20
   2  13  11    0.81    0.20
  -2 -13 -11    0.63    0.13
   2  14 -20    9.97    0.39
  -2 -14  20   10.07    0.44
   2  14 -19    0.49    0.14
  -2 -14  19    0.67    0.10
   2  14 -18    7.68    0.21
  -2 -14  18    8.17    0.18
   2  14 -17   18.68    0.37
  -2 -14  17   17.61    0.45
   2  14 -16   64.24    1.07
  -2 -14  16   63.53    1.16
   2  14 -15   59.06    0.98
  -2 -14  15   54.43    1.02
   2  14 -14    1.33    0.10
  -2 -14  14    1.38    0.07
   2  14 -13   40.40    0.71
  -2 -14  13   38.54    0.76
   2  14 -12   18.18    0.50
  -2 -14  12   19.70    0.41
   2  14 -11   59.77    1.20
  -2 -14  11   57.23    1.35
   2  14 -10   22.14    0.41
  -2 -14  10   22.33    0.41
   2  14  -9   72.43    1.37
  -2 -14   9   68.11    1.11
   2  14  -8    1.66    0.13
  -2 -14   8    1.58    0.11
   2  14  -7  245.97    5.56
  -2 -14   7  244.74    3.89
   2  14  -6   75.36    1.77
  -2 -14   6   71.23    1.16
   2  14  -5   34.69    0.91
  -2 -14   5   35.39    0.70
   2  14  -4   28.53    0.79
  -2 -14   4   28.82    0.51
   2  14  -3   45.79    0.90
  -2 -14   3   42.46    0.72
   2  14  -2   10.01    0.26
  -2 -14   2    9.04    0.19
   2  14  -1   21.65    0.49
  -2 -14   1   21.26    0.39
   2  14   0   19.96    0.47
  -2 -14   0   23.37    0.62
   2  14   1   11.03    0.39
  -2 -14  -1   11.33    0.23
   2  14   2   67.07    1.35
  -2 -14  -2   66.95    1.11
   2  14   3    0.38    0.11
  -2 -14  -3    1.37    0.11
   2  14   4    0.16    0.11
  -2 -14  -4    0.37    0.07
   2  14   5   53.84    1.32
  -2 -14  -5   56.68    0.97
   2  14   6   14.55    0.42
  -2 -14  -6   14.90    0.39
   2  14   7    2.70    0.17
  -2 -14  -7    2.78    0.12
  -2 -14  -8    0.09    0.15
  -2 -14  -9    2.40    0.19
  -2 -14 -10   15.02    0.64
   2  15 -19    0.47    0.22
  -2 -15  19    0.42    0.10
   2  15 -18   12.57    0.34
  -2 -15  18   11.89    0.47
   2  15 -17    0.96    0.10
  -2 -15  17    1.01    0.07
   2  15 -16    1.85    0.11
  -2 -15  16    2.23    0.09
   2  15 -15   44.71    0.76
  -2 -15  15   45.07    0.85
   2  15 -14  118.26    1.88
  -2 -15  14  117.26    1.87
   2  15 -13   34.56    0.68
  -2 -15  13   35.47    0.69
   2  15 -12    0.19    0.09
  -2 -15  12    0.30    0.05
   2  15 -11    6.71    0.20
  -2 -15  11    6.85    0.17
   2  15 -10   60.16    1.44
  -2 -15  10   63.40    1.22
   2  15  -9  116.51    2.15
  -2 -15   9  114.50    2.09
   2  15  -8    0.13    0.08
  -2 -15   8    0.16    0.05
   2  15  -7   58.96    1.46
  -2 -15   7   54.28    0.91
   2  15  -6    3.86    0.18
  -2 -15   6    3.85    0.15
   2  15  -5   64.54    1.31
  -2 -15   5   72.31    1.73
   2  15  -4   63.05    1.29
  -2 -15   4   59.24    1.03
   2  15  -3    0.21    0.12
  -2 -15   3    0.27    0.05
   2  15  -2   23.10    0.51
  -2 -15   2   24.33    0.51
   2  15  -1   24.80    0.54
  -2 -15   1   25.33    0.46
   2  15   0   23.73    0.54
  -2 -15   0   24.31    0.45
   2  15   1   12.07    0.33
  -2 -15  -1   12.51    0.31
   2  15   2   13.99    0.30
  -2 -15  -2   14.73    0.28
   2  15   3   22.18    0.52
  -2 -15  -3   20.85    0.56
   2  15   4    9.61    0.33
  -2 -15  -4    9.64    0.21
   2  15   5    6.16    0.19
  -2 -15  -5    6.59    0.17
   2  15   6    1.20    0.12
  -2 -15  -6    1.58    0.12
   2  15   7    5.74    0.56
  -2 -15  -7    6.08    0.28
  -2 -15  -8    3.23    0.18
  -2 -15  -9   -0.03    0.17
   2  16 -19    1.13    0.17
  -2 -16  19    1.36    0.15
   2  16 -18    1.04    0.14
  -2 -16  18    1.34    0.15
   2  16 -17    1.95    0.19
  -2 -16  17    1.79    0.15
   2  16 -16   44.18    0.90
  -2 -16  16   44.03    0.86
   2  16 -15    0.49    0.10
  -2 -16  15    0.42    0.06
   2  16 -14    2.55    0.13
  -2 -16  14    2.52    0.09
   2  16 -13   44.05    0.81
  -2 -16  13   43.37    0.85
   2  16 -12   45.68    0.91
  -2 -16  12   43.65    0.82
   2  16 -11   23.35    0.50
  -2 -16  11   22.30    0.45
   2  16 -10    1.99    0.12
  -2 -16  10    2.51    0.12
   2  16  -9    0.75    0.09
  -2 -16   9    0.91    0.06
   2  16  -8   71.82    1.67
  -2 -16   8   74.06    1.22
   2  16  -7   20.63    0.45
  -2 -16   7   22.29    0.41
   2  16  -6   11.34    0.38
  -2 -16   6   11.50    0.22
   2  16  -5    0.19    0.08
  -2 -16   5    0.29    0.05
   2  16  -4    3.93    0.20
  -2 -16   4    3.75    0.16
   2  16  -3   23.98    0.46
  -2 -16   3   24.10    0.45
   2  16  -2    0.05    0.09
  -2 -16   2    0.07    0.06
   2  16  -1    7.77    0.22
  -2 -16   1    8.77    0.22
   2  16   0   28.25    0.74
  -2 -16   0   30.73    0.62
   2  16   1   11.92    0.31
  -2 -16  -1   13.33    0.27
   2  16   2    0.31    0.09
  -2 -16  -2    0.13    0.07
   2  16   3    2.21    0.12
  -2 -16  -3    2.33    0.10
   2  16   4   22.83    0.64
  -2 -16  -4   22.40    0.41
   2  16   5    1.09    0.46
  -2 -16  -5    1.05    0.16
   2  16   6   -0.01    0.28
  -2 -16  -6    0.54    0.18
   2  16   7    1.22    0.25
  -2 -16  -7    1.38    0.15
   2  17 -19    0.77    0.21
  -2 -17  19    0.84    0.11
   2  17 -18    6.05    0.24
  -2 -17  18    7.03    0.27
   2  17 -17    0.60    0.17
  -2 -17  17    0.56    0.12
   2  17 -16    1.03    0.18
  -2 -17  16    1.09    0.14
   2  17 -15   12.83    0.56
  -2 -17  15   11.68    0.41
   2  17 -14   34.08    0.75
  -2 -17  14   34.07    0.67
   2  17 -13    0.35    0.09
  -2 -17  13    0.33    0.06
   2  17 -12    0.18    0.12
  -2 -17  12    0.05    0.06
   2  17 -11    3.37    0.14
  -2 -17  11    3.40    0.11
  -2 -17  10   16.08    0.44
   2  17  -9    0.10    0.08
  -2 -17   9    0.13    0.05
   2  17  -8    4.25    0.17
  -2 -17   8    4.36    0.14
   2  17  -7    0.59    0.08
  -2 -17   7    0.65    0.06
   2  17  -6  102.06    2.34
  -2 -17   6  104.25    1.69
   2  17  -5    4.49    0.20
  -2 -17   5    4.68    0.17
   2  17  -4   15.27    0.36
  -2 -17   4   16.95    0.33
   2  17  -3    0.51    0.10
  -2 -17   3    0.25    0.07
   2  17  -2   18.35    0.42
  -2 -17   2   18.78    0.36
   2  17  -1    0.12    0.07
  -2 -17   1    0.04    0.06
   2  17   0    8.29    0.30
  -2 -17   0    8.06    0.19
   2  17   1   11.57    0.38
  -2 -17  -1   11.04    0.24
   2  17   2   15.13    0.37
  -2 -17  -2   15.01    0.35
   2  17   3    3.35    0.31
  -2 -17  -3    3.45    0.26
   2  17   4    2.01    0.29
  -2 -17  -4    3.57    0.16
   2  17   5    0.27    0.40
  -2 -17  -5    0.37    0.14
   2  18 -17    0.64    0.24
  -2 -18  17    0.39    0.09
   2  18 -16   11.82    0.42
  -2 -18  16   12.16    0.46
   2  18 -15    3.47    0.26
  -2 -18  15    3.54    0.21
   2  18 -14    0.15    0.25
  -2 -18  14   -0.01    0.11
   2  18 -13    1.12    0.16
  -2 -18  13    1.25    0.14
   2  18 -12   27.92    0.53
  -2 -18  12   27.45    0.49
   2  18 -11    1.76    0.11
  -2 -18  11    1.70    0.07
   2  18 -10    5.72    0.20
  -2 -18  10    6.15    0.16
   2  18  -9    5.63    0.18
  -2 -18   9    5.32    0.13
   2  18  -8   19.26    0.59
  -2 -18   8   20.52    0.38
   2  18  -7   19.21    0.57
  -2 -18   7   19.09    0.36
   2  18  -6    0.78    0.15
  -2 -18   6    2.16    0.09
   2  18  -5   10.57    0.28
  -2 -18   5   11.80    0.25
   2  18  -4   21.29    0.45
  -2 -18   4   21.21    0.38
   2  18  -3   29.35    0.79
  -2 -18   3   28.37    0.50
   2  18  -2   11.16    0.29
  -2 -18   2   10.87    0.22
   2  18  -1    0.03    0.09
  -2 -18   1    0.05    0.06
  -2 -18   0   15.85    0.45
  -2 -18  -1    3.53    0.19
  -2 -18  -2    0.26    0.14
   2  19 -14    8.07    0.41
   2  19 -13   13.24    0.66
  -2 -19  13   16.45    0.41
   2  19 -12    0.35    0.30
  -2 -19  12   -0.08    0.12
  -2 -19  11   16.29    0.44
  -2 -19  10   17.15    0.47
   2  19  -9    6.00    0.35
  -2 -19   9    7.04    0.37
   2  19  -8    2.47    0.18
  -2 -19   8    2.97    0.12
   2  19  -7   15.13    0.30
  -2 -19   7   15.60    0.28
   2  19  -6    2.70    0.16
  -2 -19   6    3.43    0.13
   2  19  -5   26.83    0.92
  -2 -19   5   25.56    0.61
   2  19  -4    0.94    0.22
  -2 -19   4    1.28    0.14
   2  19  -3    0.57    0.22
  -2 -19   3    1.49    0.13
  -2 -19   2   15.81    0.39
   3 -20   3    0.70    0.08
  -3  20  -3    0.77    0.10
   3 -20   4   10.92    0.30
  -3  20  -4   11.32    0.36
   3 -20   5   24.49    0.60
  -3  20  -5   25.06    0.64
   3 -20   6    0.48    0.07
  -3  20  -6    0.72    0.11
   3 -20   7    0.75    0.10
  -3  20  -7    0.63    0.10
   3 -19  -1   11.91    0.34
  -3  19   1   11.70    0.35
   3 -19   0    0.86    0.10
  -3  19   0    0.93    0.11
   3 -19   1    1.53    0.11
  -3  19  -1    1.37    0.14
   3 -19   2   13.86    0.35
  -3  19  -2   14.25    0.39
   3 -19   3    8.74    0.25
  -3  19  -3    8.38    0.29
   3 -19   4    5.38    0.19
  -3  19  -4    5.30    0.39
   3 -19   5    0.20    0.07
  -3  19  -5    0.06    0.11
   3 -19   6   11.25    0.30
  -3  19  -6   10.85    0.33
   3 -19   7   73.97    1.66
  -3  19  -7   68.45    1.57
   3 -19   8    6.71    0.22
  -3  19  -8    7.14    0.24
   3 -19   9    0.07    0.06
  -3  19  -9   -0.12    0.11
   3 -19  10   29.63    0.71
  -3  19 -10   28.13    0.75
   3 -19  11   53.18    1.68
  -3  19 -11   54.47    1.24
   3 -18  -4    0.09    0.10
  -3  18   4   -0.01    0.10
   3 -18  -3    4.51    0.17
  -3  18   3    4.59    0.20
   3 -18  -2   12.92    0.36
  -3  18   2   13.16    0.40
   3 -18  -1    0.67    0.08
  -3  18   1    0.52    0.10
   3 -18   0    8.35    0.25
  -3  18   0    9.24    0.31
   3 -18   1    3.81    0.15
  -3  18  -1    3.82    0.19
   3 -18   2    2.49    0.13
  -3  18  -2    2.17    0.16
  -3  18  -3   21.16    0.59
   3 -18   4   39.25    0.93
  -3  18  -4   39.85    0.99
   3 -18   5   24.65    0.62
  -3  18  -5   23.09    0.59
   3 -18   6   37.39    0.89
   3 -18   7    9.14    0.26
  -3  18  -7    9.09    0.28
   3 -18   8    9.77    0.29
  -3  18  -8    8.89    0.32
   3 -18   9   36.97    0.88
  -3  18  -9   36.84    0.89
   3 -18  10    3.77    0.14
  -3  18 -10    4.23    0.21
   3 -18  11    2.28    0.11
  -3  18 -11    2.05    0.15
   3 -18  12    2.53    0.11
  -3  18 -12    2.03    0.11
   3 -18  13   32.05    0.61
  -3  18 -13   31.05    0.54
   3 -17  -6    1.67    0.08
  -3  17   6    1.84    0.13
   3 -17  -5    0.28    0.05
  -3  17   5    0.18    0.09
   3 -17  -4    0.64    0.10
  -3  17   4    0.62    0.10
   3 -17  -3   11.67    0.33
  -3  17   3   11.52    0.35
   3 -17  -2    0.48    0.09
  -3  17   2    0.53    0.13
   3 -17  -1    6.84    0.23
  -3  17   1    6.35    0.24
   3 -17   0   35.81    0.85
  -3  17   0   35.16    0.90
   3 -17   1   14.89    0.40
  -3  17  -1   15.70    0.45
   3 -17   2   32.16    0.82
  -3  17  -2   31.98    0.82
   3 -17   3    0.92    0.08
  -3  17  -3    0.87    0.11
   3 -17   4   20.45    0.51
  -3  17  -4   20.20    0.53
   3 -17   5    0.31    0.07
  -3  17  -5    0.36    0.09
   3 -17   6   37.27    0.90
  -3  17  -6   43.97    1.20
   3 -17   7   39.49    0.96
  -3  17  -7   39.36    0.95
   3 -17   8   43.02    1.02
  -3  17  -8   43.28    1.03
   3 -17   9    0.61    0.05
  -3  17  -9    0.88    0.15
   3 -17  10    8.49    0.24
  -3  17 -10    8.66    0.28
   3 -17  11   26.96    0.66
  -3  17 -11   26.19    0.67
   3 -17  12   21.20    0.47
  -3  17 -12   18.05    0.35
   3 -17  13    6.57    0.17
  -3  17 -13    6.67    0.24
   3 -17  14    2.13    0.11
  -3  17 -14    2.02    0.12
   3 -17  15   21.25    0.85
   3 -17  16    0.48    0.23
  -3  17 -16    0.49    0.17
   3 -16  -9   22.84    0.56
   3 -16  -8    6.00    0.22
  -3  16   8    3.83    0.18
   3 -16  -7    0.16    0.07
  -3  16   7    0.21    0.09
   3 -16  -6    1.79    0.10
  -3  16   6    2.80    0.18
   3 -16  -5    3.06    0.11
  -3  16   5    3.42    0.18
   3 -16  -4    4.36    0.13
  -3  16   4    5.34    0.23
   3 -16  -3    6.00    0.21
  -3  16   3    6.18    0.25
   3 -16  -2    6.75    0.22
  -3  16   2    6.38    0.23
   3 -16  -1   23.18    0.59
  -3  16   1   22.27    0.62
   3 -16   0   16.30    0.43
  -3  16   0   16.66    0.45
   3 -16   1   11.19    0.31
  -3  16  -1   10.87    0.34
   3 -16   2    8.16    0.25
  -3  16  -2    7.69    0.27
   3 -16   3    5.41    0.19
  -3  16  -3    5.45    0.22
   3 -16   4   14.09    0.38
  -3  16  -4   13.52    0.39
   3 -16   5    6.01    0.20
  -3  16  -5    5.92    0.23
   3 -16   6   42.47    1.01
  -3  16  -6   42.79    1.10
   3 -16   7    2.55    0.13
  -3  16  -7    2.67    0.16
   3 -16   8   21.04    0.59
  -3  16  -8   21.91    0.61
   3 -16   9   38.48    0.77
  -3  16  -9   36.07    0.62
   3 -16  10    4.43    0.14
  -3  16 -10    4.78    0.14
   3 -16  11   83.65    1.57
  -3  16 -11   87.71    1.63
   3 -16  12   19.61    0.55
  -3  16 -12   16.37    0.34
   3 -16  13    0.14    0.07
  -3  16 -13    0.28    0.09
   3 -16  14   17.67    0.39
  -3  16 -14   18.34    0.37
   3 -16  15    0.22    0.06
  -3  16 -15    0.14    0.09
   3 -16  16    4.25    0.25
  -3  16 -16    4.47    0.21
   3 -16  17   11.26    0.40
  -3  16 -18    9.30    0.46
   3 -15 -11    3.29    0.30
  -3  15  11    1.54    0.24
   3 -15 -10    0.07    0.16
  -3  15  10   -0.07    0.25
   3 -15  -9    5.42    0.19
  -3  15   9    5.23    0.22
   3 -15  -8    9.04    0.22
  -3  15   8    8.57    0.24
   3 -15  -7   19.82    0.38
  -3  15   7   20.13    0.59
   3 -15  -6    1.67    0.11
  -3  15   6    0.85    0.10
   3 -15  -5   17.21    0.31
  -3  15   5   16.40    0.48
   3 -15  -4    0.15    0.04
  -3  15   4    0.43    0.13
   3 -15  -3   16.37    0.44
  -3  15   3   17.01    0.51
   3 -15  -2    4.49    0.18
  -3  15   2    4.38    0.19
   3 -15  -1   17.57    0.69
  -3  15   1   17.37    0.50
   3 -15   0    6.41    0.22
  -3  15   0    6.36    0.24
   3 -15   1   66.21    1.52
  -3  15  -1   69.49    1.67
   3 -15   2   21.01    0.53
  -3  15  -2   20.42    0.58
   3 -15   3   43.63    1.08
  -3  15  -3   45.29    1.11
   3 -15   4    6.17    0.21
  -3  15  -4    5.92    0.22
   3 -15   5   74.34    1.80
  -3  15  -5   75.48    1.82
   3 -15   6   41.97    1.02
  -3  15  -6   43.41    1.05
   3 -15   7    2.50    0.12
  -3  15  -7    2.23    0.15
   3 -15   8    1.19    0.10
  -3  15  -8    0.60    0.05
   3 -15   9   32.17    0.65
  -3  15  -9   32.38    0.58
   3 -15  10    4.64    0.17
  -3  15 -10    5.66    0.19
   3 -15  11   23.62    0.48
  -3  15 -11   23.33    0.43
   3 -15  12    0.14    0.05
  -3  15 -12    0.14    0.07
   3 -15  13   58.50    1.12
  -3  15 -13   53.58    0.91
   3 -15  14   17.59    0.34
  -3  15 -14   18.22    0.37
   3 -15  15    2.91    0.16
  -3  15 -15    1.40    0.18
   3 -15  16   18.87    0.39
  -3  15 -16   17.52    0.37
   3 -15  17    7.60    0.37
  -3  15 -17    7.56    0.26
   3 -15  18    2.37    0.20
  -3  15 -18    2.13    0.17
  -3  15 -19    0.18    0.22
   3 -14 -13    3.55    0.21
  -3  14  13    3.49    0.36
   3 -14 -12    1.31    0.19
  -3  14  12    1.09    0.20
   3 -14 -11    8.29    0.28
  -3  14  11    8.31    0.31
   3 -14 -10    1.56    0.11
  -3  14  10    1.13    0.16
   3 -14  -9   17.48    0.39
  -3  14   9   16.61    0.48
   3 -14  -8    0.20    0.06
  -3  14   8    0.16    0.08
   3 -14  -7    0.13    0.06
  -3  14   7    0.18    0.06
   3 -14  -6    6.07    0.17
  -3  14   6    6.96    0.21
   3 -14  -5   36.43    0.67
  -3  14   5   36.61    0.93
   3 -14  -4    2.97    0.10
  -3  14   4    1.56    0.15
   3 -14  -3    2.31    0.07
  -3  14   3    2.60    0.15
   3 -14  -2    2.74    0.13
  -3  14   2    2.83    0.17
   3 -14  -1   37.79    0.97
  -3  14   1   39.36    1.03
   3 -14   0    0.44    0.10
  -3  14   0    0.41    0.12
   3 -14   1    4.11    0.18
  -3  14  -1    3.92    0.19
   3 -14   2   28.99    0.79
  -3  14  -2   28.17    0.79
   3 -14   3  157.54    3.58
  -3  14  -3  152.34    3.59
   3 -14   4    3.26    0.14
  -3  14  -4    3.05    0.14
   3 -14   5   10.44    0.32
  -3  14  -5   11.05    0.36
   3 -14   6    6.37    0.22
  -3  14  -6    6.21    0.23
   3 -14   7  163.46    3.08
  -3  14  -7  162.81    3.02
   3 -14   8   74.12    1.46
  -3  14  -8   74.75    1.27
   3 -14   9    6.52    0.20
  -3  14  -9    9.21    0.25
   3 -14  10    4.42    0.16
  -3  14 -10    3.89    0.11
   3 -14  11   64.39    1.59
  -3  14 -11   63.45    1.11
   3 -14  12    1.71    0.09
  -3  14 -12    1.66    0.14
   3 -14  13    7.85    0.23
  -3  14 -13    5.18    0.19
   3 -14  14   25.54    0.52
  -3  14 -14   24.79    0.52
   3 -14  15   73.85    1.19
  -3  14 -15   72.99    1.18
   3 -14  16   16.92    0.32
  -3  14 -16   16.41    0.32
   3 -14  17    2.45    0.08
  -3  14 -17    2.91    0.11
   3 -14  18    0.84    0.22
  -3  14 -18    0.96    0.14
   3 -14  19   18.21    0.71
  -3  14 -19   16.93    0.50
   3 -13 -14    0.18    0.30
  -3  13  14    0.06    0.20
   3 -13 -13    1.56    0.14
  -3  13  13    2.76    0.34
   3 -13 -12    0.31    0.08
  -3  13  12    0.44    0.09
   3 -13 -11   35.11    0.70
  -3  13  11   34.20    0.62
   3 -13 -10    0.01    0.07
  -3  13  10    0.12    0.08
   3 -13  -9    5.83    0.17
  -3  13   9    5.75    0.18
   3 -13  -8   25.20    0.53
  -3  13   8   24.60    0.55
   3 -13  -7    2.23    0.13
  -3  13   7    2.60    0.12
   3 -13  -6    0.59    0.09
  -3  13   6    0.40    0.07
   3 -13  -5    3.73    0.11
  -3  13   5    3.97    0.15
   3 -13  -4    1.58    0.07
  -3  13   4    1.82    0.12
   3 -13  -3   11.08    0.28
  -3  13   3    9.73    0.33
   3 -13  -2   11.01    0.25
  -3  13   2   10.75    0.33
   3 -13  -1    9.17    0.31
  -3  13   1    8.57    0.30
   3 -13   0  168.23    3.81
  -3  13   0  165.34    3.83
   3 -13   1  250.65    5.70
  -3  13  -1  256.00    5.84
   3 -13   2    3.25    0.14
  -3  13  -2    3.46    0.16
   3 -13   3  110.31    2.62
  -3  13  -3  109.23    2.68
   3 -13   4   54.02    1.46
  -3  13  -4   58.45    1.48
   3 -13   5   65.53    1.62
  -3  13  -5   65.65    1.60
   3 -13   6   17.10    0.51
  -3  13  -6   16.27    0.45
   3 -13   7   28.41    0.76
  -3  13  -7   23.81    0.49
   3 -13   8    8.19    0.27
  -3  13  -8    8.25    0.29
   3 -13   9  380.89    8.51
  -3  13  -9  372.53    5.80
   3 -13  10   10.98    0.32
  -3  13 -10   11.03    0.32
   3 -13  11    7.82    0.24
  -3  13 -11    7.71    0.19
   3 -13  12   24.50    0.63
  -3  13 -12   22.85    0.45
   3 -13  13   55.37    0.94
  -3  13 -13   53.38    0.91
   3 -13  14    6.40    0.17
  -3  13 -14    5.18    0.18
   3 -13  15   14.02    0.31
  -3  13 -15   13.05    0.28
   3 -13  16    8.07    0.20
  -3  13 -16    8.21    0.21
   3 -13  17   68.84    1.30
  -3  13 -17   66.62    1.09
   3 -13  18    8.17    0.30
  -3  13 -18    8.70    0.28
   3 -13  19    1.64    0.24
  -3  13 -19    1.35    0.14
   3 -12 -15    6.49    0.35
  -3  12  15    8.74    0.46
   3 -12 -14    2.86    0.15
  -3  12  14    3.33    0.24
   3 -12 -13    1.43    0.12
  -3  12  13    0.50    0.10
   3 -12 -12    7.03    0.19
  -3  12  12    7.67    0.25
   3 -12 -11    1.37    0.10
  -3  12  11    1.31    0.11
   3 -12 -10    3.52    0.14
  -3  12  10    3.93    0.16
   3 -12  -9    5.57    0.15
  -3  12   9    5.84    0.19
   3 -12  -8    3.73    0.12
  -3  12   8    3.49    0.14
   3 -12  -7   31.05    0.63
  -3  12   7   31.65    0.70
   3 -12  -6    7.52    0.24
  -3  12   6    7.37    0.26
   3 -12  -5    0.22    0.10
  -3  12   5    0.16    0.09
   3 -12  -4   12.77    0.31
  -3  12   4   13.20    0.32
   3 -12  -3   16.13    0.48
  -3  12   3   15.74    0.48
   3 -12  -2  106.25    1.74
  -3  12   2  110.54    2.57
   3 -12  -1   27.54    0.72
  -3  12   1   26.64    0.68
   3 -12   0   33.59    0.84
  -3  12   0   36.16    1.01
   3 -12   1   13.15    0.41
  -3  12  -1   11.82    0.40
   3 -12   2  278.82    6.45
  -3  12  -2  281.81    6.38
   3 -12   3  414.50    9.13
  -3  12  -3  439.57    9.91
   3 -12   4   19.39    0.56
  -3  12  -4   18.48    0.54
   3 -12   5    4.35    0.18
  -3  12  -5    4.32    0.11
   3 -12   6   20.12    0.53
  -3  12  -6   21.06    0.58
   3 -12   7  160.57    3.75
  -3  12  -7  167.13    2.72
   3 -12   8   87.80    2.04
  -3  12  -8   85.63    1.46
   3 -12   9   13.07    0.32
  -3  12  -9   12.70    0.29
   3 -12  10    0.33    0.07
  -3  12 -10    0.62    0.07
   3 -12  11   54.61    1.37
  -3  12 -11   54.71    0.93
   3 -12  12    0.11    0.06
  -3  12 -12    0.13    0.06
   3 -12  13    2.48    0.11
  -3  12 -13    1.89    0.09
   3 -12  14   12.78    0.35
  -3  12 -14   12.71    0.26
   3 -12  15  115.18    1.91
  -3  12 -15  120.26    1.95
   3 -12  16    0.67    0.07
  -3  12 -16    0.60    0.10
   3 -12  17    0.60    0.06
  -3  12 -17    0.47    0.10
   3 -12  18    0.15    0.05
  -3  12 -18    0.16    0.08
   3 -12  19   21.83    0.58
  -3  12 -19   28.10    0.81
   3 -11 -16    0.68    0.19
  -3  11  16    0.99    0.15
   3 -11 -15    0.28    0.14
  -3  11  15    0.69    0.16
   3 -11 -14    0.48    0.09
  -3  11  14    0.43    0.10
   3 -11 -13    3.76    0.16
  -3  11  13    6.28    0.26
   3 -11 -12    4.98    0.17
  -3  11  12    5.03    0.18
   3 -11 -11    1.99    0.09
  -3  11  11    1.93    0.10
   3 -11 -10    4.79    0.13
  -3  11  10    4.40    0.16
   3 -11  -9    5.46    0.14
  -3  11   9    5.19    0.14
   3 -11  -8    0.52    0.06
  -3  11   8    1.11    0.11
   3 -11  -7    2.93    0.15
  -3  11   7    2.91    0.16
   3 -11  -6   40.29    0.74
  -3  11   6   41.39    0.84
   3 -11  -5   23.13    0.69
  -3  11   5   22.19    0.64
   3 -11  -4   67.47    1.29
  -3  11   4   62.72    1.48
   3 -11  -3   16.28    0.32
  -3  11   3   15.90    0.36
   3 -11  -2   24.43    0.45
  -3  11   2   25.30    0.67
   3 -11  -1  168.55    3.88
  -3  11   1  167.63    4.06
   3 -11   0  373.43    8.40
  -3  11   0  374.97    8.53
   3 -11   1   23.09    0.62
  -3  11  -1   22.80    0.62
   3 -11   2   61.55    1.62
   3 -11   3   34.01    0.94
  -3  11  -3   34.87    0.91
   3 -11   4    4.02    0.15
  -3  11  -4    4.31    0.19
   3 -11   5   41.02    0.83
  -3  11  -5   40.93    0.71
   3 -11   6  125.24    2.35
  -3  11  -6  129.37    2.15
   3 -11   7   23.88    0.64
  -3  11  -7   22.31    0.48
   3 -11   8  129.21    2.45
  -3  11  -8  121.92    2.28
   3 -11   9  136.29    2.24
  -3  11  -9  130.94    2.49
   3 -11  10   63.31    1.24
  -3  11 -10   66.09    1.10
   3 -11  11   25.07    0.53
  -3  11 -11   24.12    0.54
   3 -11  12    1.78    0.11
  -3  11 -12    1.44    0.08
   3 -11  13   53.53    1.07
  -3  11 -13   73.13    1.81
   3 -11  14   22.35    0.47
  -3  11 -14   22.43    0.43
   3 -11  15    3.30    0.12
  -3  11 -15    2.74    0.13
   3 -11  16   39.73    0.77
  -3  11 -16   41.00    0.85
   3 -11  17   72.65    1.37
  -3  11 -17   71.82    1.19
   3 -11  18    0.70    0.07
  -3  11 -18    0.57    0.09
   3 -11  19    0.80    0.19
  -3  11 -19    0.94    0.11
   3 -10 -16    0.21    0.15
  -3  10  16    0.27    0.18
   3 -10 -15    0.11    0.07
  -3  10  15    0.09    0.06
   3 -10 -14    0.88    0.08
  -3  10  14    1.23    0.09
   3 -10 -13    0.16    0.07
  -3  10  13    0.17    0.09
   3 -10 -12    2.03    0.10
  -3  10  12    2.14    0.11
   3 -10 -11    8.58    0.20
  -3  10  11   10.28    0.25
   3 -10 -10    4.99    0.15
  -3  10  10    5.42    0.17
   3 -10  -9    0.25    0.06
  -3  10   9    0.67    0.10
   3 -10  -8    5.56    0.17
  -3  10   8    5.41    0.17
   3 -10  -7  149.19    2.76
  -3  10   7  168.38    3.90
   3 -10  -6    0.23    0.05
  -3  10   6    0.35    0.08
   3 -10  -5   10.06    0.32
  -3  10   5   10.82    0.34
   3 -10  -4   54.61    1.09
  -3  10   4   58.06    1.39
   3 -10  -3   56.40    1.15
  -3  10   3   66.54    1.65
   3 -10  -2  158.42    2.55
   3 -10  -1   19.99    0.57
  -3  10   1   20.15    0.59
   3 -10   0  183.72    4.22
  -3  10   0  186.31    4.32
   3 -10   1   89.47    2.20
  -3  10  -1   94.35    2.24
   3 -10   2  337.70    7.57
  -3  10  -2  336.80    7.56
   3 -10   3    7.85    0.27
  -3  10  -3    7.55    0.44
   3 -10   4   88.86    2.04
   3 -10   5   99.40    2.27
  -3  10  -5  111.36    2.07
   3 -10   6   11.97    0.27
  -3  10  -6   11.33    0.28
   3 -10   7   25.71    0.63
  -3  10  -7   26.98    0.49
   3 -10   8  201.82    4.63
  -3  10  -8  171.21    2.82
   3 -10   9   90.79    1.51
  -3  10  -9   96.26    1.60
   3 -10  10   92.08    2.18
  -3  10 -10   89.53    1.47
   3 -10  11   60.15    1.20
  -3  10 -11   60.95    1.24
   3 -10  12   35.62    0.75
  -3  10 -12   34.79    0.61
   3 -10  13   18.79    0.36
  -3  10 -13   18.32    0.41
   3 -10  14    6.46    0.17
  -3  10 -14    6.58    0.19
   3 -10  15   30.12    0.62
  -3  10 -15   29.56    0.52
   3 -10  16    4.84    0.13
  -3  10 -16    4.87    0.14
  -3  10 -17    6.02    0.20
   3 -10  18    4.42    0.14
  -3  10 -18    4.86    0.16
   3 -10  19   15.67    0.61
  -3  10 -19   16.54    0.44
   3  -9 -17   11.90    0.33
  -3   9  17   11.24    0.34
   3  -9 -16   -0.04    0.13
  -3   9  16    0.12    0.16
   3  -9 -15    2.62    0.10
  -3   9  15    2.87    0.14
   3  -9 -14    0.22    0.07
  -3   9  14    0.29    0.09
   3  -9 -13    1.37    0.08
  -3   9  13    1.10    0.08
   3  -9 -12    3.19    0.13
  -3   9  12    3.41    0.14
   3  -9 -11    0.15    0.06
  -3   9  11    0.16    0.06
   3  -9 -10    1.65    0.11
  -3   9  10    1.58    0.12
   3  -9  -9   59.59    1.08
  -3   9   9   60.40    1.55
   3  -9  -8    0.89    0.08
  -3   9   8    0.29    0.08
   3  -9  -7    3.58    0.14
  -3   9   7    3.72    0.19
   3  -9  -6    1.79    0.08
  -3   9   6    1.57    0.08
   3  -9  -5  223.19    3.61
  -3   9   5  228.41    4.24
   3  -9  -4  135.06    2.58
  -3   9   4  133.92    2.56
   3  -9  -3   15.84    0.48
  -3   9   3   15.20    0.46
   3  -9  -2  165.66    3.87
  -3   9   2  166.22    3.15
   3  -9  -1  103.00    2.61
  -3   9   1   93.87    2.31
   3  -9   0    1.74    0.10
  -3   9   0    1.83    0.11
   3  -9   1    2.20    0.11
  -3   9  -1    2.43    0.14
   3  -9   2    4.88    0.17
  -3   9  -2    4.89    0.18
   3  -9   3   82.32    1.57
  -3   9  -3   86.90    1.63
   3  -9   4   42.45    0.87
  -3   9  -4   37.06    1.30
   3  -9   5    0.65    0.05
  -3   9  -5    0.19    0.04
   3  -9   6   22.78    0.62
  -3   9  -6   22.97    0.62
   3  -9   7   70.32    1.72
  -3   9  -7   61.37    1.05
   3  -9   8   36.70    0.93
  -3   9  -8   38.72    0.98
   3  -9   9    5.26    0.15
  -3   9  -9    5.60    0.17
   3  -9  10  211.35    3.94
  -3   9 -10  214.39    3.97
   3  -9  11   79.64    1.55
  -3   9 -11   76.38    1.48
   3  -9  12   14.44    0.33
  -3   9 -12   14.56    0.36
   3  -9  13   73.73    1.43
  -3   9 -13   76.27    1.29
   3  -9  14    3.04    0.11
  -3   9 -14    2.64    0.10
   3  -9  15   28.06    0.59
  -3   9 -15   28.08    0.56
   3  -9  16   46.28    1.09
  -3   9 -16   44.16    0.87
   3  -9  17    8.73    0.22
  -3   9 -17    8.60    0.20
   3  -9  18   25.75    0.54
  -3   9 -18   25.21    0.48
   3  -9  19    2.87    0.24
  -3   9 -19    2.70    0.16
   3  -8 -17    1.81    0.18
  -3   8  17    2.24    0.24
   3  -8 -16    0.40    0.07
  -3   8  16    0.37    0.07
   3  -8 -15   14.24    0.29
  -3   8  15   14.68    0.31
   3  -8 -14    1.56    0.12
  -3   8  14    1.78    0.12
   3  -8 -13   10.94    0.34
  -3   8  13   10.10    0.27
   3  -8 -12   37.75    0.81
  -3   8  12   37.49    0.81
   3  -8 -11   36.06    0.78
  -3   8  11   36.11    0.79
   3  -8 -10    4.26    0.12
  -3   8  10    3.84    0.14
   3  -8  -9    2.87    0.17
  -3   8   9    2.67    0.17
   3  -8  -8   32.87    0.64
  -3   8   8   30.84    0.66
   3  -8  -7   67.67    1.35
  -3   8   7   73.25    1.26
   3  -8  -6    1.27    0.14
  -3   8   6    1.51    0.10
   3  -8  -5   51.10    1.07
  -3   8   5   57.83    1.44
   3  -8  -4    0.23    0.05
  -3   8   4    0.19    0.04
   3  -8  -3  429.24    9.61
  -3   8   3  406.45    7.42
   3  -8  -2   43.33    1.13
  -3   8   2   49.47    1.04
  -3   8   1  140.94    3.32
   3  -8   1  167.40    3.95
  -3   8  -1  162.82    3.77
   3  -8   2   29.25    0.77
  -3   8  -2   30.92    0.80
   3  -8   3    1.98    0.12
  -3   8  -3    2.30    0.13
   3  -8   4    5.62    0.21
  -3   8  -4    5.40    0.22
   3  -8   5  387.64    8.99
  -3   8  -5  377.93    8.53
  -3   8  -6    5.83    0.19
  -3   8  -7   23.13    0.44
   3  -8   8  103.00    2.45
  -3   8  -8  104.19    1.99
   3  -8   9  352.89    7.84
  -3   8  -9  340.83    6.17
   3  -8  10   66.48    1.64
  -3   8 -10   71.55    1.41
   3  -8  11    0.71    0.07
  -3   8 -11    0.81    0.10
   3  -8  12  101.96    2.03
  -3   8 -12  101.72    1.72
   3  -8  13   82.80    1.61
  -3   8 -13   87.67    1.54
   3  -8  14   31.30    0.62
  -3   8 -14   30.40    0.55
   3  -8  15    0.87    0.06
  -3   8 -15    1.23    0.09
   3  -8  16   18.77    0.47
  -3   8 -16   16.89    0.41
   3  -8  17   52.62    1.03
  -3   8 -17   52.36    1.04
   3  -8  18    3.92    0.12
  -3   8 -18    3.91    0.14
   3  -8  19    3.92    0.14
  -3   8 -19    3.90    0.17
   3  -7 -18    9.47    0.30
  -3   7  18    8.98    0.30
   3  -7 -17    5.07    0.16
  -3   7  17    4.98    0.17
   3  -7 -16    0.07    0.07
  -3   7  16    0.05    0.06
   3  -7 -15   23.60    0.43
  -3   7  15   22.45    0.52
   3  -7 -14    0.00    0.06
  -3   7  14    0.02    0.07
   3  -7 -13   10.30    0.28
  -3   7  13   10.62    0.29
   3  -7 -12   17.51    0.50
  -3   7  12   15.69    0.46
   3  -7 -11    6.81    0.21
  -3   7  11    7.30    0.20
   3  -7 -10   98.15    1.66
  -3   7  10  103.57    2.46
   3  -7  -9   84.39    1.68
  -3   7   9   86.81    1.46
   3  -7  -8    5.49    0.17
  -3   7   8    2.53    0.16
   3  -7  -7   21.29    0.51
  -3   7   7   22.60    0.53
   3  -7  -6  188.47    3.53
  -3   7   6  193.48    4.46
   3  -7  -5  137.28    3.31
  -3   7   5  151.18    2.88
   3  -7  -4    1.18    0.11
  -3   7   4    1.00    0.09
   3  -7  -3    9.49    0.19
  -3   7   3    8.63    0.22
   3  -7  -2    4.50    0.17
  -3   7   2    4.64    0.17
   3  -7  -1  357.00    7.96
  -3   7   1  375.69    8.72
   3  -7   0   75.15    1.86
  -3   7   0   76.86    1.89
   3  -7   1  193.95    4.55
  -3   7  -1  193.84    4.52
   3  -7   4   91.33    2.17
  -3   7  -4   93.99    2.26
   3  -7   5   23.62    0.51
  -3   7  -5   20.46    0.44
   3  -7   6   73.70    1.28
  -3   7  -6   73.08    1.42
   3  -7   7  446.56    8.16
  -3   7  -7  450.90    8.15
   3  -7   8   39.58    0.97
  -3   7  -8   37.84    0.94
   3  -7   9  106.08    1.80
  -3   7  -9  117.90    2.28
   3  -7  10  177.70    2.97
  -3   7 -10  189.18    3.51
   3  -7  11  228.13    4.30
  -3   7 -11  227.29    4.16
   3  -7  12    5.54    0.16
  -3   7 -12    6.53    0.17
   3  -7  13  122.66    2.91
  -3   7 -13  104.86    2.05
   3  -7  14    0.26    0.05
  -3   7 -14    0.39    0.06
   3  -7  15   80.57    1.84
  -3   7 -15   84.02    1.47
   3  -7  16    4.44    0.15
  -3   7 -16    3.86    0.13
   3  -7  17   14.95    0.28
  -3   7 -17   14.58    0.30
   3  -7  18   15.12    0.33
  -3   7 -18   14.88    0.31
   3  -7  19   35.23    0.60
  -3   7 -19   34.96    0.63
   3  -6 -18    0.19    0.08
  -3   6  18    0.10    0.06
   3  -6 -17   16.20    0.47
  -3   6  17   20.03    0.44
   3  -6 -16   14.46    0.34
  -3   6  16   17.54    0.55
   3  -6 -15    1.09    0.08
  -3   6  15    1.00    0.07
   3  -6 -14    1.07    0.08
  -3   6  14    1.16    0.08
   3  -6 -13   13.60    0.33
  -3   6  13   13.58    0.30
   3  -6 -12   15.13    0.36
  -3   6  12   15.09    0.36
   3  -6 -11   37.63    0.99
  -3   6  11   37.95    0.99
   3  -6 -10   60.63    1.05
  -3   6  10   61.14    1.06
   3  -6  -9   24.39    0.69
  -3   6   9   24.39    0.69
   3  -6  -8   13.85    0.37
  -3   6   8   12.72    0.30
   3  -6  -7   24.94    0.56
  -3   6   7   22.31    0.65
   3  -6  -6   66.89    1.18
  -3   6   6   68.42    1.40
   3  -6  -5  185.49    4.20
  -3   6   5  189.07    3.66
   3  -6  -4  587.86   18.51
  -3   6   4  577.03   18.50
   3  -6  -3  134.16    3.16
  -3   6   3  143.84    3.43
   3  -6  -2   17.91    0.34
  -3   6   2   17.67    0.46
   3  -6  -1   55.06    1.35
  -3   6   1   55.39    1.44
  -3   6  -1  488.66   15.08
   3  -6   3   28.00    0.72
  -3   6  -3   27.06    0.55
  -3   6  -4  559.56   12.57
  -3   6  -5  835.95   26.16
   3  -6   6   41.75    0.86
  -3   6  -6   39.62    0.71
   3  -6   7    9.27    0.30
  -3   6  -7    8.52    0.23
   3  -6   8   37.93    0.98
  -3   6  -8   40.59    1.04
   3  -6   9  637.26   14.10
  -3   6  -9  664.99   11.97
   3  -6  10    0.40    0.06
  -3   6 -10    0.37    0.06
   3  -6  11   38.38    0.69
  -3   6 -11   42.28    0.75
   3  -6  12    7.01    0.26
  -3   6 -12    7.26    0.28
   3  -6  13  114.73    2.66
  -3   6 -13  117.21    2.23
   3  -6  14   11.22    0.28
  -3   6 -14   11.65    0.30
   3  -6  15    5.46    0.16
  -3   6 -15    5.35    0.16
   3  -6  16    5.99    0.18
  -3   6 -16    5.11    0.14
   3  -6  17   46.73    0.92
  -3   6 -17   46.18    0.96
   3  -6  18    0.78    0.07
  -3   6 -18    1.10    0.08
   3  -6  19    0.94    0.08
  -3   6 -19    1.23    0.09
   3  -5 -19    9.76    0.31
  -3   5  19    9.15    0.28
   3  -5 -18    2.47    0.13
  -3   5  18    1.75    0.09
   3  -5 -17    0.10    0.07
  -3   5  17    0.17    0.06
   3  -5 -16    0.22    0.09
  -3   5  16    0.26    0.09
   3  -5 -15    0.72    0.09
  -3   5  15    0.59    0.07
   3  -5 -14    0.17    0.06
  -3   5  14    0.09    0.07
   3  -5 -13   24.15    0.68
  -3   5  13   23.58    0.69
   3  -5 -12   20.07    0.58
  -3   5  12   20.86    0.58
   3  -5 -11  199.25    3.76
  -3   5  11  219.82    5.10
   3  -5 -10  104.56    1.75
  -3   5  10  102.62    1.74
   3  -5  -9  112.03    1.83
  -3   5   9  110.85    1.89
   3  -5  -8   55.00    0.93
  -3   5   8   53.10    1.07
   3  -5  -7  107.41    1.78
  -3   5   7  107.61    2.07
   3  -5  -6  142.34    2.82
  -3   5   6  145.88    2.45
   3  -5  -5   11.19    0.36
  -3   5   5   11.52    0.36
   3  -5  -4   40.87    1.07
  -3   5   4   37.03    0.92
   3  -5  -3  254.50    5.95
  -3   5   3  257.63    5.90
   3  -5  -1  504.33   15.68
  -3   5   1  521.37   16.52
   3  -5   0   46.59    1.11
  -3   5   0   44.12    1.10
   3  -5   1    0.29    0.05
  -3   5  -1    0.28    0.05
  -3   5  -2  507.47   15.69
   3  -5   3   43.53    1.10
  -3   5  -3   46.54    0.93
  -3   5  -4  673.45   20.93
   3  -5   5  392.60    8.83
  -3   5  -5  380.23    6.99
   3  -5   6  186.98    3.67
  -3   5  -6  175.33    2.85
  -3   5  -7  896.14   28.38
   3  -5   8   68.00    1.36
  -3   5  -8   67.38    1.30
   3  -5   9  305.10    5.61
  -3   5  -9  320.92    5.13
   3  -5  10   77.14    1.55
  -3   5 -10   81.47    1.36
   3  -5  11  105.04    1.75
  -3   5 -11  109.63    1.81
   3  -5  12    0.78    0.06
  -3   5 -12    0.83    0.07
   3  -5  13   25.31    0.53
  -3   5 -13   25.72    0.48
   3  -5  14    3.80    0.17
  -3   5 -14    5.91    0.25
   3  -5  15   38.41    0.69
  -3   5 -15   39.36    0.71
   3  -5  16   30.57    0.65
  -3   5 -16   29.92    0.56
   3  -5  17    0.20    0.06
  -3   5 -17    0.17    0.07
   3  -5  18    8.61    0.21
  -3   5 -18    8.24    0.19
   3  -5  19   54.28    1.77
  -3   5 -19   57.76    1.31
   3  -4 -19    0.35    0.09
  -3   4  19    0.23    0.06
   3  -4 -18    0.49    0.07
  -3   4  18    0.68    0.07
   3  -4 -17   26.35    0.47
  -3   4  17   25.46    0.47
   3  -4 -16    1.22    0.08
  -3   4  16    1.15    0.07
   3  -4 -15   17.14    0.49
  -3   4  15   16.59    0.47
   3  -4 -14   29.04    0.56
  -3   4  14   29.91    0.62
   3  -4 -13   18.43    0.43
  -3   4  13   16.40    0.40
   3  -4 -12    1.23    0.10
  -3   4  12    0.11    0.08
   3  -4 -11   16.98    0.49
  -3   4  11   17.29    0.51
   3  -4 -10   36.52    0.92
  -3   4  10   37.06    1.03
   3  -4  -9  138.13    2.69
  -3   4   9  148.46    2.86
   3  -4  -8  236.68    3.73
  -3   4   8  232.27    4.29
   3  -4  -7  299.90    6.65
  -3   4   7  237.35    5.57
   3  -4  -6   82.37    1.60
  -3   4   6   84.75    1.44
   3  -4  -5  360.46    8.17
  -3   4   5  365.70    8.27
   3  -4  -4   14.97    0.49
  -3   4   4   14.37    0.45
   3  -4  -3   84.33    1.61
  -3   4   3   91.84    2.22
  -3   4   2  677.16   21.68
   3  -4  -1   88.14    2.14
  -3   4   1   88.64    2.22
   3  -4   1   27.17    0.65
   3  -4   2  112.32    1.81
  -3   4  -2  114.87    2.17
   3  -4   3   22.12    0.39
  -3   4  -3   23.86    0.45
   3  -4   4   70.95    1.24
  -3   4  -4   67.31    1.17
   3  -4   5  214.61    3.48
  -3   4  -5  228.06    3.64
   3  -4   6  335.77    6.23
  -3   4  -6  330.23    5.23
   3  -4   7   19.02    0.44
  -3   4  -7   19.91    0.39
   3  -4   8   70.52    1.40
  -3   4  -8   72.03    1.23
   3  -4   9   81.66    1.41
  -3   4  -9   83.60    1.47
   3  -4  10   92.43    1.82
  -3   4 -10   94.31    1.59
   3  -4  11    7.41    0.19
  -3   4 -11    8.16    0.19
   3  -4  12  155.13    2.96
  -3   4 -12  156.11    2.53
   3  -4  13  136.46    2.26
  -3   4 -13  141.43    2.46
   3  -4  14   19.44    0.47
  -3   4 -14   20.81    0.42
   3  -4  15    1.51    0.08
  -3   4 -15    1.28    0.08
   3  -4  16    1.37    0.08
  -3   4 -16    1.56    0.08
   3  -4  17    6.93    0.19
  -3   4 -17    6.65    0.18
   3  -4  18   13.34    0.30
  -3   4 -18   11.74    0.32
   3  -3 -19    8.73    0.20
  -3   3  19    8.63    0.20
   3  -3 -18   11.03    0.28
  -3   3  18   12.61    0.32
   3  -3 -17    0.11    0.07
  -3   3  17    0.07    0.06
   3  -3 -16    1.75    0.09
  -3   3  16    2.23    0.11
   3  -3 -15   10.28    0.36
  -3   3  15    6.06    0.20
   3  -3 -14    0.47    0.08
  -3   3  14    0.41    0.07
   3  -3 -13    0.20    0.08
  -3   3  13    0.17    0.07
   3  -3 -12   64.26    1.33
  -3   3  12   64.65    1.31
   3  -3 -11  288.34    5.31
  -3   3  11  292.27    5.42
   3  -3 -10   66.14    1.31
  -3   3  10   70.33    1.45
   3  -3  -9  167.63    3.74
  -3   3   9  172.43    3.89
   3  -3  -8   32.54    0.67
  -3   3   8   31.39    0.68
   3  -3  -7  558.40   10.22
  -3   3   7  538.30   17.67
   3  -3  -6   51.02    1.03
  -3   3   6   51.43    1.04
  -3   3   5    4.98    0.19
   3  -3  -4    3.22    0.10
  -3   3   4    3.41    0.11
   3  -3  -3    1.45    0.06
  -3   3   3    1.49    0.06
  -3   3   2  451.18   13.97
   3  -3  -1    9.74    0.26
  -3   3   1    9.55    0.27
   3  -3   1    9.03    0.25
  -3   3  -1    9.04    0.27
   3  -3   2   58.92    1.46
  -3   3  -2   56.14    0.96
   3  -3   3    0.56    0.05
  -3   3  -3    0.64    0.07
   3  -3   4    5.34    0.19
  -3   3  -4    3.68    0.12
   3  -3   5    5.40    0.15
  -3   3  -5    5.76    0.17
   3  -3   6  473.31   15.42
  -3   3  -6  494.98   11.05
   3  -3   7  117.25    1.94
  -3   3  -7  120.11    2.02
   3  -3   8   66.04    1.16
  -3   3  -8   70.79    1.20
   3  -3   9  158.70    2.65
  -3   3  -9  157.43    2.58
   3  -3  10    8.87    0.28
  -3   3 -10   10.05    0.27
   3  -3  11    5.42    0.14
  -3   3 -11    4.67    0.15
   3  -3  12  200.03    3.22
  -3   3 -12  207.06    3.29
   3  -3  13   91.47    1.76
  -3   3 -13   96.35    1.58
   3  -3  14   27.22    0.53
  -3   3 -14   27.23    0.50
   3  -3  15   37.79    0.71
  -3   3 -15   38.75    0.69
   3  -3  16    2.66    0.10
  -3   3 -16    2.91    0.11
   3  -3  17    0.16    0.06
  -3   3 -17    0.25    0.08
   3  -3  18   10.49    0.26
  -3   3 -18   10.42    0.23
   3  -2 -20    1.05    0.15
  -3   2  20    1.11    0.11
   3  -2 -19    7.69    0.18
  -3   2  19    8.53    0.22
   3  -2 -18    3.95    0.12
  -3   2  18    4.08    0.13
   3  -2 -17   12.87    0.27
  -3   2  17   13.30    0.28
   3  -2 -16    9.38    0.31
  -3   2  16    9.43    0.30
   3  -2 -15   30.57    0.59
  -3   2  15   32.97    0.59
   3  -2 -14   11.48    0.29
  -3   2  14   10.83    0.28
   3  -2 -13  104.48    2.03
  -3   2  13  104.22    1.73
   3  -2 -12    0.07    0.05
  -3   2  12    0.13    0.05
   3  -2 -11   74.68    1.31
  -3   2  11   72.58    1.25
   3  -2 -10  273.70    4.34
  -3   2  10  282.64    5.25
   3  -2  -9  387.94    6.12
  -3   2   9  384.52    7.00
   3  -2  -8   35.42    1.02
  -3   2   8   38.28    1.02
   3  -2  -7  281.06    5.26
  -3   2   7  280.87    4.51
   3  -2  -6    3.10    0.10
  -3   2   6    3.14    0.11
   3  -2  -5   11.62    0.27
  -3   2   5   12.15    0.30
   3  -2  -4    3.93    0.14
  -3   2   4    2.28    0.12
   3  -2  -3   33.21    0.68
  -3   2   3   34.26    0.70
   3  -2  -2   87.96    2.04
  -3   2   2   94.35    1.78
   3  -2   0    0.32    0.03
  -3   2   0    0.42    0.03
   3  -2   2  227.27    4.17
  -3   2  -2  219.33    3.53
   3  -2   3   30.40    0.57
  -3   2  -3   30.99    0.66
   3  -2   4  117.55    2.01
  -3   2  -4  119.31    1.97
   3  -2   5  341.43    6.25
  -3   2  -5  354.14    5.65
   3  -2   6    1.69    0.08
  -3   2  -6    1.88    0.08
   3  -2   7  334.40    5.34
  -3   2  -7  327.83    5.98
  -3   2  -8    2.21    0.09
   3  -2   9   27.52    0.51
  -3   2  -9   28.18    0.54
   3  -2  10    2.65    0.14
  -3   2 -10    1.64    0.08
   3  -2  11  316.65    5.91
  -3   2 -11  318.39    5.01
   3  -2  12    9.24    0.21
  -3   2 -12    9.31    0.20
   3  -2  13    3.70    0.13
  -3   2 -13    3.65    0.13
   3  -2  14   28.25    0.62
  -3   2 -14   27.85    0.53
   3  -2  15    1.28    0.10
  -3   2 -15    2.30    0.12
   3  -2  16    4.95    0.15
  -3   2 -16    4.74    0.14
   3  -2  17   -0.01    0.06
  -3   2 -17    0.06    0.08
   3  -2  18   22.57    0.47
  -3   2 -18   18.25    0.44
   3  -1 -20    3.67    0.13
  -3   1  20    4.29    0.17
   3  -1 -19   11.93    0.30
  -3   1  19   12.49    0.29
   3  -1 -18    0.54    0.08
  -3   1  18    0.60    0.07
   3  -1 -17    3.20    0.13
  -3   1  17    3.29    0.12
   3  -1 -16   56.93    0.98
  -3   1  16   56.90    0.96
   3  -1 -15  105.54    2.03
  -3   1  15  102.61    1.92
   3  -1 -14   72.00    1.88
  -3   1  14   74.56    1.82
   3  -1 -13   64.01    1.11
  -3   1  13   62.86    1.08
   3  -1 -12   26.31    0.73
  -3   1  12   23.48    0.46
   3  -1 -11   11.33    0.38
  -3   1  11   12.45    0.29
   3  -1 -10    0.65    0.06
  -3   1  10    0.87    0.07
   3  -1  -9    0.18    0.05
  -3   1   9    0.16    0.04
   3  -1  -8  275.02    5.06
  -3   1   8  252.93    4.66
   3  -1  -7   65.94    1.32
  -3   1   7   63.35    1.29
   3  -1  -6    1.11    0.07
  -3   1   6    1.00    0.05
   3  -1  -5  131.22    2.12
  -3   1   5  133.95    2.46
   3  -1  -4  192.11    3.67
  -3   1   4  199.19    3.69
  -3   1   3  288.87    9.26
   3  -1   2   51.19    0.88
  -3   1  -2   54.08    0.91
   3  -1   3    3.62    0.13
  -3   1  -3    3.33    0.16
   3  -1   4  196.94    3.22
  -3   1  -4  195.24    3.18
  -3   1  -5 1395.26   44.74
   3  -1   6    0.50    0.05
  -3   1  -6    0.30    0.05
   3  -1   7    1.78    0.10
  -3   1  -7    1.25    0.08
   3  -1   8   74.77    1.31
  -3   1  -8   74.38    1.23
   3  -1   9   58.65    1.00
  -3   1  -9   59.68    1.03
   3  -1  10   66.78    1.17
  -3   1 -10   68.93    1.17
   3  -1  11    6.56    0.21
  -3   1 -11    6.33    0.16
   3  -1  12    1.55    0.12
  -3   1 -12    2.09    0.11
   3  -1  13  119.25    1.99
  -3   1 -13  122.92    2.03
   3  -1  14    5.19    0.21
  -3   1 -14    5.62    0.20
   3  -1  15    0.39    0.07
  -3   1 -15    0.42    0.07
   3  -1  16   49.33    1.00
  -3   1 -16   48.03    0.94
   3  -1  17   20.18    0.47
  -3   1 -17   21.68    0.41
   3  -1  18    1.72    0.10
  -3   1 -18    1.60    0.10
   3   0 -20    0.13    0.10
  -3   0  20    0.09    0.08
   3   0 -19   30.94    0.55
  -3   0  19   31.53    0.62
   3   0 -18    6.42    0.16
  -3   0  18    6.58    0.16
   3   0 -17    0.55    0.09
  -3   0  17    1.66    0.12
   3   0 -16   35.72    0.65
  -3   0  16   33.87    0.68
   3   0 -15   37.94    0.68
  -3   0  15   39.02    0.80
   3   0 -14  126.05    2.38
  -3   0  14  123.50    2.08
   3   0 -13  233.77    3.94
  -3   0  13  230.88    3.66
   3   0 -12    0.51    0.08
  -3   0  12    0.48    0.05
   3   0 -11    0.12    0.06
  -3   0  11    0.10    0.05
   3   0 -10  273.30    5.08
  -3   0  10  270.56    4.31
   3   0  -9   54.15    1.39
  -3   0   9   44.90    0.90
   3   0  -8  401.98    7.48
  -3   0   8  388.33    7.01
   3   0  -7   52.69    1.10
  -3   0   7   67.86    1.65
   3   0  -6  590.18   19.07
  -3   0   6  577.04   17.72
   3   0  -5  445.74   14.54
  -3   0   5  492.49   15.77
   3   0  -4  381.35   12.65
  -3   0   4  414.21    9.19
   3   0   0    2.02    0.08
  -3   0   0    2.01    0.07
   3   0   1  165.74    2.65
  -3   0  -1  172.19    2.78
   3   0   2  221.71    3.61
  -3   0  -2  222.04    3.52
   3   0   3  715.33   23.20
  -3   0  -3  711.68   23.61
   3   0   4  163.11    2.66
  -3   0  -4  145.33    3.34
   3   0   5  137.08    2.68
  -3   0  -5  131.88    2.13
   3   0   6  254.70    4.16
  -3   0  -6  257.32    4.11
   3   0   7  836.09   26.32
  -3   0  -7  887.15   28.02
   3   0   8  107.33    2.15
  -3   0  -8  120.45    2.89
   3   0   9  112.62    2.25
  -3   0  -9  120.14    2.30
   3   0  10   46.45    1.04
  -3   0 -10   47.62    0.83
   3   0  11  138.29    2.71
  -3   0 -11  151.62    2.45
   3   0  12   54.80    1.13
  -3   0 -12   54.52    1.09
   3   0  13    0.07    0.06
  -3   0 -13    0.13    0.07
   3   0  14   13.66    0.39
  -3   0 -14   13.09    0.40
   3   0  15   55.19    1.07
  -3   0 -15   54.97    0.91
   3   0  16    0.08    0.06
  -3   0 -16   -0.02    0.09
   3   0  17    0.03    0.06
  -3   0 -17    0.06    0.07
   3   1 -20   13.78    0.30
  -3  -1  20   13.79    0.31
   3   1 -19   25.42    0.47
  -3  -1  19   26.14    0.46
   3   1 -18    1.80    0.09
  -3  -1  18    1.82    0.08
   3   1 -17   27.12    0.59
  -3  -1  17   27.51    0.57
   3   1 -16   31.45    0.70
  -3  -1  16   25.49    0.57
   3   1 -15   32.92    0.88
  -3  -1  15   32.16    0.80
   3   1 -14   66.33    1.35
  -3  -1  14   64.85    1.12
   3   1 -13   30.05    0.71
  -3  -1  13   28.64    0.53
   3   1 -12  241.13    3.83
  -3  -1  12  233.84    4.30
   3   1 -11  132.33    2.57
  -3  -1  11  141.63    2.66
   3   1 -10  102.03    2.02
  -3  -1  10  107.07    2.04
   3   1  -9  972.06   30.79
   3   1  -8  446.62    7.00
  -3  -1   8  428.71    9.55
   3   1  -7   14.20    0.46
  -3  -1   7   14.74    0.39
   3   1  -6   10.67    0.26
  -3  -1   6   10.24    0.23
   3   1  -5    4.68    0.16
   3   1  -3   71.52    1.62
  -3  -1   3   74.99    1.78
   3   1   2   16.49    0.46
  -3  -1  -2   16.73    0.32
   3   1   3  141.87    2.75
  -3  -1  -3  133.44    2.20
   3   1   4  335.26    7.55
  -3  -1  -4  343.12    6.29
   3   1   5  121.01    2.87
  -3  -1  -5  119.50    2.01
   3   1   6  101.32    2.38
  -3  -1  -6  114.53    2.20
   3   1   7   16.15    0.48
  -3  -1  -7   16.14    0.47
   3   1   8  146.36    2.81
  -3  -1  -8  147.37    3.59
   3   1   9  484.35   11.06
  -3  -1  -9  508.13   11.21
   3   1  10   52.59    1.10
  -3  -1 -10   60.42    1.68
   3   1  11   30.57    0.58
  -3  -1 -11   32.42    0.88
   3   1  12    4.93    0.14
  -3  -1 -12    4.12    0.20
   3   1  13   26.49    0.57
  -3  -1 -13   25.02    0.55
   3   1  14    0.10    0.06
  -3  -1 -14    0.03    0.08
   3   1  15   16.54    0.39
  -3  -1 -15   16.75    0.39
   3   1  16    0.14    0.07
  -3  -1 -16   -0.08    0.07
   3   1  17   29.98    0.75
  -3  -1 -17   27.24    0.71
   3   2 -21    4.10    0.22
  -3  -2  21    4.07    0.17
   3   2 -20    0.20    0.07
  -3  -2  20    0.11    0.06
   3   2 -19   19.71    0.57
  -3  -2  19   21.17    0.55
   3   2 -18    6.45    0.21
  -3  -2  18    6.66    0.15
   3   2 -17    1.01    0.09
  -3  -2  17    1.24    0.09
   3   2 -16    0.12    0.06
  -3  -2  16    0.22    0.05
   3   2 -15  130.58    2.49
  -3  -2  15  129.51    2.12
   3   2 -14   87.95    2.22
  -3  -2  14   95.46    1.61
   3   2 -13   27.67    0.76
  -3  -2  13   28.37    0.72
   3   2 -12   88.02    1.81
  -3  -2  12   82.72    1.67
   3   2 -11  442.92   10.31
  -3  -2  11  429.29    7.71
   3   2 -10   47.92    1.20
  -3  -2  10   47.63    0.95
   3   2  -9   12.89    0.39
  -3  -2   9   13.36    0.39
   3   2  -8   92.00    2.22
  -3  -2   8   96.04    1.89
   3   2  -7  280.87    6.45
  -3  -2   7  285.40    6.27
   3   2  -5    3.61    0.13
  -3  -2   5    3.08    0.11
   3   2  -2  136.84    2.22
  -3  -2   2  137.38    3.13
   3   2  -1  398.28   12.73
  -3  -2   1  386.47   12.18
   3   2   0  287.08    5.35
  -3  -2   0  279.87    5.14
   3   2   1   74.62    1.50
  -3  -2  -1   75.43    1.48
   3   2   2 1230.00   40.03
  -3  -2  -2 1272.33   40.37
   3   2   3  104.89    1.78
  -3  -2  -3  106.93    2.08
   3   2   4    1.01    0.07
  -3  -2  -4    1.47    0.10
   3   2   5  219.65    3.61
  -3  -2  -5  223.70    4.14
   3   2   6   86.56    1.54
  -3  -2  -6   93.73    1.63
   3   2   7   18.35    0.37
  -3  -2  -7   16.99    0.40
   3   2   8  286.40    4.58
  -3  -2  -8  298.76    4.79
   3   2   9   38.19    0.81
  -3  -2  -9   38.65    0.87
   3   2  10   15.15    0.47
  -3  -2 -10   14.56    0.48
   3   2  11   21.68    0.44
  -3  -2 -11   22.88    0.46
   3   2  12    0.95    0.08
  -3  -2 -12    0.93    0.08
   3   2  13    4.36    0.16
  -3  -2 -13    3.50    0.15
   3   2  14   30.08    0.64
  -3  -2 -14   32.46    0.57
   3   2  15   60.91    1.18
  -3  -2 -15   58.04    0.99
   3   2  16    5.27    0.17
  -3  -2 -16    5.49    0.15
   3   2  17   10.26    0.50
  -3  -2 -17   10.02    0.32
   3   3 -21   12.95    0.35
  -3  -3  21   13.49    0.43
   3   3 -20    7.58    0.22
  -3  -3  20    7.34    0.23
   3   3 -19    6.98    0.29
  -3  -3  19    6.29    0.23
   3   3 -18    5.29    0.14
  -3  -3  18    4.75    0.20
   3   3 -17   27.10    0.50
  -3  -3  17   27.08    0.50
   3   3 -16   18.36    0.38
  -3  -3  16   21.15    0.47
   3   3 -15    0.26    0.07
  -3  -3  15    0.06    0.07
   3   3 -14   11.38    0.46
  -3  -3  14   10.87    0.34
   3   3 -13  288.00    4.63
  -3  -3  13  290.52    5.36
   3   3 -12  101.62    1.98
  -3  -3  12  102.75    1.94
   3   3 -11   15.22    0.35
  -3  -3  11   15.90    0.46
   3   3 -10    1.29    0.08
  -3  -3  10    1.72    0.08
   3   3  -9  195.90    3.17
  -3  -3   9  192.24    3.52
   3   3  -8   72.75    1.28
  -3  -3   8   70.95    1.18
  -3  -3   7  496.80   10.97
   3   3  -4  303.34    5.58
  -3  -3   4  303.44    5.59
   3   3  -3   41.57    1.08
  -3  -3   3   41.56    0.84
   3   3  -2   21.40    0.47
  -3  -3   2   21.04    0.44
   3   3  -1  240.19    4.52
  -3  -3   1  235.89    3.73
   3   3   0 1201.20   39.13
   3   3   1    0.57    0.04
  -3  -3  -1    0.95    0.06
   3   3   2  390.30    7.06
  -3  -3  -2  420.91    6.63
   3   3   3  227.10    3.64
  -3  -3  -3  226.45    3.74
   3   3   4  211.57    3.44
  -3  -3  -4  214.12    3.51
   3   3   5   44.93    0.79
  -3  -3  -5   45.40    0.84
   3   3   6   30.27    0.55
  -3  -3  -6   30.33    0.56
   3   3   7  145.32    2.82
  -3  -3  -7  154.61    2.58
   3   3   8  133.93    2.24
  -3  -3  -8  128.89    2.13
   3   3   9    0.50    0.08
  -3  -3  -9    0.56    0.08
   3   3  10   26.74    0.53
  -3  -3 -10   27.58    0.55
   3   3  11   12.79    0.28
  -3  -3 -11   12.63    0.28
   3   3  12   21.75    0.48
  -3  -3 -12   20.37    0.46
   3   3  13   17.05    0.41
  -3  -3 -13   16.43    0.33
   3   3  14   35.27    0.86
  -3  -3 -14   31.83    0.55
   3   3  15   10.31    0.28
  -3  -3 -15    9.76    0.26
   3   3  16    7.29    0.19
  -3  -3 -16    7.54    0.20
   3   4 -21    0.63    0.07
  -3  -4  21    0.55    0.06
   3   4 -20   20.01    0.52
   3   4 -19   75.39    1.44
  -3  -4  19   73.46    1.21
   3   4 -18    1.22    0.10
  -3  -4  18    1.04    0.07
   3   4 -17    3.84    0.15
  -3  -4  17    3.96    0.12
   3   4 -16    7.05    0.30
  -3  -4  16    6.78    0.23
   3   4 -15   18.30    0.45
  -3  -4  15   18.40    0.44
   3   4 -14    7.33    0.18
  -3  -4  14    6.80    0.19
   3   4 -13   61.39    1.06
  -3  -4  13   64.17    1.25
   3   4 -12   13.16    0.34
  -3  -4  12   14.15    0.40
   3   4 -11  236.91    4.38
  -3  -4  11  241.12    4.39
   3   4 -10   39.53    0.69
  -3  -4  10   42.37    0.87
   3   4  -9    0.14    0.09
  -3  -4   9    0.27    0.04
   3   4  -8    2.64    0.09
  -3  -4   8    3.80    0.16
   3   4  -7  671.13   20.90
   3   4  -6   22.76    0.49
  -3  -4   6   23.14    0.50
   3   4  -4  118.75    2.34
  -3  -4   4  115.84    1.86
   3   4  -3  303.78    4.91
  -3  -4   3  278.84    5.18
   3   4  -2   55.71    1.37
  -3  -4   2   57.57    0.98
   3   4  -1  342.24    6.38
  -3  -4   1  346.65    5.50
   3   4   0   95.95    1.95
  -3  -4   0   93.58    1.55
   3   4   1 1044.22   32.94
  -3  -4  -1 1007.94   31.16
   3   4   2    0.62    0.05
  -3  -4  -2    0.81    0.06
   3   4   3    3.26    0.13
   3   4   4  236.20    3.82
  -3  -4  -4  233.74    3.77
   3   4   5   11.47    0.36
  -3  -4  -5   17.59    0.48
   3   4   6   62.22    1.11
  -3  -4  -6   56.89    1.19
   3   4   7   23.03    0.43
  -3  -4  -7   23.44    0.45
   3   4   8   12.86    0.32
  -3  -4  -8   13.43    0.32
   3   4   9   87.81    1.49
  -3  -4  -9   89.14    1.48
   3   4  10    0.50    0.08
  -3  -4 -10    0.57    0.06
   3   4  11   60.28    1.27
  -3  -4 -11   60.94    1.04
   3   4  12    5.54    0.18
  -3  -4 -12    5.87    0.17
   3   4  13   34.23    0.64
  -3  -4 -13   36.72    0.66
   3   4  14    1.22    0.09
  -3  -4 -14    1.20    0.09
   3   4  15    4.35    0.16
  -3  -4 -15    4.51    0.14
   3   4  16    0.75    0.22
  -3  -4 -16    0.55    0.11
   3   5 -21    9.19    0.22
  -3  -5  21    9.10    0.23
   3   5 -20   17.63    0.35
  -3  -5  20   18.71    0.39
   3   5 -19    7.00    0.21
  -3  -5  19    8.00    0.21
   3   5 -18   21.00    0.47
  -3  -5  18   20.67    0.46
   3   5 -17   38.10    0.82
  -3  -5  17   37.52    0.74
   3   5 -16    1.30    0.09
  -3  -5  16    1.46    0.08
   3   5 -15   16.99    0.52
  -3  -5  15   17.94    0.51
   3   5 -14   92.19    1.87
  -3  -5  14   86.60    1.72
   3   5 -13  283.15    4.52
  -3  -5  13  284.78    5.28
   3   5 -12   22.07    0.43
  -3  -5  12   21.29    0.38
   3   5 -11   84.32    1.44
  -3  -5  11   85.43    1.42
   3   5 -10   62.18    1.28
  -3  -5  10   64.25    1.26
   3   5  -9   44.46    0.79
  -3  -5   9   44.40    0.89
   3   5  -8   60.12    1.03
  -3  -5   8   59.43    1.20
   3   5  -7   20.10    0.48
  -3  -5   7   20.09    0.43
   3   5  -6  408.44    6.46
  -3  -5   6  409.73    7.43
   3   5  -5  314.37    5.86
  -3  -5   5  308.20    4.89
   3   5  -4   59.17    1.17
  -3  -5   4   59.66    1.04
   3   5  -3   67.72    1.16
  -3  -5   3   73.42    1.38
   3   5  -2    9.70    0.24
  -3  -5   2   10.25    0.22
   3   5  -1  214.48    3.45
  -3  -5   1  220.72    4.13
   3   5   0  409.23    7.40
  -3  -5   0  406.31    6.38
   3   5   1   91.87    1.89
  -3  -5  -1   91.07    1.56
   3   5   2  180.61    2.99
  -3  -5  -2  176.04    2.90
   3   5   3  323.81    5.17
  -3  -5  -3  308.23    5.03
   3   5   4   49.46    0.87
  -3  -5  -4   53.26    0.93
   3   5   5   67.41    1.17
  -3  -5  -5   66.51    1.38
   3   5   6    6.20    0.17
  -3  -5  -6    5.84    0.16
   3   5   7  500.87    7.90
  -3  -5  -7  505.15    8.00
   3   5   8   17.98    0.44
  -3  -5  -8   22.49    0.56
   3   5   9    8.03    0.18
  -3  -5  -9    8.04    0.19
   3   5  10   20.61    0.42
  -3  -5 -10   21.74    0.41
   3   5  11   51.04    1.07
  -3  -5 -11   51.18    0.99
   3   5  12    1.36    0.09
  -3  -5 -12    1.46    0.08
   3   5  13    0.47    0.07
  -3  -5 -13    0.42    0.08
   3   5  14    1.02    0.08
  -3  -5 -14    1.11    0.10
   3   5  15    3.15    0.14
  -3  -5 -15    3.28    0.12
   3   6 -21   24.18    0.56
  -3  -6  21   24.73    0.52
   3   6 -20   32.06    0.59
  -3  -6  20   32.37    0.55
   3   6 -19   17.66    0.55
  -3  -6  19   18.95    0.40
   3   6 -18   21.00    0.46
  -3  -6  18   20.86    0.43
   3   6 -17    4.70    0.16
  -3  -6  17    4.48    0.13
   3   6 -16   16.42    0.48
  -3  -6  16   17.29    0.38
   3   6 -15   25.43    0.59
  -3  -6  15   25.20    0.54
   3   6 -14  133.40    2.47
  -3  -6  14  133.66    2.47
   3   6 -13  109.02    1.78
  -3  -6  13  106.48    1.79
   3   6 -12  265.37    4.21
  -3  -6  12  260.91    4.12
   3   6 -11   11.91    0.40
  -3  -6  11   14.22    0.32
   3   6 -10    2.94    0.09
  -3  -6  10    2.82    0.10
   3   6  -9    0.54    0.07
  -3  -6   9    0.31    0.04
   3   6  -8   88.97    1.48
  -3  -6   8   88.89    1.69
   3   6  -7  104.66    2.07
  -3  -6   7   93.16    2.14
   3   6  -6  468.58   10.57
  -3  -6   6  453.20    9.90
   3   6  -5   20.15    0.38
  -3  -6   5   21.94    0.49
   3   6  -4  118.83    2.28
  -3  -6   4  119.50    2.30
   3   6  -2    4.61    0.19
  -3  -6   2    5.12    0.15
   3   6  -1    1.39    0.11
  -3  -6   1    1.01    0.07
   3   6   0  556.32   12.55
  -3  -6   0  581.76   18.15
   3   6   1  421.89    7.77
  -3  -6  -1  400.37    6.34
   3   6   2   79.14    1.37
  -3  -6  -2   77.31    1.30
   3   6   3  236.34    3.85
  -3  -6  -3  259.52    5.77
   3   6   4  125.66    2.41
  -3  -6  -4  124.69    2.36
   3   6   5  435.73    8.06
  -3  -6  -5  410.35    7.54
   3   6   6  104.34    1.77
  -3  -6  -6  109.40    2.10
   3   6   7   12.42    0.32
  -3  -6  -7   11.80    0.24
   3   6   8   10.06    0.25
  -3  -6  -8    9.61    0.23
   3   6   9   36.39    0.71
  -3  -6  -9   36.12    0.67
   3   6  10   11.50    0.40
  -3  -6 -10   11.34    0.37
   3   6  11    0.94    0.09
  -3  -6 -11    1.27    0.09
   3   6  12    2.38    0.16
  -3  -6 -12    3.14    0.19
   3   6  13   25.38    0.49
  -3  -6 -13   25.38    0.54
   3   6  14    8.42    0.24
  -3  -6 -14    8.46    0.21
   3   7 -21    0.02    0.08
  -3  -7  21    0.04    0.06
   3   7 -20    1.12    0.10
  -3  -7  20    1.07    0.07
   3   7 -19   71.51    1.21
  -3  -7  19   74.80    1.41
   3   7 -18   20.35    0.44
  -3  -7  18   20.39    0.43
   3   7 -17    4.54    0.23
  -3  -7  17    5.15    0.14
   3   7 -16   27.10    0.58
  -3  -7  16   27.63    0.57
   3   7 -15   75.71    1.52
  -3  -7  15   75.28    1.43
   3   7 -14   39.43    0.71
  -3  -7  14   39.17    0.69
   3   7 -13    5.05    0.21
  -3  -7  13    5.25    0.17
   3   7 -12   50.36    1.23
  -3  -7  12   50.98    1.26
   3   7 -11    3.93    0.14
  -3  -7  11    1.25    0.10
   3   7 -10  317.80    5.89
  -3  -7  10  321.60    5.98
   3   7  -9  119.10    1.99
  -3  -7   9  119.06    2.24
   3   7  -8    8.42    0.21
  -3  -7   8    8.91    0.19
   3   7  -7  209.23    4.80
  -3  -7   7  216.09    4.08
   3   7  -6  645.05   14.26
  -3  -7   6  631.77   19.55
   3   7  -5  277.60    5.07
  -3  -7   5  281.94    5.19
   3   7  -4  775.87   23.92
   3   7  -3    3.14    0.16
  -3  -7   3    3.29    0.15
   3   7  -2  675.70   14.80
  -3  -7   2  642.85   14.19
   3   7  -1  362.58    8.05
  -3  -7   1  378.93    6.03
   3   7   0   51.05    0.89
  -3  -7   0   50.07    1.05
   3   7   1  336.13    6.24
  -3  -7  -1  326.04    5.26
   3   7   2  202.05    3.39
  -3  -7  -2  194.04    3.67
   3   7   3  211.25    3.46
  -3  -7  -3  228.86    3.70
   3   7   4   86.33    1.47
  -3  -7  -4   87.24    1.48
   3   7   5    0.77    0.08
  -3  -7  -5    0.59    0.08
   3   7   6   50.31    1.12
  -3  -7  -6   45.69    1.19
   3   7   7   10.61    0.29
  -3  -7  -7   12.03    0.27
   3   7   8   19.38    0.42
  -3  -7  -8   20.38    0.45
   3   7   9    8.95    0.24
  -3  -7  -9   10.29    0.26
   3   7  10   25.10    0.58
  -3  -7 -10   29.60    0.64
   3   7  11   98.25    1.88
  -3  -7 -11   95.19    1.56
   3   7  12    3.23    0.16
  -3  -7 -12    2.87    0.10
   3   7  13    5.11    0.18
  -3  -7 -13    5.26    0.15
   3   7  14    0.10    0.07
  -3  -7 -14    0.01    0.07
   3   8 -21   24.94    0.44
  -3  -8  21   24.80    0.45
   3   8 -20    0.06    0.09
  -3  -8  20    0.03    0.05
   3   8 -19    0.40    0.10
  -3  -8  19    0.32    0.06
   3   8 -18    2.02    0.15
  -3  -8  18    2.21    0.11
   3   8 -17    6.43    0.19
  -3  -8  17    6.67    0.16
   3   8 -16   15.37    0.47
  -3  -8  16   12.54    0.28
   3   8 -15   32.69    0.68
  -3  -8  15   32.35    0.66
   3   8 -14    0.37    0.07
  -3  -8  14    0.29    0.06
   3   8 -13  259.41    4.18
  -3  -8  13  254.90    4.01
   3   8 -12   93.11    1.82
  -3  -8  12   92.05    1.72
   3   8 -11   62.96    1.65
   3   8 -10  428.88    9.73
  -3  -8  10  409.47    6.47
   3   8  -9  336.23    5.33
  -3  -8   9  333.54    5.24
   3   8  -8  457.59    8.39
  -3  -8   8  428.85    6.74
   3   8  -7    0.08    0.05
  -3  -8   7    0.16    0.05
   3   8  -6   21.29    0.45
  -3  -8   6   20.52    0.43
   3   8  -5   96.12    2.28
  -3  -8   5   81.39    1.58
   3   8  -3  143.71    2.32
  -3  -8   3  144.53    2.33
   3   8  -2  304.11    4.84
  -3  -8   2  318.95    5.17
   3   8  -1  334.99    6.31
  -3  -8   1  322.07    5.06
   3   8   0   54.44    1.09
  -3  -8   0   55.65    0.97
   3   8   1  188.15    3.16
  -3  -8  -1  184.26    3.00
   3   8   2   37.81    1.04
  -3  -8  -2   38.71    0.72
   3   8   3    0.53    0.07
  -3  -8  -3    0.39    0.06
   3   8   4   66.00    1.12
  -3  -8  -4   66.52    1.13
   3   8   5   28.34    0.62
  -3  -8  -5   30.21    0.68
   3   8   6   27.55    0.61
  -3  -8  -6   26.80    0.61
   3   8   7    4.71    0.13
  -3  -8  -7    4.84    0.13
   3   8   8   52.92    0.93
  -3  -8  -8   54.65    0.92
   3   8   9   50.87    0.90
  -3  -8  -9   50.26    0.84
   3   8  10   38.73    0.83
  -3  -8 -10   36.87    0.74
   3   8  11    9.32    0.26
  -3  -8 -11    9.49    0.21
   3   8  12   17.97    0.45
  -3  -8 -12   18.64    0.36
   3   8  13   10.40    0.30
  -3  -8 -13   10.70    0.23
   3   9 -21    3.32    0.17
  -3  -9  21    3.40    0.15
   3   9 -20    0.41    0.08
  -3  -9  20    0.33    0.06
   3   9 -19   18.56    0.53
  -3  -9  19   20.05    0.42
   3   9 -18   23.50    0.63
  -3  -9  18   25.22    0.52
   3   9 -17   20.47    0.45
  -3  -9  17   20.60    0.39
   3   9 -16   25.68    0.47
  -3  -9  16   24.01    0.51
   3   9 -15   62.77    1.21
  -3  -9  15   62.92    1.20
   3   9 -14    0.79    0.07
  -3  -9  14    0.85    0.06
   3   9 -13   12.09    0.29
  -3  -9  13   12.60    0.29
   3   9 -12    0.18    0.09
  -3  -9  12    0.21    0.06
   3   9 -11  462.86    7.29
  -3  -9  11  460.18    7.12
   3   9 -10  107.21    1.74
  -3  -9  10  107.91    2.05
   3   9  -9    4.70    0.19
  -3  -9   9    5.07    0.19
   3   9  -8   50.40    1.02
  -3  -9   8   51.60    1.01
   3   9  -7  212.60    4.94
  -3  -9   7  211.77    3.91
   3   9  -6  205.37    3.89
  -3  -9   6  207.92    3.83
   3   9  -5   66.53    1.33
  -3  -9   5   61.75    1.19
   3   9  -4   42.99    0.91
  -3  -9   4   42.75    0.74
   3   9  -3  164.97    3.09
  -3  -9   3  172.37    2.77
   3   9  -2  267.00    6.23
  -3  -9   2  265.80    4.20
   3   9  -1  345.88    7.99
  -3  -9   1  315.41    4.95
   3   9   0  113.54    2.15
  -3  -9   0  125.36    2.10
   3   9   1   18.30    0.56
  -3  -9  -1   28.94    0.72
   3   9   2  100.31    2.07
  -3  -9  -2  103.46    1.73
   3   9   3   10.05    0.40
  -3  -9  -3    8.19    0.18
   3   9   4  198.87    3.28
  -3  -9  -4  210.15    3.39
   3   9   5   38.83    0.80
  -3  -9  -5   38.51    0.99
   3   9   6    6.40    0.27
  -3  -9  -6   12.53    0.37
   3   9   7   23.65    0.55
  -3  -9  -7   23.12    0.43
   3   9   8    0.30    0.06
  -3  -9  -8    0.30    0.07
   3   9   9   50.00    0.91
  -3  -9  -9   49.85    0.88
   3   9  10   32.27    0.60
  -3  -9 -10   32.23    0.68
   3   9  11    4.25    0.15
  -3  -9 -11    4.34    0.15
   3   9  12    0.17    0.07
  -3  -9 -12    0.18    0.07
  -3 -10  21   19.39    0.81
   3  10 -20    0.20    0.09
  -3 -10  20    0.27    0.07
   3  10 -19    9.34    0.25
  -3 -10  19   10.39    0.24
   3  10 -18    8.93    0.24
  -3 -10  18    8.49    0.18
   3  10 -17   99.02    1.87
  -3 -10  17   99.98    1.63
   3  10 -16    0.10    0.07
  -3 -10  16    0.04    0.06
   3  10 -15    6.79    0.26
  -3 -10  15    6.87    0.21
   3  10 -14    8.98    0.22
  -3 -10  14    8.78    0.20
   3  10 -13   47.90    0.96
  -3 -10  13   47.22    0.94
   3  10 -12    9.24    0.24
  -3 -10  12    9.40    0.25
   3  10 -11   31.54    0.59
  -3 -10  11   32.17    0.67
   3  10 -10    0.28    0.07
  -3 -10  10    0.16    0.05
   3  10  -9  236.19    4.37
  -3 -10   9  227.15    4.23
   3  10  -8  153.27    2.52
  -3 -10   8  153.26    2.82
   3  10  -7  114.08    1.89
  -3 -10   7  123.60    2.41
   3  10  -6  100.09    1.93
  -3 -10   6   98.05    1.65
   3  10  -5  109.44    1.82
  -3 -10   5  109.36    1.85
   3  10  -4    2.89    0.13
  -3 -10   4    1.69    0.09
   3  10  -3  130.00    2.50
  -3 -10   3  139.80    3.22
   3  10  -2   35.35    0.79
  -3 -10   2   35.29    0.76
   3  10  -1   72.41    1.81
  -3 -10   1   78.70    1.37
   3  10   0   12.25    0.32
  -3 -10   0   13.76    0.33
   3  10   1   53.81    1.16
  -3 -10  -1   50.11    0.99
   3  10   2   93.03    1.85
  -3 -10  -2   90.71    1.53
   3  10   3  247.25    4.72
  -3 -10  -3  254.70    4.02
   3  10   4    6.78    0.20
  -3 -10  -4    7.29    0.21
   3  10   5    1.22    0.09
  -3 -10  -5    1.15    0.09
   3  10   6   33.67    0.67
  -3 -10  -6   31.85    0.56
   3  10   7   32.52    0.87
  -3 -10  -7   32.64    0.57
   3  10   8   26.53    0.50
  -3 -10  -8   27.31    0.51
   3  10   9    5.28    0.16
  -3 -10  -9    4.92    0.16
   3  10  10    0.12    0.07
  -3 -10 -10    0.07    0.07
   3  10  11    9.08    0.24
  -3 -10 -11    8.96    0.21
   3  10  12    3.55    0.22
  -3 -10 -12    3.29    0.17
   3  11 -20    4.96    0.15
  -3 -11  20    5.53    0.15
   3  11 -19    0.45    0.09
  -3 -11  19    0.47    0.06
   3  11 -18   37.23    0.66
  -3 -11  18   36.42    0.87
   3  11 -17    5.74    0.18
  -3 -11  17    5.82    0.15
   3  11 -16   11.49    0.27
  -3 -11  16   11.16    0.25
   3  11 -15   73.36    1.23
  -3 -11  15   67.34    1.09
   3  11 -14    2.88    0.12
  -3 -11  14    3.32    0.12
   3  11 -13   32.08    0.86
  -3 -11  13   31.82    0.78
   3  11 -12   36.35    0.73
  -3 -11  12   35.05    0.73
   3  11 -11  166.59    3.14
  -3 -11  11  164.40    2.67
   3  11 -10   16.83    0.49
  -3 -11  10   17.59    0.38
   3  11  -9    3.82    0.11
  -3 -11   9    3.56    0.11
   3  11  -8   30.53    0.64
  -3 -11   8   30.38    0.62
   3  11  -7  111.67    1.83
  -3 -11   7  105.16    2.00
   3  11  -6    0.16    0.12
  -3 -11   6    0.26    0.07
   3  11  -5    0.56    0.07
  -3 -11   5    0.64    0.05
   3  11  -4    1.80    0.10
  -3 -11   4    2.05    0.08
   3  11  -3  150.54    2.49
  -3 -11   3  140.91    2.31
   3  11  -2    3.92    0.14
  -3 -11   2    4.85    0.15
   3  11  -1   62.12    1.28
  -3 -11   1   59.83    1.04
   3  11   0   16.81    0.55
  -3 -11   0   17.25    0.46
   3  11   1   46.65    0.85
  -3 -11  -1   46.04    0.82
   3  11   2   43.16    0.95
  -3 -11  -2   36.08    0.75
   3  11   3    6.10    0.25
  -3 -11  -3    9.36    0.30
   3  11   4    5.50    0.25
  -3 -11  -4    4.69    0.13
   3  11   5   98.77    2.39
  -3 -11  -5   99.67    1.61
   3  11   6   40.62    0.84
  -3 -11  -6   39.15    0.78
   3  11   7    2.28    0.12
  -3 -11  -7    1.63    0.09
   3  11   8    0.17    0.09
  -3 -11  -8    0.55    0.07
   3  11   9   25.90    0.43
  -3 -11  -9   25.94    0.49
   3  11  10    1.48    0.11
  -3 -11 -10    1.48    0.11
   3  11  11    0.13    0.17
  -3 -11 -11    0.08    0.11
   3  12 -20    4.62    0.20
  -3 -12  20    4.02    0.24
   3  12 -19   16.72    0.38
  -3 -12  19   16.67    0.32
   3  12 -18    4.20    0.19
  -3 -12  18    3.97    0.12
   3  12 -17    0.42    0.08
  -3 -12  17    0.10    0.06
   3  12 -16   28.28    0.52
  -3 -12  16   26.08    0.46
   3  12 -15   16.55    0.34
  -3 -12  15   17.52    0.36
   3  12 -14   21.51    0.46
  -3 -12  14   21.31    0.38
   3  12 -13   58.15    1.15
  -3 -12  13   56.55    1.09
   3  12 -12    6.17    0.22
  -3 -12  12    6.01    0.19
   3  12 -11   10.63    0.27
  -3 -12  11   10.52    0.24
   3  12 -10   54.33    0.94
  -3 -12  10   53.06    1.05
   3  12  -9   94.48    1.81
  -3 -12   9   94.51    1.56
   3  12  -8   13.25    0.39
  -3 -12   8   12.82    0.34
   3  12  -7   19.16    0.44
  -3 -12   7   18.90    0.41
   3  12  -6   20.07    0.39
  -3 -12   6   19.23    0.38
   3  12  -5    6.39    0.18
  -3 -12   5    6.18    0.14
   3  12  -4  231.17    3.82
  -3 -12   4  231.41    3.72
   3  12  -3   23.28    0.52
  -3 -12   3   23.92    0.46
   3  12  -2   50.34    1.04
  -3 -12   2   49.54    0.83
   3  12  -1  153.55    2.94
  -3 -12   1  150.07    2.81
   3  12   0    5.01    0.21
  -3 -12   0    4.85    0.17
   3  12   1   18.39    0.41
  -3 -12  -1   18.27    0.35
   3  12   2   14.63    0.38
  -3 -12  -2   12.97    0.26
   3  12   3   54.77    1.01
  -3 -12  -3   57.94    1.02
   3  12   4    0.09    0.08
  -3 -12  -4    0.07    0.06
   3  12   5    7.96    0.22
  -3 -12  -5    7.81    0.21
   3  12   6    0.37    0.12
  -3 -12  -6    0.12    0.06
   3  12   7   56.01    1.14
  -3 -12  -7   52.15    0.89
   3  12   8    1.84    0.11
  -3 -12  -8    2.05    0.10
   3  12   9    0.67    0.09
  -3 -12  -9    0.59    0.10
   3  12  10    0.53    0.28
  -3 -12 -10    0.22    0.17
   3  13 -20    0.05    0.12
  -3 -13  20    0.19    0.11
   3  13 -19    2.35    0.13
  -3 -13  19    2.58    0.10
   3  13 -18   12.50    0.26
  -3 -13  18   11.87    0.27
   3  13 -17   24.82    0.52
  -3 -13  17   24.95    0.51
   3  13 -16   69.58    1.35
  -3 -13  16   69.43    1.12
   3  13 -15   13.48    0.31
  -3 -13  15   13.39    0.26
   3  13 -14   49.26    0.97
  -3 -13  14   48.92    0.94
   3  13 -13   11.06    0.23
  -3 -13  13   10.02    0.28
   3  13 -12   25.73    0.68
  -3 -13  12   27.60    0.57
   3  13 -11    0.49    0.07
  -3 -13  11    0.58    0.06
   3  13 -10   20.81    0.46
  -3 -13  10   20.94    0.44
   3  13  -9   19.81    0.46
  -3 -13   9   21.29    0.41
   3  13  -8  169.14    2.80
  -3 -13   8  162.15    2.61
   3  13  -7   30.83    0.66
  -3 -13   7   27.66    0.50
   3  13  -6  121.53    2.29
  -3 -13   6  128.05    2.05
   3  13  -5   26.31    0.58
  -3 -13   5   26.27    0.47
   3  13  -4   67.90    1.69
  -3 -13   4   66.57    1.13
   3  13  -3   96.71    1.91
  -3 -13   3   95.96    1.57
   3  13  -2   52.65    1.35
  -3 -13   2   60.40    1.04
   3  13  -1    3.46    0.17
  -3 -13   1    3.06    0.14
   3  13   0    9.79    0.31
  -3 -13   0   10.78    0.22
   3  13   1   99.93    1.92
  -3 -13  -1   96.92    1.60
   3  13   2    0.31    0.10
  -3 -13  -2    0.47    0.07
   3  13   3    1.57    0.11
  -3 -13  -3    1.49    0.08
   3  13   4   23.54    0.65
  -3 -13  -4   24.67    0.44
   3  13   5   30.49    0.79
  -3 -13  -5   30.34    0.63
   3  13   6   12.02    0.32
  -3 -13  -6   11.52    0.32
   3  13   7    0.19    0.08
  -3 -13  -7    0.62    0.08
   3  13   8    1.84    0.10
  -3 -13  -8    2.04    0.10
   3  13   9    6.92    0.58
  -3 -13  -9    8.61    0.29
   3  14 -20    7.72    0.41
  -3 -14  20    5.40    0.51
   3  14 -19    8.78    0.34
  -3 -14  19    9.24    0.31
   3  14 -18    0.50    0.10
  -3 -14  18    0.42    0.07
   3  14 -17    0.72    0.10
  -3 -14  17    0.92    0.06
   3  14 -16   14.66    0.43
  -3 -14  16   15.01    0.29
   3  14 -15   58.52    1.15
  -3 -14  15   57.84    0.95
   3  14 -14   51.08    0.96
  -3 -14  14   51.25    0.86
   3  14 -13    2.68    0.11
  -3 -14  13    2.36    0.10
   3  14 -12    9.25    0.23
  -3 -14  12    9.70    0.24
   3  14 -11   71.79    1.42
  -3 -14  11   70.80    1.21
   3  14 -10   54.10    1.08
  -3 -14  10   55.49    0.91
   3  14  -9    3.04    0.12
  -3 -14   9    3.45    0.11
   3  14  -8   13.77    0.27
  -3 -14   8   13.15    0.25
   3  14  -7   34.01    0.71
  -3 -14   7   29.90    0.53
   3  14  -6  100.66    1.99
  -3 -14   6   97.33    1.58
   3  14  -5   39.88    0.82
  -3 -14   5   40.78    0.71
   3  14  -4   77.90    1.58
  -3 -14   4   81.35    1.53
   3  14  -3   13.58    0.42
  -3 -14   3   21.29    0.60
   3  14  -2  211.00    4.02
  -3 -14   2  208.11    3.30
   3  14  -1   84.66    2.18
  -3 -14   1   69.44    1.37
   3  14   0   57.66    1.22
  -3 -14   0   53.10    0.89
   3  14   1    0.12    0.09
  -3 -14  -1    1.18    0.11
   3  14   2    0.21    0.09
  -3 -14  -2    0.29    0.07
   3  14   3   18.85    0.39
  -3 -14  -3   17.15    0.33
   3  14   4    2.46    0.16
  -3 -14  -4    2.82    0.12
   3  14   5    6.08    0.19
  -3 -14  -5    7.11    0.17
   3  14   6   18.10    0.53
  -3 -14  -6   17.72    0.35
   3  14   7    4.60    0.35
  -3 -14  -7    6.02    0.21
   3  14   8    3.74    0.29
  -3 -14  -8    4.34    0.18
   3  14   9    2.23    0.31
  -3 -14  -9    2.59    0.20
   3  15 -19    0.09    0.17
  -3 -15  19    0.25    0.12
   3  15 -18    0.26    0.12
  -3 -15  18    0.17    0.14
   3  15 -17   16.48    0.50
  -3 -15  17   17.83    0.40
   3  15 -16    7.09    0.21
  -3 -15  16    7.75    0.17
   3  15 -15    0.26    0.09
  -3 -15  15    0.22    0.05
   3  15 -14   18.17    0.43
  -3 -15  14   18.83    0.40
   3  15 -13   29.23    0.73
  -3 -15  13   29.23    0.72
   3  15 -12   14.46    0.34
  -3 -15  12   14.62    0.31
   3  15 -11   24.63    0.44
  -3 -15  11   23.38    0.47
   3  15 -10    0.66    0.09
  -3 -15  10    0.80    0.06
   3  15  -9  139.05    3.14
  -3 -15   9  145.56    2.36
   3  15  -8   93.05    1.74
  -3 -15   8   92.56    1.51
   3  15  -7    0.10    0.12
  -3 -15   7   -0.03    0.05
   3  15  -6   49.30    1.21
  -3 -15   6   47.77    0.79
   3  15  -5   15.47    0.44
  -3 -15   5   15.05    0.40
   3  15  -4   74.85    1.26
  -3 -15   4   75.92    1.25
   3  15  -3    0.24    0.08
  -3 -15   3    0.42    0.06
   3  15  -2   26.34    0.51
  -3 -15   2   27.78    0.56
   3  15  -1   59.60    1.04
  -3 -15   1   57.37    0.97
   3  15   0   20.15    0.42
  -3 -15   0   20.48    0.39
   3  15   1   20.30    0.58
  -3 -15  -1   15.89    0.44
   3  15   2   10.84    0.34
  -3 -15  -2   14.42    0.41
   3  15   3    4.84    0.23
  -3 -15  -3    8.01    0.27
   3  15   4    9.16    0.30
  -3 -15  -4   10.56    0.23
   3  15   5    3.93    0.19
  -3 -15  -5    4.26    0.14
   3  15   6    1.81    0.27
  -3 -15  -6    2.70    0.20
   3  15   7    5.66    0.32
  -3 -15  -7    4.03    0.20
   3  15   8    7.79    0.38
  -3 -15  -8    7.92    0.32
   3  16 -19    8.19    0.32
   3  16 -18    2.15    0.22
  -3 -16  18    2.06    0.13
   3  16 -17    0.37    0.14
  -3 -16  17    0.49    0.12
   3  16 -16    1.18    0.09
  -3 -16  16    1.08    0.07
   3  16 -15   57.11    1.40
  -3 -16  15   74.69    1.74
   3  16 -14    9.62    0.25
  -3 -16  14    9.55    0.24
   3  16 -13    4.33    0.20
  -3 -16  13    4.34    0.15
   3  16 -12    9.93    0.30
  -3 -16  12   10.00    0.27
   3  16 -11   83.76    1.64
  -3 -16  11   81.86    1.50
   3  16 -10   35.28    0.95
  -3 -16  10   34.02    0.67
   3  16  -9    1.79    0.14
  -3 -16   9    1.87    0.08
   3  16  -8   11.55    0.29
  -3 -16   8   12.60    0.27
   3  16  -7   51.53    0.92
  -3 -16   7   52.35    0.88
   3  16  -6   15.55    0.38
  -3 -16   6   15.52    0.34
   3  16  -5    1.89    0.10
  -3 -16   5    1.89    0.09
   3  16  -4    1.17    0.11
  -3 -16   4    0.96    0.07
   3  16  -3    8.95    0.22
  -3 -16   3    8.56    0.22
   3  16  -2    0.42    0.10
  -3 -16   2    0.38    0.07
   3  16  -1    5.18    0.16
  -3 -16   1    5.56    0.14
   3  16   0    7.32    0.27
  -3 -16   0    7.46    0.17
   3  16   1   16.57    0.47
  -3 -16  -1   22.34    0.60
   3  16   2    7.37    0.26
  -3 -16  -2    7.86    0.18
   3  16   3    2.01    0.13
  -3 -16  -3    2.33    0.11
  -3 -16  -4    1.05    0.15
   3  16   5   28.36    0.82
  -3 -16  -5   23.47    0.58
   3  16   6    5.59    0.36
  -3 -16  -6    6.90    0.28
   3  17 -18    0.22    0.17
  -3 -17  18    0.17    0.17
   3  17 -17   15.58    0.45
  -3 -17  17   17.55    0.62
   3  17 -16    1.21    0.20
  -3 -17  16    1.14    0.16
   3  17 -15    1.39    0.18
  -3 -17  15    0.95    0.14
   3  17 -14    1.60    0.12
  -3 -17  14    1.71    0.08
   3  17 -13   39.07    1.04
  -3 -17  13   43.27    0.75
   3  17 -12    2.33    0.13
  -3 -17  12    2.71    0.10
   3  17 -11    1.13    0.10
  -3 -17  11    1.16    0.08
   3  17 -10   10.26    0.25
  -3 -17  10    9.30    0.20
   3  17  -9   23.53    0.55
  -3 -17   9   23.53    0.45
   3  17  -8   10.56    0.26
  -3 -17   8   10.43    0.23
   3  17  -7    5.35    0.20
  -3 -17   7    5.11    0.13
   3  17  -6   38.45    0.95
  -3 -17   6   36.38    0.63
   3  17  -5   20.33    0.56
  -3 -17   5   15.75    0.30
   3  17  -4    1.92    0.11
  -3 -17   4    1.89    0.09
   3  17  -3    0.22    0.08
  -3 -17   3    0.32    0.06
   3  17  -2    2.97    0.13
  -3 -17   2    2.81    0.10
   3  17  -1   26.70    0.50
  -3 -17   1   29.09    0.52
   3  17   0    1.14    0.11
  -3 -17   0    1.17    0.08
   3  17   1    1.95    0.12
  -3 -17  -1    2.08    0.10
   3  17   2   -0.20    0.37
  -3 -17  -2    0.88    0.17
   3  17   3   31.26    1.16
  -3 -17  -3   27.18    0.69
   3  17   4    0.97    0.59
  -3 -17  -4    2.81    0.22
   3  18 -17    1.82    0.18
  -3 -18  17    2.59    0.24
   3  18 -16    2.31    0.21
  -3 -18  16    2.50    0.18
   3  18 -15   10.10    0.35
  -3 -18  15    9.92    0.43
   3  18 -14    6.48    0.41
  -3 -18  14    6.32    0.34
   3  18 -13   -0.01    0.25
  -3 -18  13   -0.08    0.10
   3  18 -12    4.60    0.15
  -3 -18  12    4.30    0.16
   3  18 -11    8.37    0.33
  -3 -18  11    8.79    0.21
   3  18 -10    0.44    0.10
  -3 -18  10    0.45    0.06
   3  18  -9    0.03    0.10
  -3 -18   9    0.07    0.06
   3  18  -8    0.39    0.08
  -3 -18   8    0.35    0.06
   3  18  -7    7.16    0.23
  -3 -18   7    8.14    0.18
   3  18  -6   15.08    0.38
  -3 -18   6   16.44    0.31
   3  18  -5    6.24    0.22
  -3 -18   5    4.57    0.16
   3  18  -4    0.13    0.09
  -3 -18   4    0.09    0.06
   3  18  -3   34.66    0.67
  -3 -18   3   37.13    0.60
  -3 -18   2    0.07    0.12
   3  18  -1    0.34    0.33
  -3 -18   1   -0.08    0.20
  -3 -18   0    4.34    0.25
   3  18   1   11.87    0.43
  -3 -18  -1   10.80    0.27
   3  19 -13    1.65    0.36
  -3 -19  13    1.05    0.15
   3  19 -12   14.98    0.49
  -3 -19  12   19.02    0.72
   3  19 -11    5.76    0.36
  -3 -19  11    6.83    0.28
  -3 -19  10    0.51    0.10
   3  19  -9    1.06    0.29
  -3 -19   9    1.48    0.19
   3  19  -8   18.57    0.61
  -3 -19   8   20.28    0.55
  -3 -19   7    1.53    0.11
   3  19  -6   19.86    0.80
  -3 -19   6   20.86    0.54
   3  19  -5   18.29    0.84
  -3 -19   5   19.80    0.55
  -3 -19   4    3.13    0.17
   3  19  -3    3.30    0.32
  -3 -19   3    2.94    0.22
   4 -20   2   11.18    0.30
  -4  20  -2   10.95    0.33
   4 -20   3    1.26    0.09
  -4  20  -3    1.26    0.12
   4 -20   4    7.55    0.23
  -4  20  -4    7.33    0.24
   4 -20   5    4.83    0.17
  -4  20  -5    4.88    0.19
   4 -20   6   30.17    0.71
  -4  20  -6   29.88    0.75
   4 -20   7    1.41    0.11
  -4  20  -7    1.59    0.12
   4 -19  -2   12.47    0.34
  -4  19   2   13.79    0.43
   4 -19  -1    1.52    0.10
  -4  19   1    1.98    0.13
   4 -19   0    8.30    0.24
  -4  19   0    8.54    0.28
   4 -19   1    1.57    0.11
  -4  19  -1    1.55    0.16
   4 -19   2   11.19    0.30
  -4  19  -2   11.37    0.33
   4 -19   3   15.84    0.41
  -4  19  -3   16.11    0.44
   4 -19   4   28.35    0.71
  -4  19  -4   23.71    0.62
   4 -19   5   11.22    0.32
  -4  19  -5   11.32    0.37
   4 -19   6    3.11    0.13
  -4  19  -6    3.10    0.16
   4 -19   7    0.47    0.07
  -4  19  -7    0.60    0.11
   4 -19   8   10.61    0.31
  -4  19  -8   11.43    0.36
   4 -19   9    2.27    0.11
  -4  19  -9    2.37    0.14
   4 -19  10    0.06    0.08
  -4  19 -10   -0.05    0.16
   4 -18  -5    0.27    0.08
  -4  18   5    0.21    0.08
   4 -18  -4   14.23    0.37
  -4  18   4   14.31    0.40
   4 -18  -3    0.09    0.10
  -4  18   3    0.10    0.14
   4 -18  -2   13.02    0.37
  -4  18   2   13.18    0.39
   4 -18  -1    6.24    0.21
  -4  18   1    6.84    0.28
   4 -18   0    8.10    0.23
  -4  18   0    8.23    0.27
   4 -18   1    8.50    0.25
  -4  18  -1    8.35    0.48
   4 -18   2    2.19    0.11
  -4  18  -2    2.15    0.15
   4 -18   3   22.32    0.56
  -4  18  -3   21.45    0.57
   4 -18   4    9.98    0.27
  -4  18  -4    9.92    0.31
   4 -18   5   12.63    0.34
  -4  18  -5   12.66    0.36
   4 -18   6   71.02    1.64
  -4  18  -6   73.64    1.75
   4 -18   7   28.80    0.75
  -4  18  -7   25.11    0.68
   4 -18   8   -0.01    0.07
  -4  18  -8    0.12    0.10
   4 -18   9    0.50    0.08
  -4  18  -9    0.34    0.14
   4 -18  10   13.55    0.36
  -4  18 -10   13.34    0.37
   4 -18  11   10.86    0.31
  -4  18 -11   11.11    0.33
   4 -18  12    0.99    0.07
  -4  18 -12    1.22    0.14
   4 -17  -7    1.16    0.10
  -4  17   7    1.12    0.13
   4 -17  -6    1.13    0.10
  -4  17   6    1.11    0.11
   4 -17  -5    2.41    0.12
  -4  17   5    2.35    0.14
   4 -17  -4   -0.07    0.08
  -4  17   4    0.02    0.12
   4 -17  -3    0.05    0.07
  -4  17   3    0.10    0.08
   4 -17  -2   43.39    1.12
   4 -17  -1    1.87    0.10
  -4  17   1    1.91    0.13
   4 -17   0    0.89    0.08
  -4  17   0    0.84    0.10
   4 -17   1   20.62    0.56
  -4  17  -1   20.23    0.57
   4 -17   2    7.51    0.23
  -4  17  -2    8.61    0.28
   4 -17   3    6.56    0.21
  -4  17  -3    6.93    0.24
   4 -17   4    0.40    0.08
  -4  17  -4    0.46    0.10
   4 -17   5   39.53    0.94
  -4  17  -5   39.48    0.99
   4 -17   6   14.17    0.37
  -4  17  -6   14.45    0.42
   4 -17   7   12.68    0.33
  -4  17  -7   12.44    0.41
   4 -17   8   60.89    1.39
  -4  17  -8   62.56    1.58
   4 -17   9    9.27    0.26
  -4  17  -9    9.19    0.29
   4 -17  10   10.73    0.29
  -4  17 -10   10.00    0.23
   4 -17  11    8.53    0.21
  -4  17 -11    8.59    0.24
   4 -17  12    9.79    0.29
  -4  17 -12   12.82    0.33
   4 -17  13   45.47    1.12
  -4  17 -13   45.95    1.15
   4 -17  14    1.19    0.07
  -4  17 -14    1.29    0.10
   4 -17  15    1.02    0.18
  -4  17 -15    1.11    0.22
   4 -16  -9    0.18    0.15
   4 -16  -8   16.19    0.42
  -4  16   8   15.55    0.43
   4 -16  -7    1.01    0.09
  -4  16   7    1.11    0.11
   4 -16  -6    3.31    0.14
  -4  16   6    3.33    0.17
   4 -16  -5    0.21    0.10
  -4  16   5    0.42    0.09
   4 -16  -4   25.33    0.65
  -4  16   4   25.41    0.66
   4 -16  -3    1.39    0.10
  -4  16   3    1.44    0.11
   4 -16  -2    0.61    0.08
  -4  16   2    0.64    0.10
   4 -16  -1   22.35    0.55
  -4  16   1   23.54    0.64
   4 -16   0   34.23    0.83
  -4  16   0   33.74    0.87
   4 -16   1   30.20    0.78
  -4  16  -1   37.62    1.00
   4 -16   2   37.15    0.92
  -4  16  -2   37.37    0.91
   4 -16   3   32.99    0.85
  -4  16  -3   29.62    0.74
   4 -16   4   25.48    0.67
  -4  16  -4   25.87    0.64
   4 -16   5   19.64    0.49
  -4  16  -5   20.04    0.55
   4 -16   6    6.90    0.21
  -4  16  -6    7.63    0.27
   4 -16   7    3.24    0.13
  -4  16  -7    4.00    0.21
   4 -16   8    6.21    0.20
  -4  16  -8    6.13    0.22
   4 -16   9    0.10    0.07
  -4  16  -9    0.10    0.05
   4 -16  10   25.46    0.63
  -4  16 -10   26.84    0.55
   4 -16  11   19.49    0.50
  -4  16 -11   25.65    0.71
   4 -16  12   43.75    0.86
  -4  16 -12   41.00    0.83
   4 -16  13    1.93    0.10
  -4  16 -13    3.37    0.17
   4 -16  14    0.42    0.07
  -4  16 -14    0.68    0.11
   4 -16  15   11.62    0.30
  -4  16 -15   11.86    0.28
   4 -16  16    3.24    0.31
  -4  16 -16    4.38    0.20
   4 -15 -11    0.16    0.23
  -4  15  11    0.09    0.26
   4 -15 -10    5.56    0.18
  -4  15  10    5.59    0.20
   4 -15  -9    0.11    0.08
  -4  15   9    0.15    0.10
   4 -15  -8    1.23    0.09
  -4  15   8    1.36    0.10
   4 -15  -7    0.43    0.06
  -4  15   7    0.40    0.12
   4 -15  -6    0.13    0.07
  -4  15   6    0.08    0.12
   4 -15  -5    3.25    0.09
  -4  15   5    3.54    0.18
   4 -15  -4    6.38    0.21
  -4  15   4    6.59    0.25
   4 -15  -3    1.97    0.11
  -4  15   3    1.82    0.13
   4 -15  -2  169.85    3.84
  -4  15   2  172.49    3.92
   4 -15  -1   12.43    0.34
   4 -15   0    0.22    0.08
  -4  15   0    0.25    0.10
   4 -15   1   18.55    0.49
  -4  15  -1   17.32    0.51
   4 -15   2   58.25    1.46
  -4  15  -2   56.45    1.38
   4 -15   3    2.88    0.13
  -4  15  -3    3.23    0.15
   4 -15   4   63.60    1.58
  -4  15  -4   61.87    1.45
   4 -15   5   19.33    0.51
  -4  15  -5   18.88    0.53
   4 -15   6   56.43    1.34
  -4  15  -6   55.49    1.30
   4 -15   7    6.64    0.21
  -4  15  -7    5.77    0.22
   4 -15   8    4.07    0.17
  -4  15  -8    4.09    0.14
   4 -15   9    4.26    0.16
  -4  15  -9    4.34    0.12
   4 -15  10   33.24    0.67
  -4  15 -10   34.06    0.69
   4 -15  11    8.42    0.24
  -4  15 -11    6.76    0.20
   4 -15  12    0.21    0.06
  -4  15 -12    0.39    0.10
   4 -15  13   18.83    0.41
  -4  15 -13   18.49    0.42
   4 -15  14   24.64    0.44
  -4  15 -14   23.94    0.47
   4 -15  15   16.65    0.36
  -4  15 -15   15.66    0.37
   4 -15  16   28.54    0.98
  -4  15 -16   27.22    0.69
   4 -15  17    3.85    0.22
  -4  15 -17    4.13    0.22
   4 -15  18   20.85    0.78
  -4  15 -18   18.84    0.53
   4 -14 -13   -0.10    0.24
   4 -14 -12    3.07    0.21
  -4  14  12    2.62    0.26
   4 -14 -11    0.77    0.11
  -4  14  11    0.65    0.11
   4 -14 -10   12.77    0.30
  -4  14  10   12.75    0.39
   4 -14  -9   12.20    0.26
  -4  14   9   11.42    0.35
   4 -14  -8    3.86    0.13
  -4  14   8    3.32    0.14
   4 -14  -7   20.16    0.51
  -4  14   7   19.36    0.43
   4 -14  -6    1.72    0.10
  -4  14   6    1.84    0.13
   4 -14  -5    3.08    0.09
  -4  14   5    3.14    0.17
   4 -14  -4   56.64    1.32
  -4  14   4   57.65    1.40
   4 -14  -3    7.27    0.24
  -4  14   3    7.62    0.28
   4 -14  -2   64.09    1.62
  -4  14   2   68.55    1.68
   4 -14  -1   51.57    1.28
  -4  14   1   51.63    1.37
   4 -14   0  195.00    4.34
  -4  14   0  202.16    4.72
   4 -14   1    0.66    0.08
  -4  14  -1    0.58    0.09
   4 -14   2   35.11    0.95
  -4  14  -2   35.67    0.91
   4 -14   3    0.22    0.06
  -4  14  -3    0.36    0.09
   4 -14   4   42.41    1.07
  -4  14  -4   44.83    1.73
   4 -14   5   23.81    0.66
  -4  14  -5   23.97    0.64
   4 -14   6   28.16    0.75
  -4  14  -6   26.35    1.00
   4 -14   7    4.02    0.17
  -4  14  -7    3.42    0.16
   4 -14   8  116.44    2.16
  -4  14  -8  114.26    1.88
   4 -14   9    5.93    0.22
  -4  14  -9    5.84    0.20
   4 -14  10    1.43    0.08
  -4  14 -10    1.15    0.09
   4 -14  11    0.08    0.06
  -4  14 -11    0.15    0.06
   4 -14  12   76.12    1.74
  -4  14 -12   74.26    1.24
   4 -14  13    0.02    0.05
  -4  14 -13    0.16    0.08
   4 -14  14    0.25    0.06
  -4  14 -14    0.49    0.09
   4 -14  15    6.40    0.16
  -4  14 -15    6.87    0.18
   4 -14  16   37.18    0.73
  -4  14 -16   37.70    0.66
   4 -14  17    5.86    0.24
  -4  14 -17    6.08    0.24
   4 -14  18   10.32    0.33
  -4  14 -18    9.59    0.32
   4 -14  19    0.27    0.21
  -4  14 -19    0.02    0.13
   4 -13 -14    0.19    0.26
  -4  13  14    0.08    0.28
   4 -13 -13   -0.01    0.21
  -4  13  13   -0.06    0.18
   4 -13 -12    8.38    0.21
  -4  13  12    8.46    0.25
   4 -13 -11    0.24    0.08
  -4  13  11    0.20    0.08
   4 -13 -10    7.28    0.18
  -4  13  10    6.75    0.24
   4 -13  -9    7.36    0.22
  -4  13   9    7.48    0.22
   4 -13  -8    5.89    0.17
  -4  13   8    6.83    0.21
   4 -13  -7   13.51    0.40
  -4  13   7   12.63    0.39
   4 -13  -6   46.24    0.91
  -4  13   6   49.66    1.00
   4 -13  -5    0.09    0.05
  -4  13   5    0.11    0.07
   4 -13  -4   51.89    1.08
  -4  13   4   54.50    1.37
   4 -13  -3   83.06    1.98
  -4  13   3   82.52    2.00
   4 -13  -2   17.62    0.51
  -4  13   2   18.98    0.54
   4 -13  -1   10.70    0.34
  -4  13   1   10.97    0.37
   4 -13   0   54.17    1.37
  -4  13   0   55.94    1.41
   4 -13   1    1.02    0.09
  -4  13  -1    1.11    0.10
   4 -13   2  166.32    3.84
   4 -13   3   33.39    0.85
  -4  13  -3   34.40    0.89
   4 -13   4   75.71    1.77
  -4  13  -4   75.93    1.83
   4 -13   5   71.39    1.71
  -4  13  -5   70.09    1.75
   4 -13   6   78.42    1.52
  -4  13  -6   81.11    1.55
   4 -13   7  127.57    3.05
  -4  13  -7  127.52    2.84
   4 -13   8    4.67    0.14
  -4  13  -8    4.30    0.14
   4 -13   9    5.37    0.18
  -4  13  -9    2.10    0.10
   4 -13  10  137.79    2.25
  -4  13 -10  146.11    2.35
   4 -13  11    0.17    0.05
  -4  13 -11    0.28    0.06
   4 -13  12    0.59    0.06
  -4  13 -12    0.68    0.08
   4 -13  13   19.30    0.42
  -4  13 -13   18.06    0.41
   4 -13  14  121.42    1.94
  -4  13 -14  126.35    2.05
   4 -13  15    0.58    0.06
  -4  13 -15    0.58    0.07
   4 -13  16    8.17    0.20
  -4  13 -16    7.86    0.20
   4 -13  17    0.11    0.07
  -4  13 -17    0.06    0.09
   4 -13  18   10.10    0.33
  -4  13 -18   10.66    0.38
   4 -13  19    0.13    0.26
  -4  13 -19   -0.02    0.12
   4 -12 -16    0.01    0.12
  -4  12  16   -0.08    0.20
   4 -12 -15    0.01    0.14
  -4  12  15    0.00    0.12
   4 -12 -14    2.23    0.21
  -4  12  14    1.90    0.18
   4 -12 -13    0.67    0.09
  -4  12  13    0.72    0.10
   4 -12 -12    3.15    0.14
  -4  12  12    2.52    0.12
   4 -12 -11    0.39    0.07
  -4  12  11    0.53    0.07
   4 -12 -10   31.66    0.57
  -4  12  10   34.84    0.75
   4 -12  -9    0.26    0.09
  -4  12   9    0.52    0.07
   4 -12  -8    0.12    0.06
  -4  12   8    0.13    0.07
   4 -12  -7   19.91    0.40
  -4  12   7   19.51    0.44
   4 -12  -6   49.96    1.29
  -4  12   6   48.18    1.17
   4 -12  -5   30.19    0.64
  -4  12   5   31.71    0.67
   4 -12  -4  134.62    2.51
  -4  12   4  147.69    3.35
   4 -12  -3   50.34    1.23
  -4  12   3   49.62    1.26
   4 -12  -2  103.94    2.42
  -4  12   2  102.09    2.52
   4 -12  -1   22.37    0.62
  -4  12   1   21.94    0.67
   4 -12   0    4.38    0.17
  -4  12   0    4.59    0.20
   4 -12   1  219.55    4.98
  -4  12  -1  218.39    4.98
   4 -12   2   18.37    0.51
  -4  12  -2   18.89    0.54
   4 -12   3  135.18    3.14
  -4  12  -3  129.76    3.12
   4 -12   4   83.20    2.05
  -4  12  -4   84.24    2.01
   4 -12   5  288.73    6.48
  -4  12  -5  298.61    6.65
   4 -12   6   78.86    1.81
  -4  12  -6   75.95    1.87
   4 -12   7  111.71    2.65
  -4  12  -7  116.54    2.80
   4 -12   8  216.17    3.94
  -4  12  -8  224.43    3.59
   4 -12   9   59.47    1.20
  -4  12  -9   56.34    1.09
   4 -12  10    1.57    0.09
  -4  12 -10    0.80    0.06
  -4  12 -11    6.71    0.24
   4 -12  12   60.29    1.42
  -4  12 -12   63.31    1.08
   4 -12  13    2.29    0.11
  -4  12 -13    1.75    0.11
   4 -12  14    1.43    0.08
  -4  12 -14    1.41    0.09
   4 -12  15    1.97    0.12
  -4  12 -15    2.03    0.19
   4 -12  16   90.55    1.71
  -4  12 -16   84.41    1.43
   4 -12  17    7.60    0.19
  -4  12 -17    7.66    0.20
   4 -12  18    0.61    0.12
  -4  12 -18    0.68    0.10
   4 -12  19    0.65    0.18
  -4  12 -19    0.63    0.13
   4 -11 -16    3.50    0.33
  -4  11  16    2.93    0.12
   4 -11 -15    2.42    0.20
  -4  11  15    1.53    0.18
   4 -11 -14    1.32    0.10
  -4  11  14    1.59    0.10
   4 -11 -13    0.42    0.08
  -4  11  13    0.49    0.09
   4 -11 -12   22.40    0.47
  -4  11  12   23.12    0.51
   4 -11 -11   10.60    0.26
  -4  11  11   11.05    0.23
   4 -11 -10    1.01    0.07
  -4  11  10    0.71    0.07
   4 -11  -9    0.12    0.05
  -4  11   9    0.03    0.06
   4 -11  -8   66.00    1.11
  -4  11   8   62.76    1.31
   4 -11  -7    6.78    0.24
  -4  11   7    2.67    0.14
   4 -11  -6    7.97    0.25
  -4  11   6    2.67    0.17
   4 -11  -5   73.39    1.46
  -4  11   5   72.41    1.40
   4 -11  -4   72.30    1.37
  -4  11   4   77.40    1.84
   4 -11  -3   45.91    0.91
  -4  11   3   46.96    1.23
   4 -11  -2   31.22    0.83
  -4  11   2   32.43    0.85
   4 -11  -1  118.40    2.86
  -4  11   1  125.85    3.03
   4 -11   0   64.21    1.54
  -4  11   0   60.42    1.49
   4 -11   1   92.84    2.20
  -4  11  -1   89.88    2.16
   4 -11   2    8.23    0.25
  -4  11  -2    7.97    0.27
   4 -11   3   25.33    0.66
  -4  11  -3   24.60    0.95
   4 -11   4   13.40    0.36
  -4  11  -4   14.13    0.42
   4 -11   5    1.22    0.06
  -4  11  -5    1.21    0.06
   4 -11   6   95.54    1.82
  -4  11  -6   99.35    1.91
   4 -11   7  282.33    5.12
  -4  11  -7  266.26    4.19
   4 -11   8   50.48    1.00
  -4  11  -8   48.19    0.86
   4 -11   9   74.81    1.78
  -4  11  -9   81.31    1.54
   4 -11  10  164.84    2.67
  -4  11 -10  165.84    3.08
   4 -11  11   20.68    0.46
  -4  11 -11   21.08    0.39
   4 -11  12   44.02    1.08
  -4  11 -12   39.06    0.71
   4 -11  13    8.55    0.21
  -4  11 -13    9.10    0.22
   4 -11  14   13.41    0.39
  -4  11 -14   12.29    0.30
   4 -11  15   45.13    0.89
  -4  11 -15   35.55    0.74
   4 -11  16    0.16    0.06
  -4  11 -16    0.12    0.09
   4 -11  17   13.80    0.31
  -4  11 -17   14.32    0.30
   4 -11  18   44.72    1.49
  -4  11 -18   43.92    1.04
   4 -11  19    1.75    0.25
  -4  11 -19    1.28    0.16
   4 -10 -17    0.16    0.14
  -4  10  17   -0.16    0.19
   4 -10 -16    0.53    0.13
  -4  10  16    0.93    0.20
   4 -10 -15    0.27    0.08
  -4  10  15    0.24    0.09
   4 -10 -14    6.48    0.17
  -4  10  14    6.20    0.20
   4 -10 -13    0.15    0.07
  -4  10  13    0.12    0.06
   4 -10 -12    0.19    0.07
  -4  10  12    0.07    0.06
   4 -10 -11    3.51    0.12
  -4  10  11    3.30    0.13
   4 -10 -10    7.20    0.21
  -4  10  10    8.84    0.31
   4 -10  -9    2.47    0.14
  -4  10   9    2.41    0.15
   4 -10  -8    0.68    0.07
  -4  10   8    0.44    0.11
   4 -10  -7    0.80    0.07
  -4  10   7    0.23    0.06
   4 -10  -6  245.68    3.97
  -4  10   6  244.66    5.61
   4 -10  -5    0.63    0.10
  -4  10   5    1.59    0.10
   4 -10  -4   14.03    0.43
  -4  10   4   14.18    0.49
   4 -10  -3   48.99    1.19
  -4  10   3   51.02    1.30
   4 -10  -2  135.40    3.10
  -4  10   2  149.02    3.48
   4 -10  -1   23.78    0.70
  -4  10   1   21.88    0.64
   4 -10   0    0.16    0.07
  -4  10   0    0.18    0.17
   4 -10   1  411.50    9.35
  -4  10  -1  397.07    9.06
   4 -10   2  157.17    3.64
  -4  10  -2  158.73    3.58
   4 -10   3  436.89    9.65
  -4  10  -3  442.78    9.70
   4 -10   4    0.21    0.09
  -4  10  -4    0.21    0.11
   4 -10   5   48.39    0.99
  -4  10  -5   51.17    1.00
   4 -10   6   24.00    0.63
  -4  10  -6   19.01    0.43
   4 -10   7    4.22    0.17
  -4  10  -7    3.31    0.10
   4 -10   8  112.00    1.82
  -4  10  -8  115.28    2.15
   4 -10   9  135.93    2.60
  -4  10  -9  130.36    2.12
   4 -10  10   12.26    0.28
  -4  10 -10   13.23    0.28
   4 -10  11   24.92    0.64
  -4  10 -11   26.98    0.52
   4 -10  12   44.65    0.90
  -4  10 -12   46.01    0.96
   4 -10  13   18.44    0.40
  -4  10 -13   19.81    0.39
   4 -10  14   79.37    1.50
  -4  10 -14   75.17    1.44
  -4  10 -15   16.26    0.37
   4 -10  16    4.37    0.13
  -4  10 -16    4.73    0.14
   4 -10  17   23.27    0.43
  -4  10 -17   22.80    0.46
   4 -10  18    0.35    0.08
  -4  10 -18    0.21    0.08
   4 -10  19    0.50    0.21
  -4  10 -19    0.51    0.13
   4  -9 -17    0.13    0.15
  -4   9  17    0.04    0.17
   4  -9 -16    5.43    0.16
  -4   9  16    6.42    0.24
   4  -9 -15    2.73    0.12
  -4   9  15    3.48    0.18
   4  -9 -14    2.69    0.12
  -4   9  14    2.82    0.14
   4  -9 -13    8.59    0.30
  -4   9  13    9.40    0.33
   4  -9 -12   49.93    1.02
  -4   9  12   42.59    0.94
   4  -9 -11    9.42    0.30
  -4   9  11    6.53    0.20
   4  -9 -10    2.97    0.16
  -4   9  10    2.69    0.18
   4  -9  -9    0.09    0.05
  -4   9   9    0.19    0.06
   4  -9  -8   26.58    0.58
  -4   9   8   25.54    0.58
   4  -9  -7   47.82    0.99
  -4   9   7   44.54    1.12
   4  -9  -6   18.64    0.38
  -4   9   6   18.48    0.43
   4  -9  -5   26.01    0.54
  -4   9   5   29.09    0.65
   4  -9  -4  332.98    7.41
  -4   9   4  351.16    7.91
  -4   9   3    1.03    0.11
   4  -9  -2   23.23    0.59
  -4   9   2   24.59    0.70
   4  -9  -1   32.24    0.88
  -4   9   1   31.74    0.83
   4  -9   0  201.60    4.57
  -4   9   0  198.80    4.51
   4  -9   1    3.70    0.16
  -4   9  -1    3.92    0.17
   4  -9   2   21.33    0.63
  -4   9  -2   22.13    0.61
   4  -9   3  290.48    6.62
  -4   9  -3  291.90    6.51
   4  -9   4   72.05    1.75
  -4   9  -4   72.51    1.79
   4  -9   5   64.18    1.09
  -4   9  -5   65.74    1.30
   4  -9   6    0.28    0.05
  -4   9  -6    0.25    0.04
   4  -9   7    1.92    0.07
  -4   9  -7    2.19    0.07
   4  -9   8  257.20    6.00
  -4   9  -8  264.16    4.21
   4  -9   9   50.43    1.18
  -4   9  -9   51.86    0.89
   4  -9  10   35.59    0.90
  -4   9 -10   35.68    0.94
   4  -9  11   98.98    1.91
  -4   9 -11  104.80    1.98
   4  -9  12   31.90    0.68
  -4   9 -12   33.35    0.61
   4  -9  13   16.37    0.45
  -4   9 -13   15.77    0.38
   4  -9  14    2.07    0.09
  -4   9 -14    2.36    0.11
   4  -9  15    6.46    0.15
  -4   9 -15    6.32    0.16
   4  -9  16   63.34    1.05
  -4   9 -16   63.28    1.06
   4  -9  17    8.98    0.19
  -4   9 -17    9.62    0.23
   4  -9  18    2.46    0.10
  -4   9 -18    2.38    0.11
   4  -9  19    8.74    0.30
  -4   9 -19    8.09    0.27
   4  -8 -18    9.93    0.30
  -4   8  18   10.78    0.47
   4  -8 -17    0.09    0.08
  -4   8  17    0.04    0.07
   4  -8 -16    1.06    0.10
  -4   8  16    1.32    0.10
   4  -8 -15    0.05    0.07
  -4   8  15    0.22    0.08
   4  -8 -14   12.23    0.26
  -4   8  14   12.20    0.31
   4  -8 -13   29.82    0.76
  -4   8  13   27.79    0.61
   4  -8 -12    2.94    0.18
  -4   8  12    2.77    0.12
   4  -8 -11   73.39    1.85
  -4   8  11   68.69    1.92
   4  -8 -10   72.55    1.27
  -4   8  10   69.03    1.68
   4  -8  -9    1.77    0.12
  -4   8   9    0.38    0.06
   4  -8  -8   10.54    0.27
  -4   8   8   10.20    0.26
   4  -8  -7    6.07    0.18
  -4   8   7    6.23    0.24
   4  -8  -6   34.18    0.63
  -4   8   6   33.32    0.72
   4  -8  -5    0.29    0.08
  -4   8   5    0.69    0.06
   4  -8  -4   61.66    1.21
  -4   8   4   73.35    1.84
   4  -8  -3    3.30    0.15
  -4   8   3    3.50    0.16
   4  -8  -2  256.19    5.87
   4  -8  -1    3.79    0.15
  -4   8   1    3.36    0.16
   4  -8   0   71.60    1.80
  -4   8   0   71.11    1.70
   4  -8   1   35.46    0.96
  -4   8  -1   34.25    0.91
  -4   8  -2  799.90   25.19
   4  -8   3  165.25    3.76
  -4   8  -3  157.62    3.67
   4  -8   4   22.98    0.52
  -4   8  -4   25.18    0.56
   4  -8   5   21.91    0.61
  -4   8  -5   23.55    0.49
   4  -8   6   68.78    1.69
  -4   8  -6   74.09    1.43
   4  -8   7    9.61    0.24
  -4   8  -7    9.22    0.21
   4  -8   8   10.33    0.31
  -4   8  -8   10.82    0.35
   4  -8   9   42.21    0.88
  -4   8  -9   44.95    0.97
   4  -8  10  546.61   10.04
  -4   8 -10  537.22    8.46
   4  -8  11    0.41    0.08
  -4   8 -11    1.64    0.12
   4  -8  12    3.84    0.11
  -4   8 -12    4.19    0.13
   4  -8  13   17.09    0.47
  -4   8 -13   18.91    0.37
   4  -8  14   19.83    0.38
  -4   8 -14   19.19    0.38
   4  -8  15    1.29    0.08
  -4   8 -15    1.08    0.08
   4  -8  16    0.77    0.07
  -4   8 -16    0.68    0.08
   4  -8  17   27.16    0.56
  -4   8 -17   25.18    0.47
   4  -8  18   24.90    0.44
  -4   8 -18   24.68    0.48
   4  -7 -18    4.99    0.26
  -4   7  18    4.83    0.28
   4  -7 -17    7.03    0.26
  -4   7  17    6.79    0.24
   4  -7 -16    0.27    0.07
  -4   7  16    0.17    0.06
   4  -7 -15    1.61    0.11
  -4   7  15    1.65    0.09
   4  -7 -14   23.75    0.53
  -4   7  14   24.21    0.54
   4  -7 -13   10.49    0.24
  -4   7  13   10.79    0.23
   4  -7 -12   34.97    0.69
  -4   7  12   32.57    0.70
   4  -7 -11   61.41    1.59
  -4   7  11   63.60    1.63
   4  -7 -10   25.89    0.57
  -4   7  10   24.01    0.58
   4  -7  -9   52.52    1.07
  -4   7   9   51.57    1.04
   4  -7  -8   64.34    1.08
  -4   7   8   64.86    1.30
   4  -7  -7    1.55    0.09
  -4   7   7    1.98    0.13
   4  -7  -6   92.90    1.80
  -4   7   6   98.34    1.97
   4  -7  -5  351.96    6.46
  -4   7   5  342.77    6.26
   4  -7  -4  348.52    7.69
  -4   7   4  377.39    8.57
   4  -7  -3    0.68    0.04
  -4   7   3    0.66    0.05
   4  -7  -2   77.01    1.51
  -4   7   2   75.44    1.52
   4  -7  -1   22.48    0.61
   4  -7   0   59.19    1.45
  -4   7   0   58.19    1.14
   4  -7   1  555.76   17.69
  -4   7  -1  523.49   11.90
   4  -7   2  114.04    2.66
  -4   7  -2  143.54    3.50
   4  -7   3  303.52    6.79
  -4   7  -3  289.16    6.57
   4  -7   5  112.73    2.16
  -4   7  -5  111.89    1.82
   4  -7   6  162.29    2.69
  -4   7  -6  153.46    2.51
   4  -7   7   59.47    1.24
  -4   7  -7   59.51    1.21
   4  -7   8  260.00    4.17
  -4   7  -8  274.10    4.30
   4  -7   9   10.30    0.30
  -4   7  -9   10.16    0.27
   4  -7  10    2.88    0.10
  -4   7 -10    2.47    0.09
   4  -7  11   13.34    0.31
  -4   7 -11   15.87    0.49
   4  -7  12  123.75    2.05
  -4   7 -12  131.95    2.15
  -4   7 -13   13.83    0.30
   4  -7  14    1.97    0.09
  -4   7 -14    3.05    0.13
   4  -7  15    0.70    0.07
  -4   7 -15    0.57    0.08
   4  -7  16   87.01    1.64
  -4   7 -16   88.83    1.47
   4  -7  17    0.83    0.07
  -4   7 -17    0.78    0.09
   4  -7  18    0.05    0.07
  -4   7 -18    0.10    0.09
   4  -6 -19    1.19    0.17
  -4   6  19    0.71    0.14
   4  -6 -18    1.26    0.12
  -4   6  18    2.65    0.14
   4  -6 -17    5.28    0.17
  -4   6  17    5.86    0.17
   4  -6 -16    4.91    0.14
  -4   6  16    4.89    0.16
   4  -6 -15    2.47    0.11
  -4   6  15    2.69    0.11
   4  -6 -14    0.09    0.06
  -4   6  14    0.05    0.06
   4  -6 -13    0.23    0.07
  -4   6  13    0.45    0.07
   4  -6 -12  192.18    3.55
  -4   6  12  186.57    3.54
   4  -6 -11  109.87    2.09
  -4   6  11  107.11    2.09
   4  -6 -10  160.21    2.98
  -4   6  10  163.83    2.69
   4  -6  -9  121.47    2.31
  -4   6   9  111.00    2.19
   4  -6  -8    0.18    0.04
  -4   6   8    0.39    0.06
   4  -6  -7  209.22    3.91
  -4   6   7  200.11    4.45
   4  -6  -6  181.93    3.49
  -4   6   6  177.41    3.30
   4  -6  -5  137.10    2.73
  -4   6   5  139.57    2.61
   4  -6  -4  729.49   22.52
  -4   6   4  798.99   25.80
   4  -6  -3  385.77    8.66
  -4   6   3  405.32    9.36
   4  -6  -2    0.44    0.06
  -4   6   2    0.55    0.09
   4  -6  -1    9.52    0.27
  -4   6   1   10.64    0.24
   4  -6   0  362.15    8.18
  -4   6   0  344.78    7.69
   4  -6   1   83.04    1.59
  -4   6  -1   79.42    1.58
   4  -6   2   33.47    0.88
  -4   6  -2   51.63    1.20
   4  -6   3  406.34   12.91
  -4   6  -3  447.74   10.16
   4  -6   4  247.37    3.92
  -4   6  -4  252.00    4.69
   4  -6   5   56.09    1.15
  -4   6  -5   57.03    1.14
   4  -6   6  570.74   18.32
  -4   6  -6  537.04   11.85
   4  -6   7    2.46    0.11
  -4   6  -7    1.20    0.07
   4  -6   8  205.87    3.36
  -4   6  -8  201.48    3.26
   4  -6   9  171.80    3.24
  -4   6  -9  184.31    3.04
   4  -6  10  295.87    4.78
  -4   6 -10  299.66    4.77
   4  -6  11  123.04    2.08
  -4   6 -11  122.40    1.99
   4  -6  12  101.68    1.72
  -4   6 -12  104.87    1.75
   4  -6  13   30.68    0.64
  -4   6 -13   28.27    0.51
   4  -6  14  144.58    2.65
  -4   6 -14  147.34    2.38
   4  -6  15   14.76    0.30
  -4   6 -15   14.55    0.30
   4  -6  16   13.33    0.29
  -4   6 -16   14.30    0.30
   4  -6  17    2.52    0.11
  -4   6 -17    2.84    0.11
   4  -6  18   48.43    0.93
  -4   6 -18   46.18    0.80
   4  -5 -19    0.52    0.16
  -4   5  19    0.31    0.17
   4  -5 -18    5.53    0.16
  -4   5  18    5.64    0.19
   4  -5 -17    0.57    0.09
  -4   5  17    0.16    0.06
   4  -5 -16    1.88    0.10
  -4   5  16    2.02    0.09
   4  -5 -15    5.20    0.14
  -4   5  15    5.02    0.14
   4  -5 -14    6.69    0.18
  -4   5  14    7.44    0.22
   4  -5 -13   71.91    1.23
  -4   5  13   70.48    1.41
   4  -5 -12    1.46    0.10
  -4   5  12    2.47    0.13
   4  -5 -11    1.22    0.09
  -4   5  11    1.03    0.10
   4  -5 -10  491.64    7.78
  -4   5  10  462.48    7.31
   4  -5  -9   32.80    0.72
  -4   5   9   33.83    0.62
   4  -5  -8   45.46    1.32
  -4   5   8   41.95    1.08
   4  -5  -7   18.59    0.44
  -4   5   7   17.70    0.42
   4  -5  -6 1088.74   34.52
  -4   5   6 1301.88   41.21
   4  -5  -5   48.69    1.27
  -4   5   5   45.79    1.17
   4  -5  -4    4.17    0.18
  -4   5   4    3.97    0.17
   4  -5  -3  804.76   25.28
  -4   5   3  848.08   26.26
   4  -5  -2    2.97    0.12
  -4   5   2    3.07    0.13
  -4   5   1  737.61   23.02
   4  -5   0   41.13    0.97
  -4   5   0   57.26    1.38
   4  -5   1  258.88    5.76
  -4   5  -1  265.34    4.23
  -4   5  -3  488.67   10.86
  -4   5  -4  881.09   27.51
  -4   5  -5  584.92   12.82
   4  -5   6    0.74    0.06
  -4   5  -6    0.82    0.06
   4  -5   7   47.97    0.98
  -4   5  -7   48.98    0.90
   4  -5   8  177.03    2.90
  -4   5  -8  184.08    3.45
   4  -5   9   52.02    0.91
  -4   5  -9   54.60    0.95
   4  -5  10  224.44    4.22
  -4   5 -10  233.26    3.77
   4  -5  11   63.15    1.12
  -4   5 -11   61.90    1.04
   4  -5  12   45.73    0.80
  -4   5 -12   46.56    0.80
   4  -5  13   19.49    0.43
  -4   5 -13   17.60    0.36
   4  -5  14   19.35    0.43
  -4   5 -14   15.37    0.44
   4  -5  15    4.36    0.14
  -4   5 -15    5.01    0.15
   4  -5  16   34.85    0.74
  -4   5 -16   32.82    0.61
   4  -5  17    5.27    0.15
  -4   5 -17    5.67    0.15
   4  -5  18    3.40    0.14
  -4   5 -18    2.22    0.13
   4  -4 -19    3.61    0.16
  -4   4  19    5.51    0.20
   4  -4 -18    5.04    0.16
  -4   4  18    5.65    0.16
   4  -4 -17    0.03    0.06
  -4   4  17    0.04    0.05
   4  -4 -16   57.05    1.13
  -4   4  16   59.65    1.39
   4  -4 -15   41.55    0.75
  -4   4  15   41.58    0.73
   4  -4 -14    1.76    0.12
  -4   4  14    1.61    0.10
   4  -4 -13    4.85    0.16
  -4   4  13    6.42    0.26
   4  -4 -12  151.23    2.89
  -4   4  12  151.57    2.94
   4  -4 -10    4.53    0.17
  -4   4  10    7.73    0.27
   4  -4  -9  111.92    2.16
  -4   4   9  110.90    1.85
   4  -4  -8   96.18    1.84
  -4   4   8   87.40    1.66
   4  -4  -7    5.79    0.22
  -4   4   7    6.70    0.19
   4  -4  -6    0.43    0.04
  -4   4   6    0.36    0.04
   4  -4  -5   31.74    0.85
  -4   4   5   32.22    0.82
   4  -4  -3  113.21    2.14
  -4   4   3  106.14    2.04
   4  -4  -2  203.83    4.62
  -4   4   2  209.04    4.92
   4  -4   1  262.59    8.13
  -4   4  -1  281.07    4.49
   4  -4   2    6.95    0.20
  -4   4  -2    5.41    0.18
   4  -4   3  112.72    1.83
  -4   4  -3  118.59    2.24
   4  -4   4  464.25   10.27
  -4   4  -4  404.75    7.40
   4  -4   5  370.92    5.84
  -4   4  -5  371.70    5.88
   4  -4   6   95.60    1.62
  -4   4  -6   98.06    1.64
   4  -4   7   99.17    1.65
  -4   4  -7   90.83    2.19
   4  -4   8  190.30    3.12
  -4   4  -8  191.92    3.09
   4  -4   9    3.12    0.15
  -4   4  -9    1.57    0.08
   4  -4  10   60.27    1.05
  -4   4 -10   62.26    1.26
   4  -4  11  136.18    2.33
  -4   4 -11  143.47    2.33
   4  -4  12   26.30    0.57
  -4   4 -12   26.34    0.49
   4  -4  13   24.71    0.52
  -4   4 -13   33.26    0.83
   4  -4  14   31.43    0.69
  -4   4 -14   30.16    0.56
   4  -4  15    0.65    0.06
  -4   4 -15    0.80    0.07
   4  -4  16    4.73    0.13
  -4   4 -16    4.64    0.14
   4  -4  17    4.99    0.13
  -4   4 -17    4.98    0.17
   4  -4  18   11.08    0.23
  -4   4 -18   10.77    0.23
   4  -3 -20   -0.04    0.12
  -4   3  20    0.07    0.10
   4  -3 -19    0.64    0.08
  -4   3  19    0.75    0.08
   4  -3 -18   19.90    0.40
  -4   3  18   20.29    0.43
   4  -3 -17    2.95    0.14
  -4   3  17    8.19    0.29
   4  -3 -16    3.84    0.14
  -4   3  16    3.75    0.13
   4  -3 -15    4.31    0.20
  -4   3  15    4.67    0.19
   4  -3 -14   91.82    1.77
  -4   3  14   87.29    1.67
   4  -3 -13   14.39    0.47
  -4   3  13   11.18    0.36
   4  -3 -12   13.29    0.34
  -4   3  12   12.34    0.40
   4  -3 -11    1.90    0.09
  -4   3  11    2.09    0.10
   4  -3 -10  109.11    1.82
  -4   3  10  104.82    2.04
   4  -3  -9    0.26    0.06
  -4   3   9    0.55    0.09
   4  -3  -8  163.45    2.67
  -4   3   8  163.24    3.10
   4  -3  -7   71.68    1.38
  -4   3   7   68.91    1.67
   4  -3  -6  269.90    5.01
  -4   3   6  273.12    4.39
   4  -3  -5   15.95    0.49
  -4   3   5   14.04    0.41
   4  -3  -4  211.19    3.96
  -4   3   4  219.74    4.05
   4  -3  -3  342.70   10.88
  -4   3   3  351.24   12.48
   4  -3  -1    1.76    0.07
  -4   3   1    1.63    0.08
   4  -3   0   14.17    0.36
  -4   3   0   15.03    0.27
   4  -3   1   50.91    1.20
  -4   3  -1   54.26    1.06
  -4   3  -2  348.42    6.30
   4  -3   3   13.39    0.31
  -4   3  -3   14.21    0.33
   4  -3   4  317.28    5.07
  -4   3  -4  313.32    5.73
   4  -3   5  138.41    2.65
  -4   3  -5  142.70    2.32
   4  -3   6  695.37   21.89
  -4   3  -6  671.98   14.78
   4  -3   7   37.42    0.94
  -4   3  -7   24.64    0.67
   4  -3   8  258.81    4.21
  -4   3  -8  270.24    4.37
   4  -3   9   55.33    0.96
  -4   3  -9   56.65    0.97
   4  -3  10   87.81    1.52
  -4   3 -10   86.12    1.44
   4  -3  11   29.80    0.56
  -4   3 -11   32.26    0.59
   4  -3  12    6.22    0.18
  -4   3 -12    7.74    0.24
   4  -3  13  115.74    1.95
  -4   3 -13  115.39    1.89
   4  -3  14    3.66    0.12
  -4   3 -14    3.60    0.14
   4  -3  15    0.90    0.09
  -4   3 -15    0.96    0.15
   4  -3  16    4.89    0.15
  -4   3 -16    5.15    0.16
   4  -3  17    7.79    0.21
  -4   3 -17    7.55    0.18
   4  -3  18   18.07    0.46
  -4   3 -18   17.01    0.48
   4  -2 -20    2.89    0.12
  -4   2  20    2.56    0.10
   4  -2 -19   -0.02    0.07
  -4   2  19    0.01    0.05
   4  -2 -18   19.01    0.39
  -4   2  18   19.58    0.43
   4  -2 -17    9.71    0.22
  -4   2  17    8.50    0.25
   4  -2 -16   48.94    0.97
  -4   2  16   47.62    0.94
   4  -2 -15   23.44    0.64
  -4   2  15   22.44    0.60
   4  -2 -14    0.14    0.07
  -4   2  14    0.23    0.08
   4  -2 -13    2.46    0.09
  -4   2  13    2.25    0.11
   4  -2 -12   76.75    1.32
  -4   2  12   73.20    1.47
   4  -2 -11    7.69    0.22
  -4   2  11    7.82    0.23
   4  -2 -10  193.82    3.19
  -4   2  10  196.88    3.67
   4  -2  -9    5.65    0.23
  -4   2   9    5.63    0.21
   4  -2  -8  975.21   30.42
  -4   2   8 1053.98   32.78
   4  -2  -7   44.18    0.93
  -4   2   7   40.94    0.85
   4  -2  -6   16.92    0.40
  -4   2   6   17.31    0.39
   4  -2  -5   20.88    0.56
  -4   2   5   16.42    0.36
   4  -2  -4   74.36    1.50
  -4   2   4   69.62    1.34
   4  -2  -3  262.42    6.19
  -4   2   3  279.76    6.40
   4  -2  -2  297.97    6.55
  -4   2   2  282.68    6.40
  -4   2   1    0.19    0.03
   4  -2   1   70.26    1.35
  -4   2  -1   70.17    1.19
   4  -2   2  301.56    6.92
  -4   2  -2  320.60    5.88
   4  -2   3    4.54    0.14
  -4   2  -3    5.15    0.15
   4  -2   4  647.27   20.51
  -4   2  -4  652.92   20.61
   4  -2   5  158.43    3.68
  -4   2  -5  140.70    2.68
   4  -2   6   30.68    0.82
  -4   2  -6   31.81    0.83
   4  -2   7    0.31    0.05
  -4   2  -7    0.35    0.06
   4  -2   8  281.46    4.50
  -4   2  -8  296.84    4.70
   4  -2   9   17.26    0.38
  -4   2  -9   17.22    0.43
   4  -2  10   34.05    0.67
  -4   2 -10   34.33    0.61
   4  -2  11   60.21    1.03
  -4   2 -11   65.47    1.29
   4  -2  12  153.77    2.53
  -4   2 -12  158.54    2.60
   4  -2  13   19.82    0.38
  -4   2 -13   19.37    0.38
   4  -2  14   10.77    0.30
  -4   2 -14   10.33    0.27
   4  -2  15    8.42    0.22
  -4   2 -15    8.03    0.19
   4  -2  16    7.12    0.20
  -4   2 -16    7.73    0.22
   4  -2  17    0.50    0.09
  -4   2 -17    0.54    0.09
   4  -1 -20    1.18    0.09
  -4   1  20    1.17    0.07
   4  -1 -19    3.06    0.13
  -4   1  19    3.22    0.12
   4  -1 -18    2.91    0.12
  -4   1  18    2.93    0.11
   4  -1 -17   11.77    0.26
  -4   1  17   14.65    0.37
   4  -1 -16   18.56    0.44
  -4   1  16   17.40    0.38
   4  -1 -15   29.63    0.53
  -4   1  15   30.03    0.60
   4  -1 -14  106.62    1.78
  -4   1  14   97.88    1.91
   4  -1 -13    2.59    0.11
  -4   1  13    3.15    0.15
   4  -1 -12    0.09    0.06
  -4   1  12    0.02    0.07
   4  -1 -11  165.07    3.12
  -4   1  11  162.24    3.04
   4  -1 -10   85.91    1.68
  -4   1  10   79.71    1.59
   4  -1  -9  359.96    6.60
  -4   1   9  356.52    5.65
   4  -1  -8    0.28    0.06
  -4   1   8    1.07    0.10
   4  -1  -7   12.14    0.29
  -4   1   7   13.34    0.27
   4  -1  -6  586.78   18.64
  -4   1   6  697.36   21.97
   4  -1  -5   97.43    1.86
  -4   1   5   95.78    1.60
   4  -1  -4   40.63    0.85
  -4   1   4   40.88    0.82
   4  -1  -3  209.59    4.83
  -4   1   3  206.70    6.48
  -4   1   0  345.85    6.39
   4  -1   1   78.05    1.29
  -4   1  -1   77.27    1.30
  -4   1  -2  539.16   16.86
   4  -1   3  469.09    8.46
  -4   1  -3  465.13   10.55
   4  -1   4   35.05    0.62
  -4   1  -4   35.70    0.68
   4  -1   5  252.02    4.04
  -4   1  -5  277.15    6.28
   4  -1   6  900.41   27.91
  -4   1  -6  918.49   28.82
   4  -1   7    1.59    0.07
  -4   1  -7    1.63    0.08
   4  -1   8   77.90    1.37
  -4   1  -8   78.25    1.31
   4  -1   9    0.39    0.06
  -4   1  -9    0.57    0.06
   4  -1  10  168.79    3.23
  -4   1 -10  172.22    3.29
   4  -1  11  203.84    4.71
  -4   1 -11  206.73    3.34
   4  -1  12   12.48    0.33
  -4   1 -12   12.44    0.26
   4  -1  13   15.63    0.38
  -4   1 -13   17.04    0.51
   4  -1  14   80.61    1.61
  -4   1 -14   86.76    1.42
   4  -1  15   30.18    0.57
  -4   1 -15   33.56    0.85
   4  -1  16    3.36    0.13
  -4   1 -16    2.60    0.11
   4  -1  17    2.24    0.11
  -4   1 -17    2.13    0.10
   4   0 -20   11.61    0.25
  -4   0  20   11.11    0.27
   4   0 -19    0.20    0.08
  -4   0  19    0.22    0.07
   4   0 -18    4.03    0.15
  -4   0  18    3.76    0.12
   4   0 -17    7.31    0.27
  -4   0  17    7.87    0.21
   4   0 -16    1.13    0.11
  -4   0  16    1.15    0.10
   4   0 -15   21.67    0.60
  -4   0  15   24.79    0.47
   4   0 -14   82.72    1.61
  -4   0  14   82.83    1.63
   4   0 -13   56.49    1.13
  -4   0  13   56.42    0.98
   4   0 -12  109.71    2.09
  -4   0  12  105.56    1.99
   4   0 -11   40.88    0.73
  -4   0  11   40.73    0.70
   4   0 -10  388.89   12.51
  -4   0  10  437.09    6.86
   4   0  -9  319.54    5.94
  -4   0   9  331.35    5.97
   4   0  -8    0.79    0.06
  -4   0   8    0.60    0.06
   4   0  -7  163.43    2.70
  -4   0   7  168.79    3.15
   4   0  -6    2.33    0.09
  -4   0   6    2.36    0.08
   4   0  -5  268.80    8.96
  -4   0   5  253.94    5.66
   4   0   1    6.90    0.22
  -4   0  -1    7.58    0.24
   4   0   2  244.69    4.55
  -4   0  -2  253.19    4.10
   4   0   3  237.08    3.81
  -4   0  -3  240.37    4.48
   4   0   4  260.38    4.14
  -4   0  -4  261.22    4.23
   4   0   5  468.76    7.43
  -4   0  -5  475.69    7.43
   4   0   6  153.63    3.03
  -4   0  -6  152.08    2.49
   4   0   7   69.87    1.19
  -4   0  -7   72.12    1.27
   4   0   8  260.66    4.79
  -4   0  -8  262.79    4.18
   4   0   9   87.03    1.50
  -4   0  -9   89.73    1.52
   4   0  10   15.98    0.41
  -4   0 -10   15.35    0.37
   4   0  11   19.07    0.40
  -4   0 -11   20.38    0.39
   4   0  12   29.90    0.55
  -4   0 -12   31.64    0.57
   4   0  13    5.44    0.15
  -4   0 -13    5.61    0.15
   4   0  14    0.30    0.07
  -4   0 -14    0.25    0.06
   4   0  15    4.12    0.19
  -4   0 -15    5.83    0.19
   4   0  16   74.03    1.41
  -4   0 -16   75.37    1.24
   4   0  17    0.59    0.09
  -4   0 -17    0.55    0.13
   4   1 -21    8.01    0.28
  -4  -1  21    8.54    0.28
   4   1 -20   17.60    0.33
  -4  -1  20   18.26    0.40
   4   1 -19   49.40    1.21
  -4  -1  19   55.24    1.31
   4   1 -18    2.69    0.12
  -4  -1  18    3.17    0.12
   4   1 -17    3.01    0.11
  -4  -1  17    2.97    0.10
   4   1 -16  134.72    3.27
  -4  -1  16  132.75    2.17
   4   1 -15   19.50    0.53
  -4  -1  15   18.43    0.50
   4   1 -14   87.36    2.06
  -4  -1  14   84.40    1.58
   4   1 -13    1.04    0.09
  -4  -1  13    0.59    0.06
   4   1 -12   11.00    0.36
  -4  -1  12   10.48    0.33
   4   1 -11    4.13    0.18
  -4  -1  11    4.22    0.16
   4   1 -10    0.65    0.23
  -4  -1  10    0.45    0.08
   4   1  -9   17.71    0.51
  -4  -1   9   16.74    0.48
   4   1  -8  469.86   10.39
  -4  -1   8  408.87    8.98
   4   1  -7  568.60   18.18
   4   1  -6  116.10    2.76
  -4  -1   6  129.60    2.36
   4   1  -5  369.64    8.30
  -4  -1   5  367.37    8.05
   4   1  -2  229.63    5.31
  -4  -1   2  262.26    5.79
   4   1   2  167.81    3.11
  -4  -1  -2  176.65    3.36
   4   1   3  634.65   19.94
  -4  -1  -3  670.78   21.51
   4   1   4  258.65    4.83
  -4  -1  -4  272.56    5.09
   4   1   5   27.49    0.66
  -4  -1  -5   29.12    0.53
   4   1   6  483.30    8.76
  -4  -1  -6  517.07    9.47
   4   1   7  102.88    2.04
  -4  -1  -7  102.28    1.71
   4   1   8   15.60    0.36
  -4  -1  -8   15.78    0.38
   4   1   9   49.45    1.25
  -4  -1  -9   55.21    1.14
   4   1  10   25.36    0.60
  -4  -1 -10   26.64    0.51
   4   1  11    8.73    0.24
  -4  -1 -11    8.95    0.21
   4   1  12   21.95    0.50
  -4  -1 -12   21.65    0.43
   4   1  13   72.66    1.40
  -4  -1 -13   73.05    1.22
   4   1  14  147.11    2.81
  -4  -1 -14  140.22    2.62
   4   1  15   14.30    0.35
  -4  -1 -15   13.78    0.38
   4   1  16    8.49    0.27
  -4  -1 -16    8.13    0.31
   4   2 -21    0.24    0.08
  -4  -2  21    0.33    0.06
   4   2 -20    1.49    0.12
  -4  -2  20    1.61    0.11
   4   2 -19    0.06    0.06
  -4  -2  19    0.02    0.05
   4   2 -18   29.69    0.62
  -4  -2  18   29.04    0.60
   4   2 -17    1.43    0.10
  -4  -2  17    2.36    0.12
   4   2 -16    9.32    0.22
  -4  -2  16   11.58    0.29
   4   2 -15    2.07    0.17
  -4  -2  15    5.29    0.19
   4   2 -14  189.74    3.61
  -4  -2  14  174.66    4.04
   4   2 -13  295.61    4.79
  -4  -2  13  285.31    5.16
   4   2 -12    1.55    0.15
  -4  -2  12    0.35    0.08
   4   2 -11   77.25    1.83
  -4  -2  11   81.68    1.55
   4   2 -10  248.85    5.83
  -4  -2  10  239.86    3.80
   4   2  -9   70.15    1.99
  -4  -2   9   59.84    1.19
   4   2  -8   97.28    2.39
  -4  -2   8   95.70    2.23
   4   2  -7  220.29    4.13
  -4  -2   7  225.09    4.10
   4   2  -4   22.66    0.63
  -4  -2   4   21.84    0.60
   4   2  -3   15.29    0.45
  -4  -2   3   15.23    0.36
   4   2  -2  645.62   20.29
   4   2  -1  431.12   13.48
  -4  -2   1  453.75   14.62
   4   2   0   90.80    2.21
  -4  -2   0   85.51    2.13
   4   2   2  251.51    5.81
  -4  -2  -2  256.22    5.94
   4   2   3    7.51    0.20
  -4  -2  -3    7.38    0.25
   4   2   4  192.09    3.77
  -4  -2  -4  206.78    4.90
   4   2   5  154.43    2.52
  -4  -2  -5  165.49    3.96
   4   2   6  140.93    2.29
  -4  -2  -6  140.92    3.36
   4   2   7  482.84    7.58
  -4  -2  -7  518.92   11.82
   4   2   8   85.45    1.64
  -4  -2  -8   83.11    1.61
   4   2   9  130.63    2.26
  -4  -2  -9  126.74    2.93
   4   2  10   19.00    0.42
  -4  -2 -10   17.94    0.43
   4   2  11    5.93    0.18
  -4  -2 -11    6.51    0.21
   4   2  12   44.32    0.90
  -4  -2 -12   47.26    0.95
   4   2  13   19.48    0.45
  -4  -2 -13   19.36    0.43
   4   2  14   30.04    0.55
  -4  -2 -14   28.96    0.52
   4   2  15   21.83    0.44
  -4  -2 -15   21.55    0.48
   4   2  16    5.38    0.21
  -4  -2 -16    4.94    0.25
   4   3 -21    0.43    0.08
  -4  -3  21    0.52    0.07
   4   3 -20   54.82    1.08
  -4  -3  20   55.76    0.93
   4   3 -19    6.81    0.23
  -4  -3  19    5.60    0.16
   4   3 -18    0.66    0.11
  -4  -3  18    0.84    0.07
   4   3 -17    2.66    0.14
  -4  -3  17    2.81    0.10
   4   3 -16   22.61    0.65
  -4  -3  16   22.59    0.48
   4   3 -15    0.81    0.11
  -4  -3  15    0.88    0.09
   4   3 -14   72.49    1.44
  -4  -3  14   83.60    2.05
   4   3 -13   18.31    0.51
  -4  -3  13   17.99    0.50
   4   3 -12  529.08   11.96
  -4  -3  12  548.62   12.23
   4   3 -11   33.25    0.87
   4   3 -10    8.11    0.28
  -4  -3  10    8.33    0.26
   4   3  -9    2.90    0.11
  -4  -3   9    2.84    0.09
   4   3  -8  607.38   13.26
   4   3  -7   20.06    0.51
  -4  -3   7   21.07    0.44
   4   3  -6   80.61    1.87
  -4  -3   6   77.70    1.90
   4   3  -4  156.42    2.96
  -4  -3   4  155.27    2.91
   4   3  -3  302.34    7.00
  -4  -3   3  309.08    5.61
   4   3  -2   99.00    1.90
  -4  -3   2   98.82    1.84
   4   3  -1  184.51    4.37
  -4  -3   1  196.68    3.10
   4   3   0  682.99   21.60
  -4  -3   0  736.16   24.13
   4   3   1   16.14    0.33
  -4  -3  -1   15.48    0.31
   4   3   2   26.13    0.70
  -4  -3  -2   25.98    0.74
   4   3   3  218.57    3.54
  -4  -3  -3  226.89    4.27
   4   3   4   80.59    1.66
  -4  -3  -4   84.17    1.67
   4   3   5  156.17    2.93
  -4  -3  -5  158.56    2.64
   4   3   6   20.30    0.41
  -4  -3  -6   21.48    0.52
   4   3   7  195.84    3.63
  -4  -3  -7  200.20    3.23
   4   3   8  555.50    8.69
  -4  -3  -8  569.24   12.43
   4   3   9    8.65    0.25
  -4  -3  -9    7.47    0.24
   4   3  10   15.84    0.33
  -4  -3 -10   16.31    0.32
   4   3  11    8.92    0.26
  -4  -3 -11    6.55    0.26
   4   3  12   12.81    0.26
  -4  -3 -12   12.15    0.27
   4   3  13   22.03    0.43
  -4  -3 -13   22.82    0.47
   4   3  14    0.33    0.08
  -4  -3 -14    0.33    0.07
   4   3  15    6.80    0.27
  -4  -3 -15    4.14    0.19
   4   4 -21    1.73    0.10
  -4  -4  21    1.91    0.10
   4   4 -20    5.15    0.16
  -4  -4  20    5.13    0.14
   4   4 -19    2.90    0.11
  -4  -4  19    3.49    0.14
   4   4 -18   29.98    0.79
  -4  -4  18   32.52    0.65
   4   4 -17    1.05    0.10
  -4  -4  17    1.00    0.07
   4   4 -16    7.57    0.22
  -4  -4  16    7.64    0.20
   4   4 -15   68.72    1.43
  -4  -4  15   65.34    1.14
   4   4 -14   82.27    1.64
  -4  -4  14   78.44    1.87
   4   4 -13  158.42    2.58
  -4  -4  13  162.65    3.05
   4   4 -12   67.13    1.67
  -4  -4  12   65.40    1.59
   4   4 -11   46.38    1.17
  -4  -4  11   46.71    1.19
   4   4 -10  127.16    2.08
  -4  -4  10  127.64    2.07
   4   4  -9    0.61    0.09
  -4  -4   9    0.28    0.05
   4   4  -8   12.66    0.33
  -4  -4   8   12.00    0.27
   4   4  -7    0.10    0.06
  -4  -4   7    0.21    0.04
   4   4  -5    8.94    0.23
  -4  -4   5    8.91    0.21
   4   4  -4    0.45    0.05
  -4  -4   4    0.55    0.05
   4   4  -3  742.77   24.16
   4   4  -2  366.11    5.80
  -4  -4   2  370.96    5.83
   4   4  -1   20.75    0.56
  -4  -4   1   21.77    0.40
   4   4   0  191.80    4.60
  -4  -4   0  187.26    3.06
   4   4   1   25.44    0.57
  -4  -4  -1   25.36    0.50
   4   4   2  479.39    8.79
  -4  -4  -2  490.60    8.89
   4   4   3   23.03    0.46
  -4  -4  -3   27.04    0.61
   4   4   4    0.42    0.05
  -4  -4  -4    0.42    0.05
   4   4   5   10.21    0.31
  -4  -4  -5    5.50    0.24
   4   4   6  536.10    8.50
  -4  -4  -6  542.41    8.51
   4   4   7   13.94    0.36
   4   4   8    0.96    0.07
  -4  -4  -8    0.90    0.07
   4   4   9  178.13    3.36
  -4  -4  -9  167.19    3.17
   4   4  10   11.98    0.27
  -4  -4 -10   12.33    0.28
   4   4  11   39.23    0.71
  -4  -4 -11   40.31    0.73
   4   4  12    0.16    0.07
  -4  -4 -12    0.16    0.07
   4   4  13    0.76    0.07
  -4  -4 -13    0.84    0.08
   4   4  14   29.71    0.56
  -4  -4 -14   28.64    0.51
   4   4  15    0.00    0.08
  -4  -4 -15    0.12    0.14
   4   5 -21    7.52    0.18
  -4  -5  21    7.09    0.18
   4   5 -20   10.04    0.27
  -4  -5  20   10.19    0.23
   4   5 -19   22.21    0.53
  -4  -5  19   21.02    0.44
   4   5 -18    3.26    0.13
  -4  -5  18    3.67    0.12
   4   5 -17    6.67    0.23
  -4  -5  17    4.51    0.17
   4   5 -16    0.19    0.08
  -4  -5  16    0.24    0.05
   4   5 -15   11.54    0.31
  -4  -5  15   12.13    0.29
   4   5 -14   27.65    0.59
  -4  -5  14   25.49    0.56
   4   5 -13  145.88    2.78
  -4  -5  13  138.36    2.25
   4   5 -12  137.69    2.30
  -4  -5  12  139.54    2.33
   4   5 -11   55.60    1.42
  -4  -5  11   46.41    0.94
   4   5 -10  273.47    6.11
  -4  -5  10  265.27    4.83
   4   5  -9   17.21    0.41
  -4  -5   9   16.71    0.38
   4   5  -8  949.15   20.92
   4   5  -7  533.87    9.60
  -4  -5   7  554.42   12.44
   4   5  -6   65.43    1.28
  -4  -5   6   59.72    1.19
   4   5  -5   78.05    1.53
  -4  -5   5   76.83    1.45
   4   5  -4  560.68   18.15
  -4  -5   4  549.82   12.31
   4   5  -3   29.30    0.63
  -4  -5   3   28.05    0.60
   4   5  -2   29.28    0.63
  -4  -5   2   27.52    0.52
   4   5  -1  221.02    4.18
  -4  -5   1  236.04    4.43
   4   5   0  239.66    4.44
  -4  -5   0  236.28    3.83
   4   5   1  197.87    4.64
  -4  -5  -1  198.51    3.20
   4   5   2    9.70    0.22
  -4  -5  -2    9.89    0.23
   4   5   3   90.68    1.58
  -4  -5  -3   95.84    1.87
   4   5   4  204.45    3.78
  -4  -5  -4  209.00    3.41
   4   5   5    6.43    0.16
  -4  -5  -5    6.71    0.17
   4   5   6    1.02    0.10
  -4  -5  -6    1.23    0.08
   4   5   7   30.26    0.70
  -4  -5  -7   30.37    0.63
   4   5   8   96.94    1.79
  -4  -5  -8   99.45    1.66
   4   5   9    4.53    0.14
  -4  -5  -9    4.56    0.14
   4   5  10   17.54    0.40
  -4  -5 -10   19.71    0.40
   4   5  11   21.12    0.61
  -4  -5 -11   13.99    0.38
   4   5  12   95.37    1.56
  -4  -5 -12   96.96    1.83
   4   5  13    8.92    0.20
  -4  -5 -13    9.27    0.25
   4   5  14    0.42    0.07
  -4  -5 -14    0.42    0.08
   4   6 -21    4.55    0.18
  -4  -6  21    4.51    0.14
   4   6 -20   21.28    0.47
  -4  -6  20   21.28    0.43
   4   6 -19    6.49    0.20
  -4  -6  19    6.48    0.16
   4   6 -18   53.93    1.06
  -4  -6  18   53.45    1.00
   4   6 -17    8.46    0.24
  -4  -6  17    8.16    0.21
   4   6 -16    0.51    0.07
  -4  -6  16    0.73    0.06
   4   6 -15    2.00    0.09
  -4  -6  15    1.87    0.07
   4   6 -14    5.95    0.20
  -4  -6  14    3.99    0.12
   4   6 -13  108.71    2.10
  -4  -6  13  105.72    2.00
   4   6 -12   24.57    0.54
  -4  -6  12   25.03    0.62
   4   6 -11  188.95    3.03
  -4  -6  11  191.22    4.28
   4   6 -10   47.17    1.03
  -4  -6  10   47.08    0.94
   4   6  -9    3.04    0.15
  -4  -6   9    2.81    0.12
   4   6  -8  233.08    4.32
  -4  -6   8  234.39    4.35
   4   6  -7   57.10    1.16
  -4  -6   7   56.29    1.09
   4   6  -6  122.14    2.06
  -4  -6   6  119.82    2.30
   4   6  -5  312.47    5.79
  -4  -6   5  309.08    5.70
   4   6  -4   33.04    0.61
  -4  -6   4   33.68    0.61
   4   6  -3  484.47    7.61
  -4  -6   3  488.08    8.89
   4   6  -2  382.85    6.10
  -4  -6   2  360.78    5.79
   4   6  -1  526.55    9.72
  -4  -6   1  515.63    8.04
   4   6   0  269.70    4.42
  -4  -6   0  269.11    4.31
   4   6   1   71.44    1.75
  -4  -6  -1   52.58    0.92
   4   6   2  342.53    5.43
  -4  -6  -2  341.67    5.41
   4   6   3  112.77    2.18
  -4  -6  -3  110.58    2.21
   4   6   4  225.05    3.68
  -4  -6  -4  206.86    3.43
   4   6   5    7.27    0.21
  -4  -6  -5    7.70    0.22
   4   6   6  140.11    2.31
  -4  -6  -6  142.52    2.39
   4   6   7    8.06    0.20
  -4  -6  -7    7.71    0.21
   4   6   8    0.13    0.07
  -4  -6  -8    0.13    0.06
   4   6   9    0.08    0.05
  -4  -6  -9    0.15    0.06
   4   6  10  100.89    1.93
  -4  -6 -10  102.55    1.99
   4   6  11   10.33    0.33
  -4  -6 -11   10.25    0.22
   4   6  12   11.47    0.30
  -4  -6 -12   11.50    0.28
   4   6  13    3.53    0.15
  -4  -6 -13    3.77    0.12
   4   6  14   18.03    0.47
  -4  -6 -14   17.02    0.49
   4   7 -21    0.06    0.08
  -4  -7  21    0.12    0.05
   4   7 -20    1.35    0.11
  -4  -7  20    1.29    0.08
   4   7 -19   14.15    0.40
  -4  -7  19   14.39    0.39
   4   7 -18   34.04    0.60
  -4  -7  18   34.94    0.68
   4   7 -17   48.06    0.94
  -4  -7  17   46.98    0.79
   4   7 -16    6.21    0.20
  -4  -7  16    6.48    0.17
   4   7 -15   15.77    0.31
  -4  -7  15   15.28    0.29
   4   7 -14  137.74    2.63
  -4  -7  14  127.19    2.43
   4   7 -13   26.58    0.75
  -4  -7  13   29.51    0.63
   4   7 -12   67.02    1.17
  -4  -7  12   65.89    1.12
   4   7 -11  326.81    5.15
  -4  -7  11  338.64    6.16
   4   7 -10   67.26    1.35
  -4  -7  10   68.37    1.61
   4   7  -9  309.43    5.62
  -4  -7   9  315.54    5.70
   4   7  -8    4.03    0.16
  -4  -7   8    4.00    0.14
   4   7  -7   42.42    1.08
  -4  -7   7   42.85    1.04
   4   7  -6  447.35    7.00
  -4  -7   6  443.43    6.93
   4   7  -5  171.48    3.21
  -4  -7   5  171.94    3.19
   4   7  -4  372.96    6.97
  -4  -7   4  346.21    6.37
   4   7  -3  409.29    7.34
  -4  -7   3  429.08    6.68
   4   7  -2  402.34    7.33
  -4  -7   2  410.25    6.45
   4   7  -1  125.72    2.95
  -4  -7   1  125.09    2.08
   4   7   0   30.95    0.80
  -4  -7   0   30.78    0.56
   4   7   1  500.44    7.86
  -4  -7  -1  519.88    8.15
   4   7   2   39.79    1.05
  -4  -7  -2   33.94    0.59
   4   7   3  218.20    4.03
  -4  -7  -3  217.31    3.52
   4   7   4  224.48    3.58
  -4  -7  -4  234.40    4.30
   4   7   5   12.90    0.34
  -4  -7  -5   11.95    0.38
   4   7   6   36.55    0.77
  -4  -7  -6   40.88    0.72
   4   7   7    5.32    0.16
  -4  -7  -7    5.95    0.18
   4   7   8   61.50    1.24
  -4  -7  -8   62.78    1.06
   4   7   9   33.13    0.72
  -4  -7  -9   35.54    0.67
   4   7  10    1.10    0.12
  -4  -7 -10    0.91    0.08
   4   7  11   40.80    0.79
  -4  -7 -11   39.06    0.77
   4   7  12   20.03    0.43
  -4  -7 -12   19.53    0.37
   4   7  13    0.07    0.07
  -4  -7 -13    0.03    0.07
   4   8 -21    2.03    0.10
  -4  -8  21    2.02    0.09
   4   8 -20   27.42    0.52
  -4  -8  20   27.27    0.48
   4   8 -19    2.25    0.12
  -4  -8  19    2.43    0.09
   4   8 -18   34.57    0.73
  -4  -8  18   34.33    0.68
   4   8 -17   29.67    0.63
  -4  -8  17   27.15    0.67
   4   8 -16   88.35    1.45
  -4  -8  16   88.66    2.07
   4   8 -15    1.32    0.08
  -4  -8  15    1.34    0.07
   4   8 -14   22.22    0.59
  -4  -8  14   20.84    0.45
   4   8 -13    3.43    0.15
  -4  -8  13    1.39    0.10
   4   8 -12  287.89    4.54
  -4  -8  12  278.63    4.36
   4   8 -11  174.08    2.84
  -4  -8  11  171.29    3.16
   4   8 -10    8.91    0.23
  -4  -8  10    7.80    0.25
   4   8  -9   55.72    1.12
  -4  -8   9   55.61    1.08
   4   8  -8  245.30    4.64
  -4  -8   8  242.33    3.83
   4   8  -7  130.85    2.53
  -4  -8   7  135.65    2.59
   4   8  -6    6.96    0.20
  -4  -8   6    7.31    0.18
   4   8  -5   97.15    1.90
  -4  -8   5   94.34    1.59
   4   8  -4  406.37    6.39
  -4  -8   4  402.44    6.35
   4   8  -3  405.77    6.43
  -4  -8   3  392.19    6.15
   4   8  -2  108.97    2.60
  -4  -8   2  109.28    1.80
   4   8  -1  300.42    5.57
  -4  -8   1  308.49    5.65
   4   8   0   57.11    0.98
  -4  -8   0   55.82    1.14
   4   8   1   50.76    0.89
  -4  -8  -1   50.24    0.86
   4   8   2    2.50    0.12
  -4  -8  -2    3.06    0.14
   4   8   3  274.17    5.05
  -4  -8  -3  278.32    4.38
   4   8   4  171.93    2.77
  -4  -8  -4  178.36    2.93
   4   8   5   60.43    1.12
  -4  -8  -5   58.33    1.15
   4   8   6  142.12    2.29
  -4  -8  -6  143.14    2.72
   4   8   7    0.61    0.07
  -4  -8  -7    1.01    0.08
   4   8   8   11.21    0.29
  -4  -8  -8   11.05    0.23
   4   8   9   61.60    1.08
  -4  -8  -9   63.25    1.26
   4   8  10    5.39    0.18
  -4  -8 -10    4.75    0.14
   4   8  11    8.21    0.25
  -4  -8 -11    8.20    0.20
   4   8  12    5.07    0.17
  -4  -8 -12    5.21    0.15
   4   9 -21    0.12    0.11
  -4  -9  21    0.22    0.07
   4   9 -20    0.04    0.09
  -4  -9  20    0.03    0.05
   4   9 -19    8.98    0.22
  -4  -9  19    9.31    0.22
   4   9 -18   59.01    1.01
  -4  -9  18   59.46    0.99
   4   9 -17    2.64    0.18
  -4  -9  17    2.86    0.13
   4   9 -16    1.36    0.14
  -4  -9  16    1.49    0.09
   4   9 -15    3.40    0.11
  -4  -9  15    2.65    0.11
   4   9 -14   86.02    1.72
  -4  -9  14   84.23    1.39
   4   9 -13   25.71    0.55
  -4  -9  13   25.64    0.54
   4   9 -12    9.22    0.24
  -4  -9  12   10.28    0.21
   4   9 -11   21.26    0.56
  -4  -9  11   32.24    0.80
   4   9 -10  589.39   10.59
  -4  -9  10  574.17   10.32
   4   9  -9    8.34    0.21
  -4  -9   9    7.84    0.19
   4   9  -8   79.91    1.34
  -4  -9   8   73.84    1.77
   4   9  -7   97.57    1.60
  -4  -9   7   99.66    1.88
   4   9  -6  286.74    4.61
  -4  -9   6  285.07    4.49
   4   9  -5  251.52    4.03
  -4  -9   5  243.23    3.86
   4   9  -4  240.05    4.44
  -4  -9   4  249.47    4.01
   4   9  -3  165.32    2.71
  -4  -9   3  159.89    3.00
   4   9  -2  160.63    3.82
  -4  -9   2  174.10    2.88
   4   9  -1   60.70    1.22
  -4  -9   1   65.61    1.13
   4   9   0   17.03    0.44
  -4  -9   0   16.14    0.38
   4   9   1  100.09    1.67
  -4  -9  -1  100.28    1.69
   4   9   2  253.24    4.96
  -4  -9  -2  230.27    3.77
   4   9   3   26.66    0.53
  -4  -9  -3   28.72    0.53
   4   9   4   72.60    1.48
  -4  -9  -4   65.59    1.11
   4   9   5    7.94    0.24
  -4  -9  -5    7.57    0.19
   4   9   6   36.54    0.78
  -4  -9  -6   36.22    0.77
   4   9   7   40.96    0.86
  -4  -9  -7   41.70    0.74
   4   9   8    0.78    0.07
  -4  -9  -8    0.70    0.07
   4   9   9   16.23    0.35
  -4  -9  -9   16.67    0.32
   4   9  10   31.36    0.59
  -4  -9 -10   32.31    0.56
   4   9  11    5.47    0.18
  -4  -9 -11    5.22    0.15
   4  10 -20    0.60    0.10
  -4 -10  20    0.44    0.06
   4  10 -19   15.61    0.37
  -4 -10  19   15.27    0.29
   4  10 -18    1.88    0.12
  -4 -10  18    1.72    0.07
   4  10 -17    6.58    0.31
  -4 -10  17    6.08    0.20
   4  10 -16   67.05    1.13
  -4 -10  16   66.05    1.24
   4  10 -15   42.41    0.84
  -4 -10  15   42.25    0.81
   4  10 -14    0.73    0.07
  -4 -10  14    0.77    0.06
   4  10 -13    0.26    0.08
  -4 -10  13    0.20    0.06
   4  10 -12  258.62    5.93
  -4 -10  12  259.85    4.08
   4  10 -11   16.02    0.38
  -4 -10  11   17.18    0.36
   4  10 -10   53.61    1.08
  -4 -10  10   50.75    0.85
   4  10  -9   57.56    1.01
  -4 -10   9   57.32    0.97
   4  10  -8  207.91    4.86
  -4 -10   8  213.22    3.90
   4  10  -7    0.81    0.09
  -4 -10   7    1.38    0.11
   4  10  -6    0.40    0.08
  -4 -10   6    0.31    0.06
   4  10  -5   11.51    0.30
  -4 -10   5   11.61    0.24
   4  10  -4  276.78    5.11
  -4 -10   4  266.64    4.23
   4  10  -3   10.53    0.26
  -4 -10   3   11.35    0.24
   4  10  -2    3.68    0.15
  -4 -10   2    4.11    0.18
   4  10  -1   67.54    1.33
  -4 -10   1   67.19    1.12
   4  10   0   40.86    1.07
  -4 -10   0   61.91    1.55
   4  10   1    0.35    0.08
  -4 -10  -1    0.49    0.06
   4  10   2   10.90    0.28
  -4 -10  -2   11.27    0.24
   4  10   3    3.19    0.12
  -4 -10  -3    2.72    0.10
   4  10   4  146.99    2.45
  -4 -10  -4  145.38    2.37
   4  10   5   32.65    0.71
  -4 -10  -5   31.17    0.58
   4  10   6    0.05    0.07
  -4 -10  -6    0.07    0.06
   4  10   7   36.01    0.74
  -4 -10  -7   35.23    0.63
   4  10   8   74.20    1.10
  -4 -10  -8   77.40    1.29
   4  10   9    0.07    0.07
  -4 -10  -9    0.13    0.08
   4  10  10    0.34    0.10
  -4 -10 -10    0.36    0.08
   4  10  11    4.38    0.30
  -4 -10 -11    4.03    0.18
   4  11 -20    0.35    0.09
  -4 -11  20    0.43    0.06
   4  11 -19    2.90    0.14
  -4 -11  19    2.50    0.09
   4  11 -18    9.91    0.25
  -4 -11  18    9.51    0.22
   4  11 -17   26.81    0.60
  -4 -11  17   26.86    0.54
   4  11 -16    0.05    0.07
  -4 -11  16    0.02    0.05
   4  11 -15    3.82    0.13
  -4 -11  15    3.70    0.11
   4  11 -14   38.48    0.79
  -4 -11  14   38.39    0.76
   4  11 -13    1.54    0.10
  -4 -11  13    1.44    0.07
   4  11 -12    5.41    0.22
  -4 -11  12    6.30    0.17
   4  11 -11    8.80    0.21
  -4 -11  11   10.21    0.31
   4  11 -10   91.16    1.79
  -4 -11  10   91.36    1.49
   4  11  -9   36.73    0.75
  -4 -11   9   36.68    0.73
   4  11  -8    8.18    0.22
  -4 -11   8    8.11    0.17
   4  11  -7    3.29    0.13
  -4 -11   7    3.09    0.10
   4  11  -6   68.24    1.37
  -4 -11   6   67.04    1.15
   4  11  -5   84.66    1.61
  -4 -11   5   85.14    1.42
   4  11  -4   11.54    0.30
  -4 -11   4   12.19    0.26
   4  11  -3    6.18    0.25
  -4 -11   3    6.58    0.23
   4  11  -2  344.30    8.00
  -4 -11   2  333.14    5.24
   4  11  -1   29.26    0.81
  -4 -11   1   23.58    0.63
   4  11   0   69.69    1.22
  -4 -11   0   66.60    1.09
   4  11   1    0.24    0.08
  -4 -11  -1    0.15    0.05
   4  11   2   67.86    1.14
  -4 -11  -2   65.18    1.25
   4  11   3    6.66    0.18
  -4 -11  -3    5.87    0.17
   4  11   4    1.17    0.11
  -4 -11  -4    1.28    0.10
   4  11   5    3.44    0.15
  -4 -11  -5    3.56    0.14
   4  11   6   59.25    1.42
  -4 -11  -6   57.86    0.96
   4  11   7    0.74    0.09
  -4 -11  -7    0.81    0.08
   4  11   8    0.36    0.09
  -4 -11  -8    0.21    0.07
   4  11   9    1.75    0.13
  -4 -11  -9    1.38    0.10
   4  11  10   17.71    0.61
  -4 -11 -10   17.98    0.47
   4  12 -20    1.19    0.12
  -4 -12  20    1.45    0.13
   4  12 -19   19.15    0.41
  -4 -12  19   18.84    0.39
   4  12 -18   25.61    0.51
  -4 -12  18   26.21    0.50
   4  12 -17    9.55    0.26
  -4 -12  17   10.08    0.21
   4  12 -16   30.85    0.61
  -4 -12  16   30.67    0.60
   4  12 -15    5.27    0.15
  -4 -12  15    4.44    0.15
   4  12 -14    1.55    0.09
  -4 -12  14    1.75    0.08
   4  12 -13    0.41    0.08
  -4 -12  13    0.41    0.06
   4  12 -12    0.46    0.08
  -4 -12  12    0.36    0.06
   4  12 -11   10.00    0.30
  -4 -12  11    6.93    0.22
   4  12 -10    4.72    0.15
  -4 -12  10    4.71    0.13
   4  12  -9   15.38    0.30
  -4 -12   9   15.17    0.34
   4  12  -8  106.96    1.77
  -4 -12   8  115.10    1.95
   4  12  -7   20.37    0.55
  -4 -12   7   21.61    0.46
   4  12  -6   29.05    0.77
  -4 -12   6   29.47    0.63
   4  12  -5    0.63    0.10
  -4 -12   5    0.58    0.05
   4  12  -4   78.27    1.96
  -4 -12   4   80.11    1.33
   4  12  -3   93.09    1.56
  -4 -12   3   94.62    1.77
   4  12  -2    1.84    0.13
  -4 -12   2    1.78    0.11
   4  12  -1   32.05    0.68
  -4 -12   1   34.76    0.60
   4  12   0   59.34    1.16
  -4 -12   0   61.29    1.04
   4  12   1   33.16    0.91
  -4 -12  -1   34.70    0.61
   4  12   2    1.74    0.10
  -4 -12  -2    1.34    0.07
   4  12   3    0.67    0.09
  -4 -12  -3    0.55    0.07
   4  12   4   66.77    1.33
  -4 -12  -4   65.46    1.09
   4  12   5    4.19    0.21
  -4 -12  -5    3.68    0.12
   4  12   6    6.12    0.19
  -4 -12  -6    5.81    0.17
   4  12   7    0.83    0.13
  -4 -12  -7    1.23    0.09
   4  12   8   14.59    0.44
  -4 -12  -8   15.38    0.35
   4  12   9    1.80    0.22
  -4 -12  -9    2.37    0.16
   4  13 -19    2.24    0.12
  -4 -13  19    2.28    0.09
   4  13 -18    0.56    0.11
  -4 -13  18    0.62    0.06
   4  13 -17   12.65    0.31
  -4 -13  17    9.71    0.27
   4  13 -16   23.05    0.59
  -4 -13  16   25.11    0.51
   4  13 -15   14.88    0.43
  -4 -13  15   16.88    0.42
   4  13 -14   28.17    0.57
  -4 -13  14   28.88    0.50
   4  13 -13    7.30    0.26
  -4 -13  13    3.93    0.16
   4  13 -12   58.39    1.01
  -4 -13  12   59.46    1.01
   4  13 -11   16.30    0.34
  -4 -13  11   16.04    0.34
   4  13 -10    1.65    0.10
  -4 -13  10    1.72    0.08
   4  13  -9   53.30    1.04
  -4 -13   9   54.03    0.91
   4  13  -8   32.04    0.84
  -4 -13   8   33.43    0.71
   4  13  -7   54.99    0.94
  -4 -13   7   54.40    0.94
   4  13  -6   38.87    0.85
  -4 -13   6   39.08    0.72
   4  13  -5   49.67    1.19
  -4 -13   5   38.71    0.69
   4  13  -4   23.66    0.45
  -4 -13   4   23.49    0.45
   4  13  -3   67.83    1.34
  -4 -13   3   62.45    1.04
   4  13  -2   44.71    0.93
  -4 -13   2   44.04    0.77
   4  13  -1  108.24    2.06
  -4 -13   1  108.78    1.80
   4  13   0    1.55    0.16
  -4 -13   0    0.85    0.07
   4  13   1    0.31    0.08
  -4 -13  -1    0.30    0.06
   4  13   2   26.33    0.56
  -4 -13  -2   27.35    0.48
   4  13   3    4.13    0.15
  -4 -13  -3    3.85    0.14
   4  13   4    0.59    0.09
  -4 -13  -4    0.98    0.07
   4  13   5   19.93    0.49
  -4 -13  -5   18.43    0.35
   4  13   6   34.65    0.88
  -4 -13  -6   32.81    0.59
   4  13   7    5.43    0.17
  -4 -13  -7    5.81    0.16
  -4 -13  -8    0.00    0.16
   4  14 -19    0.77    0.22
  -4 -14  19    0.78    0.10
   4  14 -18   13.23    0.33
  -4 -14  18   13.54    0.31
   4  14 -17    1.36    0.10
  -4 -14  17    1.06    0.10
   4  14 -16    1.65    0.12
  -4 -14  16    1.79    0.08
   4  14 -15    1.95    0.12
  -4 -14  15    1.79    0.08
   4  14 -14   78.30    1.29
  -4 -14  14   79.00    1.29
   4  14 -13    3.80    0.12
  -4 -14  13    3.90    0.11
   4  14 -12   25.06    0.54
  -4 -14  12   23.65    0.47
   4  14 -11    2.71    0.13
  -4 -14  11    2.83    0.10
   4  14 -10  178.96    3.38
  -4 -14  10  163.15    3.07
   4  14  -9   65.00    1.07
  -4 -14   9   67.94    1.16
   4  14  -8   18.30    0.54
  -4 -14   8   19.72    0.35
   4  14  -7   63.32    1.51
  -4 -14   7   64.59    1.08
   4  14  -6   12.54    0.39
  -4 -14   6   20.91    0.53
   4  14  -5   23.99    0.52
  -4 -14   5   23.93    0.43
   4  14  -4   46.24    0.96
  -4 -14   4   47.12    0.82
   4  14  -3   57.54    1.17
  -4 -14   3   51.07    0.88
   4  14  -2   31.10    0.63
  -4 -14   2   30.82    0.54
   4  14  -1   16.19    0.38
  -4 -14   1   16.48    0.30
   4  14   0   25.53    0.71
  -4 -14   0   21.37    0.45
   4  14   1   20.68    0.50
  -4 -14  -1   21.00    0.38
   4  14   2    5.31    0.22
  -4 -14  -2    8.62    0.31
   4  14   3   26.69    0.58
  -4 -14  -3   26.41    0.46
   4  14   4   20.10    0.58
  -4 -14  -4   13.13    0.42
   4  14   5    5.28    0.20
  -4 -14  -5    5.19    0.15
   4  14   6    3.61    0.32
  -4 -14  -6    3.62    0.17
   4  14   7    2.52    0.21
  -4 -14  -7    2.91    0.19
   4  15 -19    0.18    0.17
   4  15 -18    0.34    0.18
  -4 -15  18    0.18    0.11
   4  15 -17    7.32    0.23
  -4 -15  17    7.20    0.17
   4  15 -16   68.34    1.32
  -4 -15  16   71.00    1.58
   4  15 -15    3.69    0.18
  -4 -15  15    4.36    0.13
   4  15 -14    2.75    0.13
  -4 -15  14    2.70    0.10
   4  15 -13    2.37    0.14
  -4 -15  13    2.64    0.11
   4  15 -12   69.48    1.15
  -4 -15  12   68.51    1.28
   4  15 -11    3.66    0.16
  -4 -15  11    4.16    0.17
   4  15 -10    3.49    0.12
  -4 -15  10    3.79    0.12
   4  15  -9   17.78    0.40
  -4 -15   9   17.40    0.33
   4  15  -8   85.13    1.67
  -4 -15   8   87.27    1.42
   4  15  -7   22.66    0.88
  -4 -15   7   23.85    0.42
   4  15  -6    1.14    0.12
  -4 -15   6    2.30    0.12
   4  15  -5   21.23    0.41
  -4 -15   5   21.66    0.42
   4  15  -4   16.88    0.47
  -4 -15   4   18.39    0.40
   4  15  -3   16.54    0.37
  -4 -15   3   15.31    0.30
   4  15  -2    6.96    0.22
  -4 -15   2    8.07    0.19
   4  15  -1   13.71    0.34
  -4 -15   1   14.12    0.27
   4  15   0   40.80    0.75
  -4 -15   0   53.69    1.33
   4  15   1    7.72    0.22
  -4 -15  -1    7.68    0.18
   4  15   2    6.55    0.19
  -4 -15  -2    7.32    0.24
   4  15   3    0.73    0.10
  -4 -15  -3    0.59    0.09
   4  15   4   25.96    0.53
  -4 -15  -4   27.06    0.47
   4  15   5   13.75    0.63
  -4 -15  -5   15.32    0.40
   4  15   6    3.48    0.32
  -4 -15  -6    4.39    0.15
   4  16 -18   10.34    0.35
  -4 -16  18   11.94    0.28
   4  16 -17    1.50    0.23
  -4 -16  17    1.81    0.14
   4  16 -16    4.96    0.20
  -4 -16  16    5.14    0.25
   4  16 -15   15.62    0.36
  -4 -16  15   16.09    0.31
   4  16 -14   87.84    1.46
  -4 -16  14   90.08    1.72
   4  16 -13    3.48    0.15
  -4 -16  13    3.96    0.14
   4  16 -12   14.77    0.35
  -4 -16  12   14.33    0.29
   4  16 -11    3.49    0.13
  -4 -16  11    3.69    0.11
   4  16 -10   48.09    1.16
  -4 -16  10   44.00    0.86
   4  16  -9   11.57    0.25
  -4 -16   9   12.10    0.25
   4  16  -8    0.12    0.09
  -4 -16   8    0.11    0.06
   4  16  -7   38.72    1.04
  -4 -16   7   37.38    0.64
   4  16  -6   42.81    1.03
  -4 -16   6   51.66    1.27
   4  16  -5   37.62    0.95
  -4 -16   5   39.14    0.69
   4  16  -4    6.82    0.20
  -4 -16   4    7.42    0.19
   4  16  -3    0.09    0.08
  -4 -16   3    0.05    0.07
   4  16  -2   28.00    0.59
  -4 -16   2   29.29    0.52
   4  16  -1    0.77    0.13
  -4 -16   1    0.73    0.08
   4  16   0    3.42    0.14
  -4 -16   0    3.28    0.11
   4  16   1    4.09    0.18
  -4 -16  -1    4.51    0.17
   4  16   2   31.60    0.60
  -4 -16  -2   30.26    0.52
  -4 -16  -3    4.13    0.19
  -4 -16  -4    3.27    0.20
   4  16   5    1.81    0.27
  -4 -16  -5    2.37    0.14
   4  17 -17    1.50    0.22
  -4 -17  17    1.96    0.15
   4  17 -16   16.27    0.60
  -4 -17  16   15.89    0.55
   4  17 -15   10.99    0.33
  -4 -17  15   12.09    0.54
   4  17 -14    0.04    0.09
  -4 -17  14    0.04    0.05
   4  17 -13    0.13    0.11
  -4 -17  13    0.22    0.07
   4  17 -12   16.54    0.38
  -4 -17  12   16.81    0.31
   4  17 -11    0.36    0.08
  -4 -17  11    0.29    0.06
   4  17 -10    0.41    0.14
  -4 -17  10    0.39    0.06
   4  17  -9    4.84    0.21
  -4 -17   9    4.91    0.13
   4  17  -8   18.14    0.54
  -4 -17   8   18.39    0.49
   4  17  -7    0.33    0.13
  -4 -17   7    0.31    0.06
   4  17  -6    3.87    0.15
  -4 -17   6    3.81    0.11
   4  17  -5    0.82    0.11
  -4 -17   5    0.87    0.07
   4  17  -4   22.81    0.51
  -4 -17   4   22.95    0.46
   4  17  -3    0.26    0.14
  -4 -17   3    0.18    0.08
   4  17  -2    1.17    0.11
  -4 -17   2    1.19    0.08
   4  17  -1    0.59    0.16
  -4 -17   1    0.51    0.08
  -4 -17   0   36.38    0.88
   4  17   1    0.05    0.23
  -4 -17  -1    0.00    0.16
   4  17   2    0.26    0.31
  -4 -17  -2    0.16    0.10
  -4 -17  -3    1.38    0.15
   4  18 -17    0.43    0.09
   4  18 -16    8.27    0.47
   4  18 -15    0.58    0.22
  -4 -18  15    0.65    0.17
   4  18 -14   11.39    0.52
  -4 -18  14    9.98    0.41
   4  18 -13   39.17    1.41
  -4 -18  13   34.54    0.84
   4  18 -12    0.75    0.37
  -4 -18  12    1.00    0.15
   4  18 -11    0.14    0.27
  -4 -18  11    0.30    0.11
   4  18 -10    6.87    0.28
  -4 -18  10    7.35    0.26
   4  18  -9    1.83    0.13
  -4 -18   9    1.87    0.07
   4  18  -8    7.76    0.24
  -4 -18   8    7.65    0.20
   4  18  -7    4.55    0.16
  -4 -18   7    4.72    0.13
   4  18  -6   13.05    0.29
  -4 -18   6   13.00    0.27
   4  18  -5    1.35    0.13
  -4 -18   5    1.74    0.08
   4  18  -4    5.45    0.27
  -4 -18   4    5.13    0.22
   4  18  -3    1.09    0.23
  -4 -18   3    0.66    0.12
   4  18  -2   16.76    0.44
  -4 -18   2   17.93    0.45
   4  18  -1    6.31    0.31
  -4 -18   1    6.13    0.24
   4  18   0    0.77    0.30
  -4 -18   0    1.11    0.20
   4  19 -12    1.24    0.24
  -4 -19  12    1.23    0.18
  -4 -19  11   10.04    0.34
   4  19 -10   14.31    0.64
  -4 -19  10   13.93    0.36
  -4 -19   9    1.72    0.12
   4  19  -8    1.15    0.42
  -4 -19   8    0.90    0.15
   4  19  -7    5.43    0.27
  -4 -19   7    6.03    0.24
   4  19  -6   13.73    0.65
  -4 -19   6   10.81    0.35
   4  19  -5    3.71    0.24
  -4 -19   5    3.40    0.19
   5 -20   1   18.36    0.62
  -5  20  -1   19.19    0.52
   5 -20   2    0.31    0.08
  -5  20  -2    0.19    0.12
   5 -20   3    7.87    0.23
  -5  20  -3    8.12    0.28
   5 -20   4   -0.03    0.08
  -5  20  -4    0.08    0.13
   5 -20   5   18.19    0.53
  -5  20  -5   17.69    0.52
   5 -20   6    0.05    0.08
  -5  20  -6    0.01    0.13
   5 -20   7    3.80    0.19
  -5  20  -7    4.05    0.18
   5 -19  -3    6.17    0.34
  -5  19   3    6.72    0.30
   5 -19  -2    1.70    0.11
  -5  19   2    1.77    0.15
   5 -19  -1    2.10    0.11
  -5  19   1    2.40    0.14
   5 -19   0    0.64    0.13
  -5  19   0    0.84    0.11
   5 -19   1    2.97    0.13
  -5  19  -1    3.06    0.16
   5 -19   2    0.84    0.09
  -5  19  -2    0.98    0.13
   5 -19   3   24.22    0.59
  -5  19  -3   25.83    0.67
   5 -19   4    0.46    0.07
  -5  19  -4    0.31    0.10
   5 -19   5   29.64    0.70
  -5  19  -5   30.16    0.72
   5 -19   6   15.43    0.41
  -5  19  -6   14.78    0.41
   5 -19   7   20.94    0.51
  -5  19  -7   19.66    0.52
   5 -19   8    7.22    0.21
  -5  19  -8    7.30    0.27
   5 -19   9    2.44    0.11
  -5  19  -9    2.47    0.16
   5 -19  10   13.95    0.33
  -5  19 -10   14.47    0.35
   5 -18  -5   -0.07    0.07
  -5  18   5    0.03    0.09
   5 -18  -4    0.07    0.09
  -5  18   4   -0.06    0.09
   5 -18  -3   34.24    0.85
  -5  18   3   31.50    0.82
   5 -18  -2    0.09    0.09
  -5  18   2    0.09    0.09
   5 -18  -1    5.44    0.18
  -5  18   1    5.99    0.22
   5 -18   0   18.58    0.52
  -5  18   0   18.32    0.52
   5 -18   1    3.03    0.13
  -5  18  -1    3.12    0.15
   5 -18   2    9.29    0.26
  -5  18  -2    9.14    0.30
   5 -18   3    3.12    0.13
  -5  18  -3    3.19    0.29
   5 -18   4   20.00    0.52
  -5  18  -4   20.72    0.55
   5 -18   5   51.55    1.19
  -5  18  -5   53.10    1.29
   5 -18   6   11.60    0.32
  -5  18  -6   11.51    0.34
   5 -18   7   11.20    0.31
  -5  18  -7   11.49    0.34
   5 -18   8   17.50    0.43
  -5  18  -8   16.18    0.44
   5 -18   9    9.96    0.28
  -5  18  -9   10.38    0.34
   5 -18  10    3.34    0.13
  -5  18 -10    3.40    0.17
   5 -18  11   14.33    0.39
  -5  18 -11   13.54    0.40
   5 -18  12   20.67    0.50
  -5  18 -12   20.24    0.54
   5 -17  -7    0.84    0.09
  -5  17   7    0.90    0.10
   5 -17  -6    3.82    0.15
  -5  17   6    4.03    0.19
   5 -17  -5    5.99    0.19
  -5  17   5    6.02    0.21
   5 -17  -4    0.88    0.11
  -5  17   4    0.91    0.11
   5 -17  -3    1.79    0.10
  -5  17   3    1.72    0.12
   5 -17  -2    7.04    0.23
  -5  17   2    6.97    0.26
   5 -17  -1   63.88    1.45
  -5  17   1   71.01    1.76
   5 -17   0    0.33    0.08
  -5  17   0    0.34    0.11
   5 -17   1   -0.01    0.06
  -5  17  -1    0.04    0.08
   5 -17   2    1.23    0.10
  -5  17  -2    1.34    0.13
   5 -17   3   68.42    1.60
  -5  17  -3   66.88    1.54
   5 -17   4   20.00    0.50
  -5  17  -4   19.56    0.53
   5 -17   5    0.04    0.08
  -5  17  -5    0.12    0.13
   5 -17   6   34.28    0.80
  -5  17  -6   35.33    0.87
   5 -17   7    8.36    0.24
  -5  17  -7    8.48    0.26
   5 -17   8    2.22    0.10
  -5  17  -8    2.37    0.16
  -5  17  -9   14.29    0.40
   5 -17  10   23.36    0.57
  -5  17 -10   23.73    0.63
  -5  17 -11   11.85    0.37
   5 -17  12   10.95    0.30
  -5  17 -12    9.69    0.25
   5 -17  13   20.11    0.40
  -5  17 -13   18.44    0.41
   5 -16  -9    0.28    0.09
  -5  16   9    0.34    0.13
   5 -16  -8   -0.01    0.07
  -5  16   8    0.08    0.08
   5 -16  -7   10.03    0.31
  -5  16   7    9.84    0.33
   5 -16  -6    0.73    0.08
  -5  16   6    0.77    0.11
   5 -16  -5   12.09    0.34
  -5  16   5   12.89    0.39
   5 -16  -4    2.03    0.13
  -5  16   4    2.17    0.15
   5 -16  -3   96.31    2.22
  -5  16   3   97.49    2.28
   5 -16  -2   14.75    0.39
  -5  16   2   15.28    0.44
   5 -16  -1    0.42    0.08
  -5  16   1    0.40    0.12
   5 -16   0    0.67    0.08
  -5  16   0    0.65    0.09
   5 -16   1   46.90    1.11
  -5  16  -1   45.99    1.13
   5 -16   2    0.97    0.08
  -5  16  -2    1.07    0.11
   5 -16   3   13.88    0.38
  -5  16  -3   14.70    0.42
   5 -16   4   13.36    0.36
  -5  16  -4   12.99    0.38
   5 -16   5   59.45    1.41
  -5  16  -5   61.07    1.48
   5 -16   6   29.25    0.71
  -5  16  -6   30.45    0.79
   5 -16   7    1.32    0.08
  -5  16  -7    1.27    0.12
   5 -16   8   82.58    1.92
  -5  16  -8   81.24    1.87
   5 -16   9    8.10    0.24
  -5  16  -9    8.06    0.29
   5 -16  10    0.12    0.06
  -5  16 -10    0.11    0.08
   5 -16  11    6.00    0.15
  -5  16 -11    6.25    0.19
   5 -16  12    5.66    0.16
  -5  16 -12    5.82    0.18
   5 -16  13   16.32    0.36
  -5  16 -13   16.53    0.39
   5 -16  14    6.42    0.16
  -5  16 -14    6.43    0.20
   5 -16  15   27.92    0.75
  -5  16 -15   24.46    0.65
   5 -15 -10   -0.01    0.09
  -5  15  10    0.13    0.11
   5 -15  -9   13.20    0.27
  -5  15   9   12.12    0.31
   5 -15  -8    4.90    0.20
  -5  15   8    5.01    0.23
   5 -15  -7    0.07    0.06
  -5  15   7    0.11    0.11
   5 -15  -6   11.28    0.33
  -5  15   6   10.87    0.37
   5 -15  -5   67.12    1.65
  -5  15   5   65.61    1.63
   5 -15  -4    4.77    0.21
  -5  15   4    5.06    0.22
   5 -15  -3   42.15    1.05
  -5  15   3   40.17    0.98
   5 -15  -2    0.09    0.08
  -5  15   2    0.06    0.09
   5 -15  -1   55.06    1.28
  -5  15   1   52.76    1.33
   5 -15   0    0.91    0.08
  -5  15   0    0.81    0.10
   5 -15   1   37.76    0.95
  -5  15  -1   39.59    1.01
   5 -15   2   13.73    0.36
  -5  15  -2   14.12    0.41
   5 -15   3   67.25    1.59
  -5  15  -3   68.20    1.70
   5 -15   4   14.65    0.40
  -5  15  -4   13.66    0.43
   5 -15   5    0.05    0.08
  -5  15  -5    0.02    0.12
   5 -15   6    1.45    0.09
  -5  15  -6    1.30    0.12
   5 -15   7   41.12    1.06
  -5  15  -7   42.96    1.04
   5 -15   8    3.38    0.14
  -5  15  -8    3.51    0.17
   5 -15   9   11.70    0.27
  -5  15  -9   10.78    0.26
   5 -15  10    0.62    0.06
  -5  15 -10    0.47    0.11
   5 -15  11   65.11    1.24
  -5  15 -11   65.54    1.06
   5 -15  12    0.06    0.05
  -5  15 -12    0.04    0.08
   5 -15  13    3.17    0.13
  -5  15 -13    2.96    0.19
   5 -15  14    4.16    0.14
  -5  15 -14    4.14    0.17
   5 -15  15   34.31    0.69
  -5  15 -15   30.75    0.58
   5 -15  16    1.38    0.21
  -5  15 -16    1.55    0.20
   5 -15  17   18.69    0.74
  -5  15 -17   17.56    0.56
   5 -14 -12    0.47    0.22
  -5  14  12    0.80    0.23
   5 -14 -11    3.18    0.12
  -5  14  11    3.35    0.17
   5 -14 -10    7.68    0.20
  -5  14  10    7.49    0.23
   5 -14  -9   40.01    0.76
  -5  14   9   40.72    0.82
   5 -14  -8   33.98    0.67
  -5  14   8   39.61    0.99
   5 -14  -7   41.59    1.04
  -5  14   7   38.66    0.78
   5 -14  -6    0.01    0.07
  -5  14   6    0.08    0.09
   5 -14  -5   19.14    0.53
  -5  14   5   19.45    0.53
   5 -14  -4   24.71    0.68
  -5  14   4   23.61    0.63
   5 -14  -3   38.74    0.99
  -5  14   3   38.61    1.01
   5 -14  -2    0.15    0.07
  -5  14   2    0.07    0.11
   5 -14  -1    6.36    0.21
  -5  14   1    6.88    0.26
   5 -14   0   30.32    0.79
  -5  14   0   24.38    0.67
   5 -14   1  183.47    4.09
  -5  14  -1  181.16    4.17
   5 -14   2    2.97    0.13
  -5  14  -2    2.98    0.15
   5 -14   3   82.13    1.98
  -5  14  -3   86.06    2.08
  -5  14  -4   20.00    0.59
   5 -14   5   18.64    0.52
  -5  14  -5   17.99    0.49
   5 -14   6   76.56    1.80
  -5  14  -6   76.87    1.80
   5 -14   7    3.27    0.13
  -5  14  -7    3.30    0.17
   5 -14   8    4.45    0.16
  -5  14  -8    4.11    0.19
   5 -14   9   72.00    1.34
  -5  14  -9   76.18    1.47
   5 -14  10    1.68    0.08
  -5  14 -10    1.37    0.12
   5 -14  11   26.98    0.58
  -5  14 -11   27.09    0.50
   5 -14  12   12.48    0.29
  -5  14 -12   12.00    0.36
   5 -14  13   67.79    1.10
  -5  14 -13   69.13    1.32
   5 -14  14    0.03    0.06
  -5  14 -14    0.11    0.08
   5 -14  15    0.25    0.06
  -5  14 -15    0.15    0.09
   5 -14  16    0.18    0.06
  -5  14 -16    0.16    0.09
   5 -14  17   27.90    0.97
  -5  14 -17   28.30    0.70
   5 -14  18    0.43    0.16
  -5  14 -18    0.21    0.33
   5 -13 -14   -0.12    0.17
  -5  13  14    0.04    0.12
   5 -13 -13    1.38    0.11
  -5  13  13    1.16    0.12
   5 -13 -12    1.81    0.10
  -5  13  12    1.85    0.14
   5 -13 -11   27.47    0.59
  -5  13  11   26.06    0.57
   5 -13 -10    1.88    0.10
  -5  13  10    1.56    0.10
   5 -13  -9    9.30    0.25
  -5  13   9    9.57    0.27
   5 -13  -8    0.33    0.06
  -5  13   8    0.19    0.07
   5 -13  -7   65.20    1.54
  -5  13   7   65.71    1.35
   5 -13  -6   33.72    0.86
  -5  13   6   31.68    0.67
   5 -13  -5  134.45    2.52
  -5  13   5  120.79    2.82
   5 -13  -4   26.05    0.71
  -5  13   4   27.45    0.77
   5 -13  -3   22.75    0.58
   5 -13  -2   80.25    1.91
  -5  13   2   84.67    2.03
   5 -13  -1    0.20    0.07
  -5  13   1    0.74    0.11
   5 -13   0   61.89    1.49
  -5  13   0   62.04    1.58
   5 -13   1   65.71    1.58
  -5  13  -1   66.99    1.72
   5 -13   2    1.01    0.11
  -5  13  -2    1.08    0.14
   5 -13   3  135.13    3.10
  -5  13  -3  125.75    3.00
   5 -13   4   15.51    0.42
  -5  13  -4   16.22    0.64
   5 -13   5  101.35    2.47
  -5  13  -5  101.91    2.38
   5 -13   6   35.53    0.89
  -5  13  -6   33.14    0.82
   5 -13   7  126.98    2.42
  -5  13  -7  139.28    2.65
   5 -13   8   22.26    0.48
  -5  13  -8   21.51    0.46
   5 -13   9   37.32    0.75
  -5  13  -9   36.64    0.65
   5 -13  10    2.13    0.09
  -5  13 -10    2.30    0.09
   5 -13  11   15.34    0.34
  -5  13 -11   15.53    0.36
   5 -13  12    0.45    0.06
  -5  13 -12    0.20    0.06
   5 -13  13    9.80    0.24
  -5  13 -13    9.74    0.23
   5 -13  14   24.09    0.48
  -5  13 -14   23.38    0.45
   5 -13  15   93.76    1.74
  -5  13 -15   85.06    1.61
   5 -13  16    0.66    0.08
  -5  13 -16    0.75    0.11
   5 -13  17    0.10    0.15
  -5  13 -17    0.09    0.10
   5 -13  18    1.18    0.13
  -5  13 -18    1.75    0.13
   5 -12 -15    1.32    0.16
  -5  12  15    1.22    0.26
   5 -12 -14    0.25    0.08
  -5  12  14    0.21    0.08
   5 -12 -13    9.77    0.25
  -5  12  13   11.37    0.35
   5 -12 -12    5.90    0.16
  -5  12  12    5.93    0.20
   5 -12 -11   15.01    0.32
  -5  12  11   14.69    0.39
   5 -12 -10    0.73    0.07
  -5  12  10    0.75    0.07
   5 -12  -9   38.50    0.79
  -5  12   9   47.64    1.17
   5 -12  -8    5.76    0.18
  -5  12   8    5.82    0.18
   5 -12  -7   19.36    0.53
  -5  12   7   19.57    0.58
   5 -12  -6   36.92    0.75
  -5  12   6   41.98    1.04
   5 -12  -5  122.77    2.31
  -5  12   5  126.07    2.38
   5 -12  -4    4.32    0.17
  -5  12   4    4.80    0.19
   5 -12  -3    0.26    0.08
  -5  12   3    0.22    0.08
   5 -12  -2    7.07    0.25
  -5  12   2    6.32    0.23
   5 -12  -1  207.23    4.79
  -5  12   1  213.85    4.90
   5 -12   0  130.95    2.96
  -5  12   0  138.27    3.26
   5 -12   1   11.34    0.34
  -5  12  -1   10.81    0.31
   5 -12   2   85.88    2.04
  -5  12  -2   88.04    2.99
   5 -12   3  154.70    3.53
  -5  12  -3  158.41    3.67
   5 -12   4    2.63    0.12
  -5  12  -4    2.54    0.14
   5 -12   5   40.59    1.02
  -5  12  -5   41.35    1.04
   5 -12   6  116.00    2.18
  -5  12  -6  120.26    2.74
   5 -12   7   86.61    1.65
  -5  12  -7   82.65    1.62
   5 -12   8  110.04    2.10
  -5  12  -8  111.95    1.84
   5 -12   9  251.89    5.65
  -5  12  -9  268.82    4.24
   5 -12  10   15.42    0.40
  -5  12 -10   14.08    0.40
   5 -12  11    1.60    0.10
  -5  12 -11    1.45    0.10
   5 -12  12   12.27    0.28
  -5  12 -12   10.41    0.24
   5 -12  13   29.90    0.63
  -5  12 -13   30.95    0.58
   5 -12  14   26.66    0.53
  -5  12 -14   25.13    0.48
  -5  12 -15    8.20    0.21
   5 -12  16   20.51    0.44
  -5  12 -16   19.12    0.37
  -5  12 -17   16.98    0.52
   5 -12  18    1.29    0.16
  -5  12 -18    1.10    0.12
   5 -11 -17    1.76    0.20
  -5  11  17    1.74    0.27
   5 -11 -16    0.82    0.14
  -5  11  16    1.21    0.26
   5 -11 -15    7.95    0.20
  -5  11  15    8.15    0.20
   5 -11 -14    0.23    0.07
  -5  11  14    0.17    0.07
   5 -11 -13    0.91    0.08
  -5  11  13    0.86    0.09
   5 -11 -12    6.27    0.16
  -5  11  12    6.10    0.18
   5 -11 -11   33.67    0.61
  -5  11  11   33.78    0.84
   5 -11 -10    7.56    0.21
  -5  11  10    7.22    0.20
   5 -11  -9    0.59    0.09
  -5  11   9    0.48    0.11
   5 -11  -8   11.79    0.31
  -5  11   8   14.77    0.45
   5 -11  -7  153.59    2.52
  -5  11   7  173.58    4.17
   5 -11  -6    2.89    0.15
  -5  11   6    2.55    0.15
   5 -11  -5    1.57    0.13
  -5  11   5    1.66    0.14
   5 -11  -4    5.09    0.14
  -5  11   4    4.80    0.23
   5 -11  -3  212.62    4.86
  -5  11   3  235.33    5.35
   5 -11  -2   73.23    1.75
  -5  11   2   77.46    2.76
   5 -11  -1    0.25    0.08
  -5  11   1    0.17    0.11
   5 -11   0  136.90    3.32
   5 -11   1  166.58    3.73
  -5  11  -1  175.82    4.06
   5 -11   2  388.88    8.62
  -5  11  -2  423.95    9.36
   5 -11   3   13.07    0.38
  -5  11  -3   12.28    0.39
   5 -11   4  188.83    4.34
  -5  11  -4  190.82    4.42
  -5  11  -5  115.45    2.21
   5 -11   6   26.85    0.56
  -5  11  -6   25.86    0.54
   5 -11   7   22.40    0.58
  -5  11  -7   21.97    0.56
   5 -11   8  114.74    2.15
  -5  11  -8  126.12    2.32
   5 -11   9   61.82    1.05
  -5  11  -9   61.29    1.07
   5 -11  10   27.26    0.57
  -5  11 -10   30.34    0.53
   5 -11  11   49.69    1.21
  -5  11 -11   48.63    1.08
   5 -11  12   19.91    0.44
  -5  11 -12   21.05    0.41
   5 -11  13   56.91    0.95
  -5  11 -13   58.29    0.99
   5 -11  14   13.72    0.27
  -5  11 -14   14.08    0.33
   5 -11  15    4.25    0.13
  -5  11 -15    3.82    0.13
   5 -11  16    5.99    0.17
  -5  11 -16    5.94    0.19
   5 -11  17    0.71    0.07
  -5  11 -17    0.49    0.09
   5 -11  18    1.14    0.16
  -5  11 -18    1.13    0.14
   5 -10 -17   17.07    0.69
  -5  10  17   15.48    0.59
   5 -10 -16    0.31    0.18
  -5  10  16    0.37    0.19
   5 -10 -15    0.33    0.07
  -5  10  15    0.33    0.07
   5 -10 -14    0.90    0.13
  -5  10  14    2.29    0.15
   5 -10 -13   31.28    0.56
  -5  10  13   30.63    0.65
   5 -10 -12    2.53    0.14
  -5  10  12    2.45    0.14
   5 -10 -11    0.53    0.09
  -5  10  11    0.59    0.08
   5 -10 -10    4.92    0.15
  -5  10  10    5.23    0.16
   5 -10  -9   16.56    0.34
  -5  10   9   19.30    0.47
   5 -10  -8    2.54    0.17
  -5  10   8    2.58    0.17
   5 -10  -7    2.63    0.11
  -5  10   7    3.34    0.14
   5 -10  -6   20.73    0.58
  -5  10   6   21.85    0.50
   5 -10  -5  170.54    3.89
  -5  10   5  167.50    3.85
   5 -10  -4   25.00    0.52
  -5  10   4   23.96    0.53
   5 -10  -3   18.58    0.49
  -5  10   3   18.56    0.56
   5 -10  -2  124.27    2.97
  -5  10   2  127.57    3.06
   5 -10  -1  445.53    9.87
  -5  10   1  428.92    9.60
   5 -10   0   74.96    1.79
  -5  10   0   85.33    2.15
   5 -10   1  150.10    3.48
  -5  10  -1  148.74    3.47
   5 -10   2  114.29    2.76
  -5  10  -2  107.75    2.61
   5 -10   3  283.27    6.43
  -5  10  -3  291.18    6.63
   5 -10   4   84.39    1.97
  -5  10  -4   89.65    1.53
   5 -10   5    0.67    0.07
  -5  10  -5    0.67    0.11
   5 -10   6    5.19    0.18
  -5  10  -6    5.54    0.20
   5 -10   7  324.75    7.19
  -5  10  -7  320.47    5.82
   5 -10   8    5.24    0.15
  -5  10  -8    5.06    0.16
   5 -10   9    0.15    0.07
  -5  10  -9    0.34    0.06
   5 -10  10   98.83    1.87
  -5  10 -10   98.04    1.65
   5 -10  11   15.12    0.31
  -5  10 -11   14.29    0.31
   5 -10  12    0.63    0.06
  -5  10 -12    0.40    0.07
   5 -10  13   25.99    0.53
  -5  10 -13   26.86    0.49
   5 -10  14   30.22    0.53
  -5  10 -14   32.70    0.58
   5 -10  15   13.54    0.26
  -5  10 -15   13.33    0.28
   5 -10  16   22.72    0.47
  -5  10 -16   23.82    0.51
   5 -10  17    4.55    0.16
  -5  10 -17    4.84    0.15
   5 -10  18   19.89    0.53
   5  -9 -18    0.11    0.17
  -5   9  18    0.06    0.16
   5  -9 -17    5.05    0.32
  -5   9  17    7.14    0.30
   5  -9 -16    1.30    0.10
  -5   9  16    1.51    0.11
   5  -9 -15    5.42    0.17
  -5   9  15    5.37    0.19
   5  -9 -14    7.29    0.25
  -5   9  14   10.71    0.36
   5  -9 -13    1.74    0.11
  -5   9  13    2.23    0.12
   5  -9 -12    2.01    0.11
  -5   9  12    3.37    0.19
   5  -9 -11   41.84    0.74
  -5   9  11   41.35    1.05
   5  -9 -10    0.55    0.09
  -5   9  10    2.25    0.14
   5  -9  -9    0.37    0.05
  -5   9   9    0.33    0.05
   5  -9  -8    5.01    0.18
  -5   9   8    6.87    0.19
   5  -9  -7  223.15    3.66
  -5   9   7  231.36    4.33
   5  -9  -6   10.32    0.35
  -5   9   6    9.61    0.35
   5  -9  -5   73.37    1.80
   5  -9  -4   36.06    0.96
  -5   9   4   38.07    0.96
   5  -9  -3  576.96   18.36
  -5   9   3  611.14   13.53
   5  -9  -2   15.55    0.43
  -5   9   2   16.71    0.49
   5  -9  -1    0.23    0.09
  -5   9   1    0.14    0.10
   5  -9   0   38.70    0.91
  -5   9   0   40.25    1.09
   5  -9   1  447.87    9.94
  -5   9  -1  448.89   10.02
   5  -9   2   23.64    0.63
  -5   9  -2   22.17    0.48
   5  -9   3   18.48    0.50
  -5   9  -3   18.85    0.51
   5  -9   4   73.58    1.42
  -5   9  -4   81.60    1.34
   5  -9   5   72.96    1.43
  -5   9  -5   73.17    1.39
   5  -9   6    0.73    0.06
  -5   9  -6    0.40    0.04
   5  -9   7    3.27    0.11
  -5   9  -7    3.29    0.10
   5  -9   8    4.32    0.15
  -5   9  -8    4.18    0.15
   5  -9   9  203.32    3.26
  -5   9  -9  197.35    3.17
   5  -9  10    0.53    0.06
  -5   9 -10    1.28    0.10
   5  -9  11    1.64    0.09
  -5   9 -11    1.40    0.08
   5  -9  12   59.24    1.17
  -5   9 -12   60.31    1.17
   5  -9  13   47.29    0.94
  -5   9 -13   47.15    0.83
   5  -9  14    3.04    0.12
  -5   9 -14    3.51    0.11
   5  -9  15    3.92    0.13
  -5   9 -15    2.77    0.13
   5  -9  16   27.18    0.48
  -5   9 -16   28.37    0.52
   5  -9  17   17.36    0.37
  -5   9 -17   16.43    0.49
   5  -9  18    1.22    0.16
  -5   9 -18    1.15    0.12
   5  -8 -18    0.54    0.14
  -5   8  18    0.20    0.17
   5  -8 -17   11.35    0.23
  -5   8  17   12.18    0.28
   5  -8 -16    0.81    0.09
  -5   8  16    0.96    0.09
   5  -8 -15   19.37    0.41
  -5   8  15   20.14    0.45
   5  -8 -14    0.21    0.06
  -5   8  14    0.27    0.06
   5  -8 -13   11.57    0.29
  -5   8  13   11.25    0.27
   5  -8 -12    1.25    0.11
  -5   8  12    4.04    0.19
   5  -8 -11    6.16    0.18
  -5   8  11    6.56    0.20
   5  -8 -10    1.68    0.09
  -5   8  10    2.28    0.16
   5  -8  -9  202.00    3.29
  -5   8   9  211.81    4.01
   5  -8  -8   31.20    0.67
  -5   8   8   30.25    0.65
   5  -8  -7   11.00    0.27
  -5   8   7   12.04    0.31
   5  -8  -6  336.50    6.21
  -5   8   6  322.51    5.92
   5  -8  -5  310.03    6.95
  -5   8   5  325.79    5.97
   5  -8  -4   91.05    2.19
  -5   8   4   91.89    2.22
   5  -8  -3    7.79    0.27
  -5   8   3    7.63    0.27
  -5   8   2  209.99    4.84
   5  -8  -1  167.22    3.86
  -5   8   1  156.98    3.62
   5  -8   0   14.96    0.44
  -5   8   0   15.07    0.29
   5  -8   1   51.18    1.24
  -5   8  -1   57.58    0.96
   5  -8   2   23.96    0.66
  -5   8  -2   22.88    0.61
  -5   8  -3  814.66   17.93
   5  -8   4    5.01    0.17
  -5   8  -4    4.86    0.18
   5  -8   5   76.93    1.79
  -5   8  -5   72.87    1.43
   5  -8   6    4.78    0.13
  -5   8  -6    4.39    0.14
   5  -8   7   75.36    1.42
  -5   8  -7   75.33    1.44
   5  -8   8   39.10    0.94
  -5   8  -8   38.68    0.99
   5  -8   9   16.75    0.38
  -5   8  -9   15.48    0.30
   5  -8  10    0.03    0.06
  -5   8 -10    0.46    0.09
   5  -8  11  179.50    2.94
  -5   8 -11  183.06    3.53
   5  -8  12    8.81    0.23
  -5   8 -12    8.27    0.22
   5  -8  13    0.25    0.06
  -5   8 -13    0.24    0.07
   5  -8  14   25.44    0.49
  -5   8 -14   25.34    0.49
   5  -8  15   77.31    1.85
  -5   8 -15   79.61    1.36
   5  -8  16    4.41    0.14
  -5   8 -16    3.08    0.13
   5  -8  17    0.08    0.06
  -5   8 -17    0.07    0.10
   5  -8  18   10.28    0.44
  -5   8 -18   10.64    0.32
   5  -7 -18    1.25    0.10
  -5   7  18    1.15    0.09
   5  -7 -17    1.66    0.14
  -5   7  17    3.03    0.16
   5  -7 -16    8.35    0.50
   5  -7 -15   29.01    0.64
  -5   7  15   31.80    0.66
   5  -7 -14    0.84    0.07
  -5   7  14    0.83    0.07
   5  -7 -13   40.08    0.83
  -5   7  13   38.91    0.78
   5  -7 -12   24.54    0.48
  -5   7  12   23.73    0.56
   5  -7 -11   94.90    1.83
  -5   7  11   94.70    2.31
   5  -7 -10   16.26    0.37
  -5   7  10   15.39    0.38
   5  -7  -9  108.55    1.83
  -5   7   9  106.11    1.78
   5  -7  -8    0.26    0.05
  -5   7   8    0.32    0.07
   5  -7  -7   27.47    0.59
  -5   7   7   26.87    0.62
   5  -7  -6   14.59    0.40
  -5   7   6   19.11    0.55
   5  -7  -5  171.24    2.78
  -5   7   5  188.24    3.55
   5  -7  -4   91.98    2.22
  -5   7   4   90.55    1.79
   5  -7  -3  258.67    6.04
  -5   7   3  256.26    5.82
   5  -7  -2  101.63    1.94
  -5   7   2   99.60    2.35
   5  -7  -1   28.69    0.74
  -5   7   1   30.21    0.55
   5  -7   0   85.79    2.04
  -5   7   0   91.68    2.22
   5  -7   1  475.37   15.11
  -5   7  -1  467.71   10.32
   5  -7   2  398.54   12.30
  -5   7  -2  419.36    9.33
   5  -7   3  104.53    2.41
  -5   7  -3  106.47    2.07
   5  -7   4  183.85    5.85
  -5   7  -4  180.34    3.31
  -5   7  -5  741.66   16.25
   5  -7   6  110.77    1.83
  -5   7  -6  109.62    2.04
   5  -7   7   17.46    0.38
  -5   7  -7   17.58    0.41
   5  -7   8  144.87    2.38
  -5   7  -8  146.80    2.41
   5  -7   9  155.76    2.52
  -5   7  -9  155.47    2.52
   5  -7  10   29.12    0.74
  -5   7 -10   28.95    0.53
   5  -7  11    1.54    0.08
  -5   7 -11    1.92    0.09
   5  -7  12    4.98    0.14
  -5   7 -12    4.91    0.14
   5  -7  13   77.22    1.53
  -5   7 -13   73.50    1.27
   5  -7  14    1.02    0.07
  -5   7 -14    1.28    0.08
   5  -7  15   10.34    0.23
  -5   7 -15   10.64    0.27
   5  -7  16   14.99    0.32
  -5   7 -16   13.84    0.35
   5  -7  17   37.87    0.73
  -5   7 -17   37.72    0.68
  -5   7 -18    0.43    0.12
   5  -6 -19    9.00    0.39
  -5   6  19    7.78    0.25
   5  -6 -18    6.09    0.19
  -5   6  18    6.08    0.15
   5  -6 -17    4.56    0.15
  -5   6  17    4.55    0.15
   5  -6 -16    0.07    0.07
  -5   6  16   -0.01    0.06
   5  -6 -15   59.08    1.01
  -5   6  15   60.86    1.19
   5  -6 -14    6.90    0.30
  -5   6  14    6.98    0.20
   5  -6 -13    2.45    0.13
   5  -6 -12    8.56    0.28
  -5   6  12   10.55    0.27
   5  -6 -11   93.69    1.58
  -5   6  11  101.63    1.93
   5  -6 -10   63.41    1.12
  -5   6  10   63.77    1.27
   5  -6  -9  240.83    5.43
  -5   6   9  243.66    4.46
   5  -6  -8   35.07    0.75
  -5   6   8   36.34    0.74
   5  -6  -7  113.96    2.22
  -5   6   7  116.60    2.24
   5  -6  -6    1.33    0.08
  -5   6   6    1.35    0.10
   5  -6  -5   28.63    0.72
  -5   6   5   27.85    0.79
   5  -6  -4  223.00    4.07
  -5   6   4  214.91    4.00
   5  -6  -3  173.64    3.94
  -5   6   3  176.04    4.16
   5  -6  -2  308.45    6.80
  -5   6   2  315.80   10.37
   5  -6  -1  172.73    3.85
  -5   6   1  160.31    2.60
   5  -6   0   90.70    2.18
  -5   6   0   86.40    1.65
   5  -6   2  356.10   10.99
  -5   6  -2  330.02    7.38
   5  -6   3  299.50    5.42
  -5   6  -3  310.59    4.88
   5  -6   4  447.37   14.00
  -5   6  -4  472.92   10.68
   5  -6   5   39.69    0.70
  -5   6  -5   44.03    0.80
   5  -6   6  157.28    3.02
  -5   6  -6  146.22    2.35
   5  -6   7  243.94    3.92
  -5   6  -7  232.86    5.24
   5  -6   8  123.72    2.94
  -5   6  -8  116.32    2.21
   5  -6   9   99.39    2.40
  -5   6  -9  105.92    1.75
   5  -6  10  131.09    2.47
  -5   6 -10  151.22    2.46
   5  -6  11  143.79    2.39
  -5   6 -11  151.32    2.48
   5  -6  12   22.54    0.51
  -5   6 -12   23.30    0.45
   5  -6  13   12.27    0.28
  -5   6 -13   13.32    0.41
   5  -6  14   12.66    0.35
  -5   6 -14   13.64    0.30
   5  -6  15   17.71    0.52
  -5   6 -15   22.31    0.52
   5  -6  16    9.80    0.24
  -5   6 -16    9.62    0.21
   5  -6  17    1.32    0.09
  -5   6 -17    1.16    0.09
   5  -5 -19    0.57    0.08
  -5   5  19    0.70    0.07
   5  -5 -18    0.98    0.12
  -5   5  18    1.70    0.09
   5  -5 -17   68.09    1.13
  -5   5  17   72.25    1.35
   5  -5 -16   22.89    0.45
  -5   5  16   22.25    0.49
   5  -5 -15    4.23    0.17
  -5   5  15    2.83    0.14
   5  -5 -14    1.45    0.08
  -5   5  14    1.40    0.07
   5  -5 -13   59.11    1.02
  -5   5  13   58.04    1.22
   5  -5 -12    0.12    0.06
  -5   5  12    2.89    0.15
   5  -5 -11   11.17    0.25
  -5   5  11   10.26    0.28
   5  -5 -10   56.32    0.97
  -5   5  10   56.47    1.11
   5  -5  -9   50.39    1.29
  -5   5   9   49.91    1.38
   5  -5  -8   19.69    0.43
  -5   5   8   18.84    0.42
   5  -5  -7   77.11    1.87
  -5   5   7   90.22    1.78
   5  -5  -6   12.98    0.38
  -5   5   6   13.59    0.41
  -5   5   5  957.42   30.58
   5  -5  -4    1.67    0.10
  -5   5   4    1.96    0.12
  -5   5   3    1.12    0.07
  -5   5   2  691.76   21.24
  -5   5   1  750.23   24.45
  -5   5   0  570.75   17.69
   5  -5   1    0.15    0.03
  -5   5  -1    0.12    0.06
   5  -5   2  276.82    4.35
  -5   5  -2  279.37    6.17
  -5   5  -3  812.72   25.43
   5  -5   4  700.58   22.16
  -5   5  -4  598.32   13.07
   5  -5   5  162.44    2.65
  -5   5  -5  184.52    3.54
   5  -5   6  252.35    4.02
  -5   5  -6  257.33    4.08
   5  -5   7  227.02    3.67
  -5   5  -7  229.52    4.30
   5  -5   8   33.66    0.59
  -5   5  -8   33.01    0.61
   5  -5   9   61.10    1.04
  -5   5  -9   59.78    1.00
   5  -5  10  128.06    2.10
  -5   5 -10  134.58    2.58
   5  -5  11    5.30    0.17
  -5   5 -11    4.04    0.14
   5  -5  12  121.65    2.01
  -5   5 -12  119.41    2.80
   5  -5  13   95.67    1.58
  -5   5 -13  101.19    1.64
   5  -5  14    9.81    0.31
  -5   5 -14    9.65    0.22
   5  -5  15   22.57    0.49
  -5   5 -15   21.99    0.43
   5  -5  16    4.14    0.16
  -5   5 -16    4.76    0.13
   5  -5  17    1.79    0.09
  -5   5 -17    1.90    0.12
   5  -4 -19   14.20    0.29
  -5   4  19   12.97    0.40
   5  -4 -18    0.16    0.06
  -5   4  18    0.30    0.06
   5  -4 -17    0.44    0.08
  -5   4  17    0.48    0.07
   5  -4 -16    0.39    0.08
  -5   4  16    0.52    0.06
   5  -4 -15   29.55    0.62
  -5   4  15   27.58    0.52
   5  -4 -14    3.87    0.17
  -5   4  14    6.97    0.26
   5  -4 -13   16.87    0.35
  -5   4  13   17.17    0.38
   5  -4 -12    5.99    0.21
  -5   4  12    2.34    0.14
   5  -4 -11  231.10    4.30
  -5   4  11  246.07    4.61
   5  -4 -10   13.49    0.39
  -5   4  10   14.44    0.45
   5  -4  -9  172.49    3.25
  -5   4   9  165.24    3.12
   5  -4  -8  233.98    4.42
  -5   4   8  222.63    4.15
   5  -4  -7  487.42   10.79
  -5   4   7  493.86   10.98
   5  -4  -6   44.46    1.19
  -5   4   6   39.71    1.02
   5  -4  -5    2.73    0.13
  -5   4   5    3.36    0.15
   5  -4  -4   27.15    0.68
  -5   4   4   27.31    0.73
   5  -4  -2  130.62    3.14
  -5   4   2  140.67    2.63
   5  -4  -1   41.80    1.00
  -5   4   1   74.28    1.80
   5  -4   1  263.77    8.20
  -5   4  -1  246.77    3.96
   5  -4   2  107.83    1.77
  -5   4  -2  116.06    2.24
   5  -4   3   20.84    0.45
  -5   4  -3   20.79    0.42
   5  -4   4  216.81    3.40
  -5   4  -4  214.84    3.47
   5  -4   5  455.66   10.46
  -5   4  -5  437.19    7.89
   5  -4   6  119.07    2.31
  -5   4  -6  130.16    2.57
   5  -4   7  174.02    3.28
  -5   4  -7  168.58    2.77
   5  -4   8  142.72    2.33
  -5   4  -8  149.07    2.76
   5  -4   9  131.23    2.15
  -5   4  -9  140.05    2.28
   5  -4  10   52.78    1.05
  -5   4 -10   55.41    0.94
   5  -4  11   63.05    1.22
  -5   4 -11   62.72    1.07
   5  -4  12  161.05    3.79
  -5   4 -12  162.46    2.66
   5  -4  13   36.11    0.66
  -5   4 -13   36.65    0.65
   5  -4  14   12.00    0.36
  -5   4 -14   17.83    0.40
   5  -4  15   23.70    0.50
  -5   4 -15   23.66    0.48
   5  -4  16    5.59    0.17
  -5   4 -16    4.80    0.14
   5  -4  17    5.65    0.14
  -5   4 -17    5.78    0.15
   5  -3 -20    0.09    0.11
  -5   3  20    0.18    0.06
   5  -3 -19    4.10    0.14
  -5   3  19    4.84    0.15
   5  -3 -18    0.02    0.07
  -5   3  18    0.07    0.05
   5  -3 -17   77.48    1.28
  -5   3  17   72.44    1.18
   5  -3 -16    0.28    0.08
  -5   3  16    1.97    0.11
   5  -3 -15   14.00    0.29
  -5   3  15   15.52    0.36
   5  -3 -14   10.77    0.29
  -5   3  14    8.60    0.22
   5  -3 -13   11.16    0.28
  -5   3  13   10.74    0.27
   5  -3 -12   39.49    0.81
  -5   3  12   36.79    0.78
   5  -3 -11   10.31    0.26
  -5   3  11   10.63    0.28
   5  -3 -10   34.60    0.93
  -5   3  10   34.21    0.89
   5  -3  -9  488.99    7.63
  -5   3   9  488.64    7.70
   5  -3  -8  301.54    6.81
  -5   3   8  303.97    5.65
   5  -3  -7    3.72    0.18
  -5   3   7    3.82    0.15
   5  -3  -6   71.34    1.43
  -5   3   6   75.98    1.80
   5  -3  -5  526.66   16.89
  -5   3   5  454.97   10.27
   5  -3  -4   17.91    0.52
  -5   3   4   17.24    0.47
   5  -3  -3  173.46    3.87
  -5   3   3  186.30    4.21
  -5   3   0   65.54    1.13
   5  -3   1  313.64    7.14
  -5   3  -1  288.33    6.52
   5  -3   2  155.70    3.61
  -5   3  -2  166.12    2.74
   5  -3   3  432.48    9.53
  -5   3  -3  448.83    8.10
   5  -3   4  100.11    1.90
  -5   3  -4  104.62    1.75
   5  -3   5   72.07    1.24
  -5   3  -5   78.48    1.35
   5  -3   6  143.24    2.35
  -5   3  -6  147.21    2.44
   5  -3   7  138.30    2.60
  -5   3  -7  145.89    2.46
   5  -3   8   22.21    0.56
  -5   3  -8   22.81    0.63
   5  -3   9   29.09    0.60
  -5   3  -9   30.10    0.66
   5  -3  10   67.52    1.14
  -5   3 -10   68.49    1.19
   5  -3  11  227.22    3.68
  -5   3 -11  235.00    3.68
   5  -3  12    9.35    0.24
  -5   3 -12    9.39    0.25
   5  -3  13    0.51    0.06
  -5   3 -13    0.58    0.07
   5  -3  14   12.78    0.26
  -5   3 -14   13.67    0.28
   5  -3  15   11.68    0.24
  -5   3 -15   12.19    0.27
   5  -3  16    7.51    0.20
  -5   3 -16    7.58    0.21
   5  -3  17    0.39    0.08
  -5   3 -17    0.47    0.10
   5  -2 -20    0.86    0.08
  -5   2  20    0.96    0.08
   5  -2 -19   20.24    0.37
  -5   2  19   19.95    0.43
   5  -2 -18    2.30    0.10
  -5   2  18    2.28    0.10
   5  -2 -17    0.01    0.06
  -5   2  17    0.20    0.05
   5  -2 -16   15.85    0.38
  -5   2  16   16.91    0.37
   5  -2 -15   67.39    1.31
  -5   2  15   67.20    1.12
   5  -2 -14   14.28    0.42
  -5   2  14   14.75    0.43
   5  -2 -13   53.45    1.07
  -5   2  13   56.63    1.16
   5  -2 -12    1.89    0.09
  -5   2  12    1.52    0.11
  -5   2  11    1.89    0.12
   5  -2 -10  176.69    4.11
  -5   2  10  174.65    3.31
   5  -2  -9    5.26    0.16
  -5   2   9    4.84    0.15
   5  -2  -8    0.38    0.07
  -5   2   8    0.31    0.08
   5  -2  -7  720.18   22.91
  -5   2   7  713.30   21.89
   5  -2  -6   32.72    0.72
  -5   2   6   34.52    0.71
   5  -2  -5   19.91    0.38
   5  -2  -4   29.44    0.90
  -5   2   4   27.81    0.71
   5  -2  -2   44.27    1.07
  -5   2   2   49.01    1.68
   5  -2  -1   32.27    1.11
  -5   2   1   39.33    0.93
  -5   2   0  460.30   10.44
   5  -2   2   20.14    0.42
  -5   2  -2   19.38    0.44
   5  -2   3   16.82    0.33
  -5   2  -3   17.42    0.34
   5  -2   4   87.74    1.49
  -5   2  -4   87.01    1.47
   5  -2   5  484.97   10.66
  -5   2  -5  487.04    7.59
   5  -2   6   39.91    0.74
  -5   2  -6   37.95    1.04
   5  -2   7    9.72    0.25
  -5   2  -7   10.95    0.23
   5  -2   8  248.11    4.00
  -5   2  -8  246.01    4.51
   5  -2   9   36.71    0.67
  -5   2  -9   37.83    0.68
   5  -2  10   30.35    0.79
  -5   2 -10   30.29    0.79
   5  -2  11    0.21    0.05
  -5   2 -11    0.15    0.06
   5  -2  12    0.25    0.06
  -5   2 -12    0.46    0.08
   5  -2  13  104.23    1.96
  -5   2 -13  105.99    2.02
   5  -2  14   49.68    1.00
  -5   2 -14   47.12    0.86
   5  -2  15    0.25    0.06
  -5   2 -15    0.25    0.07
   5  -2  16    0.23    0.07
  -5   2 -16    0.29    0.07
   5  -2  17   24.24    0.63
  -5   2 -17   23.45    0.64
   5  -1 -20    1.15    0.10
  -5   1  20    1.39    0.09
   5  -1 -19    8.18    0.23
  -5   1  19    8.08    0.23
   5  -1 -18   10.71    0.23
  -5   1  18   10.46    0.25
   5  -1 -17    1.06    0.09
  -5   1  17    0.79    0.08
   5  -1 -16   39.55    0.84
  -5   1  16   35.74    0.74
   5  -1 -15   54.02    1.07
  -5   1  15   51.58    1.03
   5  -1 -14    0.67    0.07
  -5   1  14    0.60    0.06
   5  -1 -13  198.24    3.75
  -5   1  13  198.87    3.19
   5  -1 -12    1.54    0.09
  -5   1  12    1.27    0.07
   5  -1 -11    0.21    0.06
  -5   1  11    0.17    0.06
   5  -1 -10   71.47    1.40
  -5   1  10   72.22    1.20
   5  -1  -9  139.54    2.71
  -5   1   9  135.54    2.54
   5  -1  -8  349.60    5.55
  -5   1   8  336.60    6.12
   5  -1  -7    3.71    0.15
   5  -1  -6   22.27    0.69
  -5   1   6   23.32    0.49
   5  -1  -4   94.80    1.87
  -5   1   4   86.98    1.94
  -5   1   3  506.85   15.65
   5  -1  -2   15.05    0.63
  -5   1   2   13.89    0.53
   5  -1  -1  232.27    7.54
  -5   1   1  230.36    5.27
   5  -1   0   44.70    0.88
  -5   1   0   44.50    0.78
   5  -1   1  203.78    4.49
  -5   1  -1  208.22    3.37
   5  -1   2   50.95    1.02
  -5   1  -2   48.59    1.01
  -5   1  -3   25.52    0.72
   5  -1   4  471.91    8.59
  -5   1  -4  492.85    7.70
   5  -1   5    0.41    0.06
  -5   1  -5    0.51    0.06
   5  -1   6    0.51    0.05
  -5   1  -6    0.50    0.05
   5  -1   7  533.36    8.42
  -5   1  -7  557.39    8.76
   5  -1   8    1.59    0.10
  -5   1  -8    1.07    0.09
   5  -1   9   61.10    1.09
  -5   1  -9   62.88    1.06
   5  -1  10   21.40    0.47
  -5   1 -10   25.33    0.71
   5  -1  11  160.00    2.98
  -5   1 -11  167.95    2.73
   5  -1  12    4.67    0.14
  -5   1 -12    4.64    0.13
   5  -1  13    0.34    0.07
  -5   1 -13    0.46    0.07
   5  -1  14    0.68    0.08
  -5   1 -14    0.82    0.09
   5  -1  15   69.43    1.16
  -5   1 -15   68.03    1.13
   5  -1  16    2.68    0.13
  -5   1 -16    2.19    0.16
   5   0 -21    0.23    0.13
  -5   0  21    0.42    0.08
   5   0 -20    1.45    0.10
  -5   0  20    1.19    0.08
   5   0 -19   60.73    1.00
  -5   0  19   63.84    1.05
   5   0 -18    1.05    0.09
  -5   0  18    1.14    0.08
   5   0 -17   62.23    1.22
  -5   0  17   60.05    1.18
   5   0 -16    5.72    0.23
  -5   0  16    5.32    0.20
   5   0 -15    3.33    0.18
  -5   0  15    3.53    0.16
   5   0 -14   69.34    1.22
  -5   0  14   70.91    1.38
   5   0 -13   27.04    0.57
  -5   0  13   25.46    0.49
   5   0 -12   38.34    0.77
  -5   0  12   36.30    0.74
   5   0 -11   29.85    0.62
  -5   0  11   32.14    0.58
   5   0 -10  142.56    2.78
  -5   0  10  137.30    2.58
   5   0  -9  383.30    7.07
  -5   0   9  368.64    6.74
   5   0  -8  322.72    5.12
  -5   0   8  328.41    5.95
   5   0  -7  213.39    3.95
  -5   0   7  224.85    3.61
   5   0  -6    1.92    0.10
  -5   0   6    1.59    0.05
   5   0  -4    5.06    0.21
  -5   0   4    4.69    0.13
   5   0  -3   73.21    2.40
  -5   0   3   74.43    2.46
   5   0  -2  415.72   12.89
  -5   0   2  405.58   12.85
   5   0  -1   68.81    1.36
  -5   0   1   61.97    1.49
   5   0   0  372.72    8.28
  -5   0   0  403.02    9.22
   5   0   2  693.42   22.00
  -5   0  -2  684.91   22.06
   5   0   3  369.10    5.89
  -5   0  -3  388.72    7.14
   5   0   4   96.01    1.63
  -5   0  -4   96.64    1.61
   5   0   5  154.91    2.54
  -5   0  -5  156.75    2.49
   5   0   6  155.65    2.53
  -5   0  -6  150.09    2.47
   5   0   7   94.79    1.67
  -5   0  -7   96.54    1.61
   5   0   8  101.44    1.77
  -5   0  -8  103.08    1.72
   5   0   9  198.63    4.63
  -5   0  -9  203.51    3.36
   5   0  10    0.50    0.06
  -5   0 -10    0.38    0.07
   5   0  11   59.25    0.99
  -5   0 -11   60.78    1.04
   5   0  12   18.87    0.38
  -5   0 -12   18.76    0.36
   5   0  13   86.73    1.40
  -5   0 -13   87.96    1.45
   5   0  14    9.09    0.23
  -5   0 -14    8.95    0.25
   5   0  15    0.07    0.06
  -5   0 -15   -0.02    0.07
   5   0  16    1.39    0.10
  -5   0 -16    1.36    0.13
   5   1 -21    0.90    0.17
  -5  -1  21    0.96    0.12
   5   1 -20    0.95    0.11
  -5  -1  20    1.02    0.08
   5   1 -19   24.54    0.47
  -5  -1  19   24.31    0.44
   5   1 -18    1.89    0.10
  -5  -1  18    1.95    0.08
   5   1 -17    3.69    0.12
  -5  -1  17    3.48    0.11
   5   1 -16    0.21    0.07
  -5  -1  16    0.15    0.06
   5   1 -15  197.35    3.65
  -5  -1  15  194.95    3.56
   5   1 -14   28.76    0.72
  -5  -1  14   19.78    0.51
   5   1 -13    0.77    0.12
  -5  -1  13    0.71    0.09
   5   1 -12  107.29    2.02
  -5  -1  12  105.27    2.00
   5   1 -11  264.12    6.03
  -5  -1  11  278.18    4.44
   5   1 -10    0.53    0.06
  -5  -1  10    0.39    0.05
   5   1  -9  105.80    2.11
  -5  -1   9  100.84    1.96
   5   1  -8  205.02    3.85
  -5  -1   8  202.17    3.65
   5   1  -7  329.12    7.48
  -5  -1   7  338.18    6.11
   5   1  -5  106.18    2.53
  -5  -1   5  107.03    2.41
   5   1  -4    1.58    0.08
  -5  -1   4    1.48    0.07
   5   1  -2    1.31    0.09
  -5  -1   2    1.39    0.05
   5   1  -1    5.99    0.18
  -5  -1   1    5.45    0.17
   5   1   0  726.16   22.64
  -5  -1   0  770.88   24.73
   5   1   1  469.01   14.63
  -5  -1  -1  496.84    9.06
   5   1   2  244.45    3.87
  -5  -1  -2  248.97    4.66
   5   1   3  194.42    3.11
  -5  -1  -3  195.31    3.11
   5   1   4  135.94    2.27
  -5  -1  -4  137.98    2.26
   5   1   5  174.66    2.89
  -5  -1  -5  185.80    3.44
   5   1   6  456.72    7.20
  -5  -1  -6  511.88   11.62
   5   1   7   93.57    1.82
  -5  -1  -7   97.75    1.66
   5   1   8  113.88    1.89
  -5  -1  -8  117.23    1.98
   5   1   9   30.34    0.57
  -5  -1  -9   30.62    0.58
   5   1  10   10.72    0.34
  -5  -1 -10    6.46    0.27
   5   1  11   63.36    1.11
  -5  -1 -11   62.76    1.11
   5   1  12    9.84    0.22
  -5  -1 -12   10.24    0.22
   5   1  13    1.01    0.07
  -5  -1 -13    1.20    0.08
   5   1  14   52.04    1.00
  -5  -1 -14   52.41    0.89
  -5  -1 -15   13.51    0.34
   5   1  16    7.04    0.25
  -5  -1 -16    6.39    0.26
   5   2 -21   11.60    0.31
  -5  -2  21   13.51    0.38
   5   2 -20   13.30    0.40
  -5  -2  20   14.89    0.34
   5   2 -19    7.65    0.22
  -5  -2  19    7.42    0.19
   5   2 -18    0.15    0.09
  -5  -2  18    0.11    0.05
   5   2 -17   10.29    0.33
  -5  -2  17    9.90    0.29
   5   2 -16   17.98    0.36
  -5  -2  16   18.10    0.49
   5   2 -15    7.96    0.21
  -5  -2  15    7.30    0.19
   5   2 -14    3.44    0.17
  -5  -2  14    8.07    0.25
   5   2 -13  346.90    6.38
  -5  -2  13  353.31    6.41
   5   2 -12    2.86    0.16
  -5  -2  12    2.57    0.12
   5   2 -11   65.98    1.16
  -5  -2  11   68.51    1.36
   5   2 -10   31.93    0.83
  -5  -2  10   23.78    0.62
   5   2  -9  522.05    9.59
  -5  -2   9  517.69    8.00
   5   2  -8  103.95    2.49
  -5  -2   8  103.79    2.32
   5   2  -7  104.85    2.03
  -5  -2   7  106.00    1.98
   5   2  -6  184.98    3.48
  -5  -2   6  184.76    4.16
   5   2  -4    0.28    0.05
  -5  -2   4    0.38    0.04
   5   2  -3   31.98    0.64
  -5  -2   3   29.76    0.72
   5   2  -2  355.55    8.15
  -5  -2   2  347.75    5.52
   5   2  -1 1345.48   42.57
   5   2   0  944.62   29.43
   5   2   1    3.42    0.15
  -5  -2  -1    3.52    0.14
   5   2   2  318.27    7.31
  -5  -2  -2  305.12    5.80
   5   2   3  217.34    4.07
  -5  -2  -3  227.36    4.21
   5   2   4   11.03    0.33
  -5  -2  -4   16.20    0.44
   5   2   5  138.95    3.14
  -5  -2  -5  135.04    2.56
   5   2   6  174.69    4.04
  -5  -2  -6  180.23    3.43
   5   2   7  252.69    5.73
  -5  -2  -7  278.74    6.47
   5   2   8   77.68    1.50
  -5  -2  -8   77.61    1.59
   5   2   9   18.74    0.48
  -5  -2  -9   20.90    0.59
   5   2  10   12.44    0.35
  -5  -2 -10   13.17    0.32
   5   2  11    2.99    0.11
  -5  -2 -11    2.92    0.14
   5   2  12   78.49    1.38
  -5  -2 -12   76.38    1.47
   5   2  13    0.20    0.07
  -5  -2 -13    0.35    0.09
   5   2  14   18.40    0.51
  -5  -2 -14   16.50    0.34
   5   2  15    6.97    0.21
  -5  -2 -15    6.37    0.27
   5   3 -21    0.12    0.11
  -5  -3  21    0.05    0.06
   5   3 -20    2.32    0.15
  -5  -3  20    4.23    0.16
   5   3 -19   59.46    1.23
  -5  -3  19   54.54    1.03
   5   3 -18    0.97    0.10
  -5  -3  18    1.23    0.10
   5   3 -17    5.20    0.18
  -5  -3  17    6.49    0.16
   5   3 -16    0.12    0.07
  -5  -3  16    0.14    0.05
   5   3 -15   23.97    0.72
  -5  -3  15   23.43    0.59
   5   3 -14   16.44    0.49
  -5  -3  14   15.65    0.47
   5   3 -13    4.30    0.18
  -5  -3  13    4.81    0.14
  -5  -3  12   64.39    1.54
   5   3 -11  336.57    7.53
  -5  -3  11  333.57    6.03
   5   3 -10   13.37    0.42
  -5  -3  10   12.35    0.28
   5   3  -9   18.78    0.54
  -5  -3   9   18.06    0.47
   5   3  -8    1.55    0.12
  -5  -3   8    1.24    0.08
   5   3  -6   13.45    0.40
   5   3  -5   16.29    0.31
  -5  -3   5   16.31    0.44
   5   3  -4  277.92    5.11
  -5  -3   4  257.85    5.69
   5   3  -3  237.22    4.41
  -5  -3   3  248.23    4.55
   5   3  -2  183.27    3.40
  -5  -3   2  176.76    4.00
   5   3  -1  372.36    6.86
  -5  -3   1  376.45   11.75
   5   3   0   71.41    1.42
  -5  -3   0   71.13    1.36
   5   3   1 1076.49   33.54
  -5  -3  -1 1130.53   36.54
   5   3   2  111.20    2.20
  -5  -3  -2  119.48    2.29
   5   3   3   54.68    0.94
  -5  -3  -3   59.44    1.23
   5   3   4  188.81    3.58
  -5  -3  -4  189.51    3.57
   5   3   5  161.81    2.64
  -5  -3  -5  156.44    2.98
   5   3   6    0.69    0.08
  -5  -3  -6    0.94    0.10
   5   3   7    0.31    0.07
  -5  -3  -7    0.35    0.06
   5   3   8   50.61    1.04
  -5  -3  -8   49.33    0.87
   5   3   9   34.61    0.62
  -5  -3  -9   33.37    0.72
   5   3  10   19.09    0.38
  -5  -3 -10   19.55    0.39
   5   3  11    0.30    0.07
  -5  -3 -11    0.32    0.10
   5   3  12    2.07    0.13
  -5  -3 -12    2.79    0.11
   5   3  13   68.81    1.34
  -5  -3 -13   68.69    1.13
   5   3  14    6.00    0.17
  -5  -3 -14    6.25    0.18
   5   3  15    1.46    0.12
  -5  -3 -15    1.54    0.14
   5   4 -21    1.53    0.12
  -5  -4  21    1.43    0.10
   5   4 -20   17.44    0.56
  -5  -4  20   16.14    0.42
   5   4 -19    3.31    0.14
  -5  -4  19    4.00    0.15
   5   4 -18    6.61    0.22
  -5  -4  18    8.11    0.26
   5   4 -17   34.22    0.62
  -5  -4  17   35.83    0.62
   5   4 -16   27.51    0.62
  -5  -4  16   26.31    0.55
   5   4 -15    7.69    0.29
  -5  -4  15    8.76    0.22
   5   4 -14  112.09    2.25
  -5  -4  14  109.79    2.05
   5   4 -13   99.57    1.95
  -5  -4  13  101.63    1.94
   5   4 -12    0.86    0.07
  -5  -4  12    0.79    0.06
   5   4 -11    2.07    0.09
  -5  -4  11    2.57    0.12
   5   4 -10  356.90    5.63
  -5  -4  10  355.63    6.46
   5   4  -9  498.15    9.08
  -5  -4   9  493.96    8.86
   5   4  -8  193.74    3.60
  -5  -4   8  180.93    3.30
   5   4  -7    0.31    0.06
   5   4  -6   16.31    0.47
  -5  -4   6   16.53    0.44
   5   4  -4    5.70    0.21
  -5  -4   4    4.85    0.16
   5   4  -3    5.80    0.19
  -5  -4   3    6.24    0.20
   5   4  -2   15.71    0.46
  -5  -4   2   16.35    0.32
   5   4  -1  345.99    5.49
  -5  -4   1  348.07    5.54
   5   4   0  239.06    5.44
  -5  -4   0  238.98    3.83
   5   4   1   16.48    0.40
  -5  -4  -1   17.59    0.41
   5   4   2  110.98    1.83
  -5  -4  -2  116.03    1.91
   5   4   3  265.47    4.19
  -5  -4  -3  277.26    5.32
   5   4   4   16.70    0.33
  -5  -4  -4   17.00    0.35
   5   4   5   47.14    0.98
  -5  -4  -5   47.31    0.84
   5   4   6    7.44    0.19
  -5  -4  -6    6.83    0.22
   5   4   7  114.71    1.93
  -5  -4  -7  111.97    2.20
   5   4   8    1.06    0.09
  -5  -4  -8    0.90    0.08
   5   4   9    0.04    0.06
  -5  -4  -9    0.08    0.06
   5   4  10   78.82    1.32
  -5  -4 -10   80.47    1.53
   5   4  11  124.63    2.35
  -5  -4 -11  125.31    2.36
   5   4  12    5.39    0.18
  -5  -4 -12    5.15    0.15
   5   4  13    1.98    0.12
  -5  -4 -13    1.95    0.10
   5   4  14    0.01    0.07
  -5  -4 -14    0.00    0.09
   5   5 -21   26.13    0.67
  -5  -5  21   27.33    0.69
   5   5 -20    0.10    0.07
  -5  -5  20    0.15    0.05
   5   5 -19   23.22    0.59
  -5  -5  19   17.78    0.37
   5   5 -18   19.57    0.45
  -5  -5  18   18.68    0.40
   5   5 -17    0.34    0.09
  -5  -5  17    0.07    0.05
   5   5 -16    0.21    0.07
  -5  -5  16    0.17    0.04
   5   5 -15   11.53    0.30
  -5  -5  15   11.16    0.35
   5   5 -14  112.02    2.15
  -5  -5  14  113.00    2.14
   5   5 -13   23.80    0.65
  -5  -5  13   23.59    0.63
   5   5 -12   43.38    0.91
  -5  -5  12   47.28    0.95
   5   5 -11  167.28    2.70
  -5  -5  11  163.38    2.67
   5   5 -10   12.09    0.25
  -5  -5  10   12.30    0.27
   5   5  -9   21.23    0.61
  -5  -5   9   30.22    0.81
   5   5  -8   42.71    0.89
  -5  -5   8   43.70    0.86
   5   5  -7  299.00    4.77
  -5  -5   7  295.16    5.41
   5   5  -6  130.86    2.14
  -5  -5   6  132.35    2.45
   5   5  -5    5.89    0.16
  -5  -5   5    6.10    0.16
   5   5  -4   55.67    0.99
  -5  -5   4   60.29    1.18
   5   5  -3  525.77    9.60
  -5  -5   3  495.58    9.01
   5   5  -2  146.93    2.41
  -5  -5   2  153.59    2.48
   5   5  -1    2.67    0.14
  -5  -5   1    2.99    0.13
   5   5   0    1.96    0.11
  -5  -5   0    1.61    0.07
   5   5   1  266.89    4.35
  -5  -5  -1  277.57    4.42
   5   5   2   13.82    0.34
  -5  -5  -2   13.92    0.31
   5   5   3  155.23    2.89
  -5  -5  -3  161.38    2.65
   5   5   4    0.57    0.07
  -5  -5  -4    0.68    0.08
   5   5   5  107.73    1.80
  -5  -5  -5  113.76    1.88
   5   5   6   36.36    0.70
  -5  -5  -6   36.20    0.77
   5   5   7    7.73    0.19
  -5  -5  -7    8.30    0.23
   5   5   8    0.32    0.07
  -5  -5  -8    0.27    0.06
   5   5   9  114.66    1.91
  -5  -5  -9  117.02    1.91
   5   5  10    1.49    0.11
  -5  -5 -10    1.29    0.11
   5   5  11    0.60    0.09
  -5  -5 -11    0.47    0.08
   5   5  12    7.63    0.25
  -5  -5 -12    7.51    0.19
   5   5  13   13.56    0.35
  -5  -5 -13   14.32    0.29
   5   6 -21    0.20    0.09
  -5  -6  21    0.42    0.07
   5   6 -20   12.12    0.34
  -5  -6  20   10.48    0.25
   5   6 -19   23.35    0.44
  -5  -6  19   23.93    0.47
   5   6 -18   18.64    0.35
  -5  -6  18   19.10    0.34
   5   6 -17    8.00    0.19
  -5  -6  17    7.10    0.18
   5   6 -16   31.84    0.67
  -5  -6  16   32.30    0.58
   5   6 -15  168.46    3.11
  -5  -6  15  172.89    3.17
   5   6 -14    3.90    0.19
  -5  -6  14    3.96    0.17
   5   6 -13   89.18    1.47
  -5  -6  13   87.86    1.42
   5   6 -12   19.30    0.55
  -5  -6  12   19.70    0.42
   5   6 -11   41.67    1.02
  -5  -6  11   47.19    0.95
   5   6 -10   35.40    0.93
  -5  -6  10   40.57    0.98
   5   6  -9   75.06    1.45
  -5  -6   9   74.50    1.42
   5   6  -8   19.11    0.57
  -5  -6   8   19.01    0.51
   5   6  -7  729.69   13.12
   5   6  -6   28.43    0.59
  -5  -6   6   27.11    0.48
   5   6  -5  226.72    4.19
  -5  -6   5  223.60    4.21
   5   6  -4  674.21   10.56
  -5  -6   4  636.29   20.10
   5   6  -3    0.46    0.08
  -5  -6   3    0.73    0.07
   5   6  -2    1.77    0.09
  -5  -6   2    1.71    0.07
   5   6  -1   34.95    0.89
  -5  -6   1   38.24    0.78
   5   6   0  236.44    4.49
  -5  -6   0  240.13    3.86
   5   6   1    9.87    0.26
  -5  -6  -1    8.85    0.24
   5   6   2  225.08    4.12
  -5  -6  -2  223.61    3.60
   5   6   3  218.92    3.62
  -5  -6  -3  207.69    3.33
   5   6   4   85.57    1.43
  -5  -6  -4   85.55    1.66
   5   6   5   39.14    0.69
  -5  -6  -5   40.99    0.74
   5   6   6    2.58    0.12
  -5  -6  -6    2.31    0.15
   5   6   7   72.57    1.77
  -5  -6  -7   74.27    1.27
   5   6   8    1.86    0.09
  -5  -6  -8    1.79    0.10
   5   6   9   44.08    0.90
  -5  -6  -9   45.10    0.91
   5   6  10   36.36    0.75
  -5  -6 -10   37.34    0.65
   5   6  11   48.48    0.88
  -5  -6 -11   45.90    0.81
   5   6  12    3.87    0.14
  -5  -6 -12    3.77    0.12
   5   6  13    6.47    0.25
  -5  -6 -13    6.35    0.24
   5   7 -21   14.79    0.44
  -5  -7  21   14.74    0.37
   5   7 -20    1.04    0.12
  -5  -7  20    1.40    0.10
   5   7 -19    0.14    0.09
  -5  -7  19    0.15    0.06
   5   7 -18   23.95    0.52
  -5  -7  18   24.36    0.59
   5   7 -17   48.78    0.95
  -5  -7  17   48.32    0.90
   5   7 -16    0.15    0.08
  -5  -7  16    0.03    0.06
   5   7 -15   44.01    0.93
  -5  -7  15   45.03    0.78
   5   7 -14    5.89    0.22
  -5  -7  14    6.12    0.20
   5   7 -13  270.51    5.07
  -5  -7  13  255.22    4.03
   5   7 -12   30.21    0.78
  -5  -7  12   33.56    0.83
   5   7 -11   27.42    0.57
  -5  -7  11   28.22    0.59
   5   7 -10   93.92    1.57
  -5  -7  10   95.74    1.86
   5   7  -9  188.53    3.48
  -5  -7   9  184.74    2.94
   5   7  -8   25.39    0.71
  -5  -7   8   25.42    0.65
   5   7  -7    0.08    0.06
  -5  -7   7    0.02    0.05
   5   7  -6   42.48    1.08
  -5  -7   6   43.15    1.04
   5   7  -5  246.30    4.57
  -5  -7   5  245.24    4.52
   5   7  -4  137.43    2.27
  -5  -7   4  138.96    2.34
   5   7  -3    4.40    0.15
  -5  -7   3    3.26    0.13
   5   7  -2  278.49    6.33
  -5  -7   2  275.10    4.37
   5   7  -1   62.19    1.22
  -5  -7   1   61.21    1.04
   5   7   0   55.79    1.12
  -5  -7   0   60.28    1.08
   5   7   1  242.22    3.88
  -5  -7  -1  260.64    4.10
   5   7   2  203.03    3.72
  -5  -7  -2  210.36    3.45
   5   7   3   95.97    1.83
  -5  -7  -3   96.18    1.61
   5   7   4   63.67    1.27
  -5  -7  -4   65.87    1.11
   5   7   5   54.46    1.09
  -5  -7  -5   48.95    0.97
   5   7   6    0.80    0.08
  -5  -7  -6    0.86    0.10
   5   7   7    2.69    0.13
  -5  -7  -7    3.19    0.11
   5   7   8   71.22    1.21
  -5  -7  -8   76.23    1.27
   5   7   9   27.26    0.49
  -5  -7  -9   27.38    0.50
   5   7  10   24.98    0.56
  -5  -7 -10   25.42    0.46
   5   7  11    0.56    0.10
  -5  -7 -11    0.71    0.09
   5   7  12    0.10    0.07
  -5  -7 -12    0.32    0.09
   5   8 -21    1.61    0.16
  -5  -8  21    1.68    0.12
   5   8 -20    0.81    0.10
  -5  -8  20    0.89    0.07
   5   8 -19   55.07    1.10
  -5  -8  19   55.95    0.93
   5   8 -18   20.12    0.47
  -5  -8  18   20.49    0.37
   5   8 -17    0.14    0.08
  -5  -8  17    0.13    0.06
   5   8 -16    2.85    0.15
  -5  -8  16    2.64    0.12
   5   8 -15   97.78    1.88
  -5  -8  15   98.90    1.64
   5   8 -14    6.08    0.24
  -5  -8  14    6.05    0.19
   5   8 -13    3.92    0.13
  -5  -8  13    4.15    0.12
   5   8 -12    0.22    0.12
  -5  -8  12    0.26    0.07
   5   8 -11  439.59    7.89
  -5  -8  11  439.81    7.94
   5   8 -10    3.94    0.17
  -5  -8  10    4.42    0.16
   5   8  -9   72.47    1.20
  -5  -8   9   71.95    1.37
   5   8  -8   21.12    0.49
  -5  -8   8   22.06    0.44
   5   8  -7  292.86    6.64
  -5  -8   7  289.54    4.63
   5   8  -6   91.06    1.60
  -5  -8   6   88.04    1.50
   5   8  -5  235.15    4.35
  -5  -8   5  235.66    4.33
   5   8  -4  241.74    4.60
  -5  -8   4  243.15    4.58
   5   8  -3  215.18    4.01
  -5  -8   3  206.32    3.31
   5   8  -2   63.35    1.32
  -5  -8   2   62.53    1.24
   5   8  -1  315.29    5.72
  -5  -8   1  308.43    5.62
   5   8   0   55.98    1.15
  -5  -8   0   54.15    0.95
   5   8   1  184.52    2.96
  -5  -8  -1  187.12    2.99
   5   8   2  159.33    3.03
  -5  -8  -2  152.79    2.49
   5   8   3    9.20    0.31
  -5  -8  -3    9.34    0.29
   5   8   4   19.17    0.45
  -5  -8  -4   18.64    0.39
   5   8   5   43.87    0.98
  -5  -8  -5   50.51    1.28
   5   8   6   22.07    0.50
  -5  -8  -6   22.18    0.42
   5   8   7    9.72    0.21
  -5  -8  -7    9.53    0.22
   5   8   8   38.27    0.80
  -5  -8  -8   36.09    0.76
   5   8   9   28.33    0.53
  -5  -8  -9   28.17    0.49
   5   8  10   25.96    0.47
  -5  -8 -10   26.34    0.52
   5   8  11   11.09    0.29
  -5  -8 -11   10.58    0.23
   5   9 -21   13.78    0.43
  -5  -9  21   14.35    0.38
   5   9 -20    3.45    0.12
  -5  -9  20    3.18    0.10
   5   9 -19    4.29    0.18
  -5  -9  19    3.95    0.12
   5   9 -18   16.81    0.41
  -5  -9  18   15.22    0.33
   5   9 -17   99.16    1.60
  -5  -9  17   95.30    1.74
   5   9 -16    1.13    0.13
  -5  -9  16    1.20    0.08
   5   9 -15   45.03    0.80
  -5  -9  15   44.03    0.84
   5   9 -14    0.28    0.09
  -5  -9  14    2.08    0.11
   5   9 -13   90.67    1.51
  -5  -9  13   85.57    1.66
   5   9 -12   76.72    1.82
  -5  -9  12   77.12    1.75
   5   9 -11   45.20    0.93
  -5  -9  11   43.01    0.87
   5   9 -10   23.03    0.58
  -5  -9  10   15.50    0.42
   5   9  -9  436.58    6.80
  -5  -9   9  440.05    7.93
   5   9  -8   17.28    0.38
  -5  -9   8   18.90    0.40
   5   9  -7    0.43    0.06
  -5  -9   7    0.57    0.07
   5   9  -6   14.91    0.31
  -5  -9   6   13.68    0.32
   5   9  -5  347.64    5.59
  -5  -9   5  337.88    5.31
   5   9  -4   11.52    0.25
  -5  -9   4   10.94    0.23
   5   9  -3    2.18    0.10
  -5  -9   3    2.94    0.10
   5   9  -2  106.60    2.56
  -5  -9   2  101.05    1.71
   5   9  -1  159.37    3.76
  -5  -9   1  163.59    2.56
   5   9   0  114.11    2.17
  -5  -9   0  104.60    1.73
   5   9   1    0.32    0.09
  -5  -9  -1    0.25    0.05
   5   9   2    0.17    0.06
  -5  -9  -2    0.23    0.06
   5   9   3  137.52    2.59
  -5  -9  -3  142.96    2.31
   5   9   4    3.73    0.15
  -5  -9  -4    4.13    0.12
   5   9   5   45.03    1.26
  -5  -9  -5   40.13    0.85
   5   9   6   50.12    1.00
  -5  -9  -6   52.17    0.90
   5   9   7   37.70    0.67
  -5  -9  -7   38.52    0.76
   5   9   8   19.07    0.49
  -5  -9  -8   17.81    0.40
   5   9   9    0.68    0.08
  -5  -9  -9    0.69    0.08
   5   9  10   11.96    0.32
  -5  -9 -10   12.02    0.31
   5  10 -20    3.76    0.17
  -5 -10  20    3.71    0.12
   5  10 -19    8.85    0.30
  -5 -10  19   10.05    0.24
   5  10 -18   25.03    0.55
  -5 -10  18   25.37    0.52
   5  10 -17    0.09    0.07
  -5 -10  17    0.15    0.06
   5  10 -16    1.15    0.09
  -5 -10  16    1.16    0.07
   5  10 -15   56.58    0.97
  -5 -10  15   58.58    1.11
   5  10 -14    6.20    0.19
  -5 -10  14    6.06    0.16
   5  10 -13    0.78    0.13
  -5 -10  13    0.74    0.08
   5  10 -12   26.64    0.58
  -5 -10  12   27.53    0.55
   5  10 -11  193.84    3.14
  -5 -10  11  189.15    3.47
   5  10 -10   73.44    1.44
  -5 -10  10   71.45    1.21
   5  10  -9   42.63    1.11
  -5 -10   9   41.91    1.02
   5  10  -8   16.81    0.32
  -5 -10   8   16.80    0.36
   5  10  -7  449.41    8.23
  -5 -10   7  448.67    7.09
   5  10  -6   11.28    0.29
  -5 -10   6   11.68    0.24
   5  10  -5    7.58    0.22
  -5 -10   5    6.26    0.21
   5  10  -4   29.05    0.65
  -5 -10   4   28.16    0.61
   5  10  -3   76.49    1.90
  -5 -10   3   75.08    1.80
   5  10  -2  109.76    2.11
  -5 -10   2  111.64    2.12
   5  10  -1   10.14    0.27
  -5 -10   1   11.25    0.35
   5  10   0    4.92    0.20
  -5 -10   0    4.64    0.19
   5  10   1   68.55    1.36
  -5 -10  -1   61.42    1.23
   5  10   2   12.92    0.33
  -5 -10  -2   12.64    0.26
   5  10   3    0.15    0.08
  -5 -10  -3    0.25    0.07
   5  10   4    7.11    0.28
  -5 -10  -4    7.39    0.20
   5  10   5   77.99    1.51
  -5 -10  -5   81.63    1.41
   5  10   6   10.66    0.26
  -5 -10  -6   11.68    0.26
   5  10   7    0.40    0.12
  -5 -10  -7    0.57    0.07
   5  10   8    1.80    0.11
  -5 -10  -8    1.85    0.10
   5  10   9   12.37    0.26
  -5 -10  -9   12.68    0.26
   5  11 -20    4.40    0.16
  -5 -11  20    4.09    0.16
   5  11 -19   12.90    0.31
  -5 -11  19   12.82    0.30
   5  11 -18    2.13    0.11
  -5 -11  18    2.11    0.09
   5  11 -17   29.15    0.61
  -5 -11  17   30.18    0.59
   5  11 -16   33.97    0.68
  -5 -11  16   36.17    0.87
   5  11 -15    0.11    0.08
  -5 -11  15    0.13    0.06
   5  11 -14   11.26    0.36
  -5 -11  14   10.65    0.25
   5  11 -13    0.41    0.07
  -5 -11  13    0.27    0.05
   5  11 -12   27.82    0.52
  -5 -11  12   26.93    0.49
   5  11 -11   24.88    0.55
  -5 -11  11   24.75    0.53
   5  11 -10    1.47    0.10
  -5 -11  10    1.39    0.07
   5  11  -9  219.03    4.07
  -5 -11   9  229.58    3.68
   5  11  -8    5.58    0.17
  -5 -11   8    5.63    0.14
   5  11  -7    3.86    0.12
  -5 -11   7    3.81    0.12
   5  11  -6    1.09    0.08
  -5 -11   6    1.33    0.07
   5  11  -5   20.80    0.58
  -5 -11   5   26.79    0.67
   5  11  -4   38.30    0.72
  -5 -11   4   36.53    0.74
   5  11  -3    0.20    0.06
  -5 -11   3    0.20    0.05
   5  11  -2    0.22    0.11
  -5 -11   2    0.85    0.08
   5  11  -1  113.67    2.16
  -5 -11   1  115.00    1.85
   5  11   0   37.14    0.69
  -5 -11   0   39.45    0.69
   5  11   1    1.96    0.10
  -5 -11  -1    1.93    0.09
[truncated: 398,562 more chars]
