# Supplementary material for: Crystal structure of trans-di­fluoridotetra­kis(pyridine-κN)chromium(III) tri­chlorido­(pyridine-κN)zincate monohydrate from synchrotron data
Source: Acta Crystallogr Sect E Struct Rep Online. 2014 Oct 4;70(Pt 11):290–3. doi: 10.1107/S160053681402145X (PMC4257241; doi:10.1107/S160053681402145X)
Supplement: Supplementary file 2 [file e-70-00290-Isup2.hkl]

#
# h,k,l, Fc-squared, Fo-squared, sigma(Fo-squared), status flag
#
data_I
_shelx_title ' S67rod in P-1 (ROD PURPLE)'
_shelx_refln_list_code          4
_shelx_F_calc_maximum       88.10
_exptl_crystal_F_000       686.00
_reflns_d_resolution_high  0.7186

loop_
 _space_group_symop_operation_xyz
 'x, y, z'
 '-x, -y, -z'

_cell_length_a     9.1350
_cell_length_b    12.8520
_cell_length_c    13.6070
_cell_angle_alpha 103.688
_cell_angle_beta  105.067
_cell_angle_gamma 101.250

_shelx_F_squared_multiplier     1.000

loop_
 _refln_index_h
 _refln_index_k
 _refln_index_l
 _refln_F_squared_calc
 _refln_F_squared_meas
 _refln_F_squared_sigma
 _refln_observed_status
   1   0   0        407.76        436.55         7.06 o
   3   0   0          3.39         10.02         0.26 o
   5   0   0       2004.88       1923.47        75.33 o
   6   0   0       1015.01        996.70        28.09 o
   7   0   0        261.78        264.52         3.60 o
   8   0   0          4.80          9.07         4.13 o
   9   0   0         74.11         76.52         2.54 o
  10   0   0        192.02        205.12         4.14 o
  11   0   0        150.56        137.58         2.84 o
 -11   1   0         56.44         58.92         1.44 o
 -10   1   0         66.81         78.14         7.41 o
  -9   1   0        511.07        567.02        73.04 o
  -8   1   0        162.01        137.64        16.21 o
  -7   1   0         24.39         29.59         0.47 o
  -6   1   0       4110.37       3856.24       119.93 o
  -5   1   0        228.21        221.71         2.90 o
  -4   1   0       1821.63       1719.68        31.77 o
   5   1   0       4169.21       3715.40       111.18 o
   6   1   0         78.92         74.95         1.77 o
   7   1   0        690.38        737.27         9.65 o
   8   1   0       2050.17       2056.51        30.06 o
   9   1   0         42.54         49.71         2.36 o
  10   1   0         28.00         33.42         1.64 o
  11   1   0         66.37         68.42         2.51 o
 -12   2   0         31.45         21.72         5.07 o
 -11   2   0        140.41        154.42         3.90 o
 -10   2   0         57.04         74.93         1.67 o
  -9   2   0         19.37         16.82         2.73 o
  -8   2   0        583.40        746.36        28.14 o
  -7   2   0         22.10         27.39         5.00 o
  -6   2   0        502.96        476.15        11.44 o
  -5   2   0       2231.38       2288.76        51.91 o
  -3   2   0         10.52          1.87         0.25 o
  -2   2   0        244.52        190.00         4.48 o
  -1   2   0        953.82        934.64        94.52 o
   2   2   0       1042.81        715.06        11.68 o
   3   2   0       1482.09       1409.04        18.43 o
   4   2   0        464.96        438.25        13.15 o
   5   2   0       4677.54       4696.96       146.34 o
   6   2   0       3471.05       3480.93       167.77 o
   7   2   0        285.30        293.65         5.20 o
   8   2   0         97.27        108.40         1.72 o
   9   2   0         56.47         44.38         3.18 o
  10   2   0       1005.46        989.51        12.75 o
  11   2   0        116.74        100.29         2.44 o
 -12   3   0         47.19         38.29         2.41 o
 -11   3   0          0.82          0.77         0.30 o
 -10   3   0        412.56        555.34        36.10 o
  -9   3   0        139.71        124.56         3.13 o
  -8   3   0        789.19        794.17        14.93 o
  -7   3   0        443.20        450.71        23.44 o
  -6   3   0       2082.30       2018.38        44.63 o
  -5   3   0        334.29        325.89         5.62 o
  -4   3   0         98.28         73.25         2.14 o
  -2   3   0          6.53         51.10         4.10 o
   0   3   0          4.23          7.42         3.58 o
   1   3   0        342.68        159.86         3.48 o
   2   3   0         18.61         31.24         1.24 o
   3   3   0       5527.48       5972.76       194.57 o
   4   3   0       3736.71       3518.57       132.19 o
   5   3   0        389.37        354.35         4.88 o
   6   3   0         45.12         40.88         0.90 o
   7   3   0        244.70        226.63         5.32 o
   8   3   0       2249.18       2157.38        38.59 o
   9   3   0         88.93        106.45         1.80 o
  10   3   0         61.41         70.41         2.36 o
  11   3   0        299.01        288.24         3.67 o
 -12   4   0         52.89         71.50         2.51 o
 -11   4   0        154.58        153.38         3.98 o
 -10   4   0         81.68         57.91        15.07 o
  -9   4   0        112.80         78.78         8.40 o
  -8   4   0       1522.40       1503.22        37.44 o
  -7   4   0         21.59         19.32         0.48 o
  -6   4   0        616.28        613.74         8.85 o
  -1   4   0       1652.01       1387.56        21.95 o
   0   4   0        137.79        116.95         2.39 o
   1   4   0          3.77          6.60         0.32 o
   2   4   0        211.84        103.25        14.07 o
   3   4   0        386.96        469.94         6.03 o
   4   4   0        889.60        938.16        12.67 o
   5   4   0       1139.70       1188.42        15.57 o
   6   4   0        240.39        228.90         3.22 o
   7   4   0         82.14         76.75         1.99 o
   8   4   0        203.79        222.93         3.95 o
   9   4   0        726.03        716.40        23.32 o
  10   4   0         84.97         80.30         1.34 o
 -12   5   0        221.73        183.23        14.72 o
 -11   5   0          1.09          0.55         0.37 o
 -10   5   0        502.71        542.28        12.48 o
  -8   5   0        363.83        361.42         5.59 o
  -7   5   0         10.25         12.18         0.60 o
  -6   5   0       2688.83       2687.49        59.92 o
  -5   5   0       2627.77       2837.96        87.96 o
  -4   5   0        272.23        237.20        40.10 o
  -3   5   0        251.61        225.63         6.14 o
  -2   5   0        303.41        387.57         6.61 o
  -1   5   0        200.76        165.49         2.28 o
   1   5   0        426.57        354.14        10.77 o
   2   5   0       1260.89       1130.36        36.50 o
   3   5   0       2137.93       2026.52        24.03 o
   4   5   0       1192.42       1182.09        14.42 o
   5   5   0         10.22          8.58         0.87 o
   6   5   0        455.24        486.83        17.35 o
   7   5   0        336.42        337.07         4.39 o
   8   5   0         75.58         76.72         4.43 o
   9   5   0        121.51        109.45         1.89 o
  10   5   0        229.21        237.93         8.06 o
 -12   6   0         27.13         25.70         4.28 o
 -11   6   0         13.46         15.12         0.75 o
 -10   6   0        355.07        377.85         9.15 o
  -9   6   0         67.20         59.16         0.98 o
  -8   6   0        496.72        527.12        15.74 o
  -7   6   0        475.01        498.54        27.65 o
  -6   6   0        602.50        742.86        90.20 o
  -5   6   0        436.03        437.64        10.69 o
  -4   6   0       1725.76       1755.94        43.18 o
  -2   6   0       1988.46       1929.65        38.64 o
  -1   6   0        139.75         86.37         1.65 o
   0   6   0        200.93        214.26         8.53 o
   1   6   0        301.38        349.55        56.19 o
   2   6   0       4404.22       4296.82        94.12 o
   3   6   0       3013.07       2808.37        63.25 o
   4   6   0       1313.05       1339.53        15.34 o
   5   6   0       1187.79       1186.28        14.55 o
   6   6   0        158.22        140.93         6.76 o
   7   6   0        510.67        500.58         6.33 o
   8   6   0        451.95        443.87         5.58 o
   9   6   0        167.58        160.41        13.15 o
 -12   7   0          1.13          0.05         0.45 o
 -11   7   0         11.41         17.27         5.57 o
 -10   7   0        699.90        669.72         7.68 o
  -9   7   0         16.45         14.98         4.10 o
  -8   7   0         14.51         18.35         6.86 o
  -7   7   0        367.47        368.47         6.34 o
  -6   7   0       1540.09       1576.31        78.89 o
  -5   7   0        398.30        440.47        14.64 o
  -4   7   0        301.59        291.26         4.46 o
  -3   7   0        312.53        377.90         6.59 o
  -2   7   0       1155.68       1197.60        19.30 o
  -1   7   0        412.35        408.06         7.11 o
   1   7   0          9.08         14.02         7.09 o
   2   7   0        288.67        362.49        31.77 o
   3   7   0        232.58        251.82         3.38 o
   4   7   0        169.33        153.33         2.28 o
   5   7   0        287.50        289.41        11.16 o
   6   7   0        678.36        726.33         8.56 o
   7   7   0        144.54        134.90         3.53 o
   8   7   0        204.34        221.82         2.99 o
   9   7   0          0.88          1.17         0.25 o
 -12   8   0         90.78         73.93         4.70 o
 -11   8   0         73.68         72.29         3.26 o
 -10   8   0         43.49         38.74         1.14 o
  -9   8   0        107.63         97.66         5.84 o
  -8   8   0          0.23          4.02         2.24 o
  -7   8   0        111.80        148.89         3.75 o
  -6   8   0        938.14        995.71        14.08 o
  -5   8   0         81.94         74.77         1.20 o
  -4   8   0        353.59        354.74         6.15 o
  -2   8   0       1544.66       1548.85        25.09 o
  -1   8   0        585.59        604.72        10.07 o
   0   8   0        133.30        118.93         8.65 o
   1   8   0         72.03         78.50         1.24 o
   2   8   0        633.74        615.46         7.21 o
   3   8   0        245.72        274.08         3.60 o
   4   8   0        231.70        281.28         3.70 o
   5   8   0        268.94        273.02         4.55 o
   6   8   0         48.24         51.50         2.34 o
   7   8   0         83.45         70.36         1.96 o
   8   8   0        590.00        598.01        10.32 o
 -11   9   0        305.43        304.62         8.85 o
 -10   9   0         98.54         93.24        15.96 o
  -9   9   0        127.57        142.51         2.34 o
  -8   9   0        454.12        437.88        29.51 o
  -7   9   0        129.55        170.96         5.92 o
  -6   9   0         35.07         32.54        15.49 o
  -5   9   0        199.16        195.67         3.85 o
  -4   9   0        985.69        995.42        15.96 o
  -3   9   0          6.86          8.86         0.37 o
  -2   9   0         44.10         47.98         1.12 o
  -1   9   0        268.36        238.56         3.51 o
   0   9   0        319.09        315.92         4.02 o
   1   9   0          5.49          5.77         0.67 o
   2   9   0        672.40        711.49         8.83 o
   3   9   0        577.51        596.09        29.39 o
   4   9   0         85.18         82.20         2.21 o
   5   9   0        542.14        539.47        23.64 o
   6   9   0        765.44        809.89         9.37 o
   7   9   0         43.07         46.20         0.85 o
   8   9   0          0.42          1.14         0.26 o
 -11  10   0        174.71        176.98        18.17 o
 -10  10   0         66.05         75.74        18.12 o
  -9  10   0        172.58        169.79        18.15 o
  -8  10   0        262.35        246.74         7.48 o
  -7  10   0        165.12        200.87         4.03 o
  -6  10   0       2078.86       2185.94        41.57 o
  -5  10   0        342.14        395.47        25.78 o
  -4  10   0          0.14          0.82         0.32 o
  -3  10   0        932.80        919.85        15.01 o
  -2  10   0        177.76        186.63         3.37 o
  -1  10   0         56.26         54.36         1.26 o
   0  10   0         96.32         91.19         1.84 o
   1  10   0        229.40        271.46        10.84 o
   2  10   0         42.13         41.68         0.74 o
   3  10   0         71.11         64.77         3.75 o
   4  10   0        200.54        247.06        52.33 o
   5  10   0         36.81         23.75         0.70 o
   6  10   0          1.76          4.71         0.25 o
   7  10   0         24.52         26.91         1.19 o
 -11  11   0         52.66         51.07         2.66 o
 -10  11   0         13.86         17.18         0.42 o
  -9  11   0        114.50        107.85        20.96 o
  -8  11   0        420.93        433.87         9.85 o
  -7  11   0          0.27          2.47         0.27 o
  -6  11   0        106.18        123.51         4.13 o
  -5  11   0        689.08        680.71        16.51 o
  -4  11   0        281.76        309.83         9.42 o
  -3  11   0       1827.10       1860.59        29.76 o
  -2  11   0         43.13         55.35         1.19 o
  -1  11   0        925.61        878.96        12.11 o
   0  11   0         71.73         63.52         3.16 o
   1  11   0        142.83        144.33         2.05 o
   2  11   0         26.69         17.15        11.19 o
   3  11   0         85.77         84.89         1.75 o
   4  11   0        341.98        338.15         7.68 o
   5  11   0        181.36        190.59         5.74 o
   6  11   0         83.12         82.13         3.80 o
   7  11   0          1.06          2.32         0.70 o
 -10  12   0        169.39        161.65         2.93 o
  -9  12   0          0.04          0.37         0.30 o
  -8  12   0          0.24          0.30         0.32 o
  -7  12   0          4.99          4.89         0.37 o
  -6  12   0        492.87        525.59        10.32 o
  -5  12   0        636.45        668.07        18.20 o
  -4  12   0         17.77         22.23         0.64 o
  -3  12   0        157.05        172.47         6.39 o
  -2  12   0         51.54         54.30        10.32 o
  -1  12   0        145.56        140.67        12.68 o
   0  12   0       1062.49       1032.75        16.36 o
   1  12   0          2.06          6.25         0.92 o
   2  12   0       1229.04       1230.06        21.63 o
   3  12   0         23.00         24.44         0.66 o
   4  12   0        302.28        300.51         4.85 o
   5  12   0         69.48         76.80         1.09 o
   6  12   0          1.10          0.09         0.45 o
 -10  13   0        152.12        139.46         4.60 o
  -9  13   0        123.45        127.56         2.37 o
  -8  13   0        159.78        166.97         7.31 o
  -7  13   0        339.97        330.57         5.73 o
  -6  13   0        131.01        115.31         3.03 o
  -5  13   0        275.91        308.09         5.39 o
  -4  13   0        261.96        273.70         4.89 o
  -3  13   0        796.38        829.41        13.43 o
  -2  13   0        239.89        237.42         4.80 o
  -1  13   0        143.79        135.43        20.73 o
   0  13   0         42.01         38.83         1.34 o
   1  13   0          0.29          2.33         0.25 o
   2  13   0        892.17       1015.08        24.81 o
   3  13   0         50.60         52.06         2.46 o
   4  13   0          7.33          5.13         1.74 o
   5  13   0         64.64         69.61         1.39 o
  -9  14   0         41.46         43.42         1.14 o
  -8  14   0        239.35        226.68         4.02 o
  -7  14   0         31.70         36.71         0.88 o
  -6  14   0         43.31         48.52         2.39 o
  -5  14   0        132.76        135.17        14.77 o
  -4  14   0        997.16        986.23        17.80 o
  -3  14   0          1.09          2.13         0.38 o
  -2  14   0          5.31          3.25         1.34 o
  -1  14   0          0.13          0.93         0.42 o
   0  14   0       1109.00       1049.66        16.28 o
   1  14   0          4.18          6.89         2.98 o
   2  14   0         98.12        106.07         8.48 o
   3  14   0        254.30        272.33        11.34 o
   4  14   0        110.20        112.97        10.34 o
  -8  15   0         99.00         95.76         1.81 o
  -7  15   0          0.67          0.15         0.25 o
  -6  15   0        664.09        629.50        10.56 o
  -5  15   0          1.56          4.34         0.31 o
  -4  15   0          0.12          1.16         0.31 o
  -3  15   0         30.37         31.76         0.81 o
  -2  15   0        232.66        237.98         8.20 o
  -1  15   0        117.65        106.20         7.61 o
   0  15   0        123.39        143.62         6.22 o
   1  15   0        141.07        121.68         1.89 o
   2  15   0        110.87        119.71         1.72 o
   3  15   0         94.91        101.08         1.42 o
  -7  16   0         11.04         18.46         0.59 o
  -6  16   0        119.44        117.11         2.18 o
  -5  16   0          3.93          3.29         0.30 o
  -4  16   0        151.80        169.05         2.99 o
  -3  16   0         81.97         81.91         1.55 o
  -2  16   0         31.65         24.43         0.68 o
  -1  16   0        205.20        184.35         7.01 o
   0  16   0         66.25         67.19         1.20 o
   1  16   0         23.16         25.19         2.51 o
  -5  17   0          0.37          1.66         0.32 o
  -4  17   0          8.65          4.33         0.31 o
  -3  17   0        175.57        176.55         3.07 o
  -2  17   0          6.96          5.42         0.39 o
  -1  17   0         39.79         35.04         7.83 o
   1 -17   1        210.50        197.23         6.51 o
   2 -17   1         62.33         70.18         2.11 o
   3 -17   1         66.15         75.87         2.01 o
   4 -17   1        117.01        101.59         1.99 o
   5 -17   1          0.87          0.06         0.24 o
   6 -17   1          1.28          0.53         0.25 o
  -2 -16   1         47.81         41.27         2.49 o
  -1 -16   1        550.04        547.52        10.91 o
   0 -16   1         26.57         27.95         0.65 o
   1 -16   1        112.67        104.99         1.58 o
   2 -16   1        253.91        251.94         4.34 o
   3 -16   1         67.13         54.93         1.14 o
   4 -16   1        173.25        166.07        18.45 o
   5 -16   1        228.60        231.00         3.94 o
   6 -16   1        168.25        143.81         2.61 o
   7 -16   1          2.23          2.29         0.31 o
  -3 -15   1        302.93        290.53         5.54 o
  -2 -15   1        134.08        124.85         1.74 o
  -1 -15   1        135.72        134.42         2.05 o
   0 -15   1         14.30         17.68         0.59 o
   1 -15   1        197.09        190.25         6.71 o
   2 -15   1         56.49         59.54         1.30 o
   3 -15   1        321.22        336.80         8.15 o
   4 -15   1        106.60         89.41         3.06 o
   5 -15   1        191.85        192.13         4.55 o
   6 -15   1         22.04         26.24         1.24 o
   7 -15   1        591.58        576.97        24.07 o
   8 -15   1          2.61          4.36         0.60 o
  -4 -14   1         92.35         81.40         1.17 o
  -3 -14   1        365.19        369.87        37.84 o
  -2 -14   1        121.92        106.47         1.52 o
  -1 -14   1         14.54         11.23         0.87 o
   0 -14   1        135.54        150.82        30.60 o
   1 -14   1        869.07        866.23        11.43 o
   2 -14   1         16.37         18.82         0.57 o
   3 -14   1         22.70         20.00         0.65 o
   4 -14   1          6.58          3.12         0.30 o
   5 -14   1        929.92        906.68        14.52 o
   6 -14   1         28.36         24.87         0.65 o
   7 -14   1         14.29         13.92         0.51 o
   8 -14   1          9.10         11.00         1.04 o
   9 -14   1        283.55        253.94         4.32 o
  -5 -13   1         57.67         62.41         1.03 o
  -4 -13   1        567.06        539.73         6.74 o
  -3 -13   1         14.39         16.08         0.99 o
  -2 -13   1        295.34        313.02         9.82 o
  -1 -13   1       1058.70       1016.29        12.29 o
   0 -13   1         27.26         22.52         0.70 o
   1 -13   1        206.41        196.74         2.67 o
   2 -13   1        156.94        171.86         3.18 o
   3 -13   1       1277.29       1259.43        20.28 o
   4 -13   1          2.44          5.28         0.33 o
   5 -13   1        292.99        329.67         5.79 o
   6 -13   1        275.33        262.19         9.10 o
   7 -13   1        321.00        298.06        16.46 o
   8 -13   1         15.76         17.78         0.50 o
   9 -13   1         58.17         66.37         1.37 o
  10 -13   1         44.65         39.27         1.32 o
  -6 -12   1         28.33         28.42         1.29 o
  -5 -12   1         18.86         18.75         0.65 o
  -4 -12   1        165.54        167.21         6.74 o
  -3 -12   1        744.24        754.56        10.10 o
  -2 -12   1         38.31         25.37         0.68 o
  -1 -12   1         44.13         35.24         1.27 o
   0 -12   1        456.15        417.77         8.15 o
   1 -12   1       1347.34       1342.80        19.36 o
   2 -12   1        335.11        377.75         6.59 o
   3 -12   1         51.12         62.17         3.31 o
   4 -12   1       1019.96       1088.80        17.51 o
   5 -12   1         39.83         54.98         1.32 o
   6 -12   1        403.09        399.56         9.52 o
   7 -12   1        307.63        316.27         6.61 o
   8 -12   1         40.49         32.92         0.79 o
   9 -12   1         87.95         88.78         3.08 o
  10 -12   1          0.56          0.47         0.19 o
  -7 -11   1         20.11         21.19         0.50 o
  -6 -11   1        144.64        148.52         3.18 o
  -5 -11   1        558.76        569.04         6.99 o
  -4 -11   1        130.62        129.36        14.12 o
  -3 -11   1        317.98        302.13         5.69 o
  -2 -11   1          1.57          3.47         0.30 o
  -1 -11   1        799.65        814.41        31.20 o
   0 -11   1        163.57        168.16         4.28 o
   1 -11   1        114.27        112.95         1.72 o
   2 -11   1       2483.16       2532.57        40.45 o
   3 -11   1        119.98        114.09         2.18 o
   4 -11   1        441.51        454.26         7.66 o
   5 -11   1        760.11        849.94        22.97 o
   6 -11   1        324.45        324.42         5.54 o
   7 -11   1        362.73        377.75         6.35 o
   8 -11   1         60.50         54.04        15.34 o
   9 -11   1        562.04        579.48         7.17 o
  10 -11   1          0.62          0.99         0.30 o
  11 -11   1          4.83          6.00         0.30 o
  -8 -10   1        126.00        117.93         1.89 o
  -7 -10   1        524.24        532.11        11.44 o
  -6 -10   1          5.95          6.23         0.92 o
  -5 -10   1         44.57         52.61         2.76 o
  -4 -10   1        330.63        334.81         4.26 o
  -3 -10   1        346.81        380.53        15.64 o
  -2 -10   1        193.62        204.26         3.75 o
  -1 -10   1        219.99        236.76         3.43 o
   0 -10   1       1832.04       1820.70       154.79 o
   1 -10   1        525.08        618.07        57.38 o
   2 -10   1        617.44        619.02        10.32 o
   3 -10   1        428.20        457.11        12.13 o
   4 -10   1       1756.10       2009.75        35.88 o
   5 -10   1        663.67        742.97        12.22 o
   6 -10   1        104.26         87.95         1.76 o
   7 -10   1        514.59        523.73        10.44 o
   8 -10   1         86.27         98.81         1.84 o
   9 -10   1        213.83        196.62         4.77 o
  10 -10   1        570.16        563.14        31.13 o
  11 -10   1        283.43        291.60         6.94 o
  -8  -9   1          2.23          3.93         0.47 o
  -7  -9   1         22.50         28.57         6.94 o
  -6  -9   1          5.40          5.98         0.37 o
  -5  -9   1        785.33        806.90        10.52 o
  -4  -9   1        298.26        315.43        12.21 o
  -3  -9   1       1625.30       1613.20        75.75 o
  -2  -9   1         53.29         48.37         0.94 o
  -1  -9   1        246.77        272.93         5.62 o
   0  -9   1        132.71        110.41         2.19 o
   1  -9   1       1811.67       1809.25        29.50 o
   2  -9   1          3.12          2.16         0.32 o
   3  -9   1         10.23         11.40         0.57 o
   4  -9   1         20.41         18.93         0.58 o
   5  -9   1       2042.52       2229.47        35.09 o
   6  -9   1         74.39         88.40        23.57 o
   7  -9   1        268.51        258.55         5.77 o
   8  -9   1        108.18        134.73         2.59 o
   9  -9   1        241.08        270.00        40.70 o
  10  -9   1        213.96        238.44         5.94 o
  11  -9   1        140.35        126.90         1.97 o
  -9  -8   1         22.99         24.63         4.20 o
  -8  -8   1          8.45          4.76         1.72 o
  -7  -8   1        904.08        992.18        23.82 o
  -6  -8   1        898.85        887.76        15.12 o
  -5  -8   1       1568.04       1550.56        19.93 o
  -4  -8   1       1375.27       1513.83        20.06 o
  -3  -8   1       1535.88       1627.18        32.12 o
  -2  -8   1       1263.89       1291.83        16.84 o
  -1  -8   1       5663.93       6072.31       190.39 o
   0  -8   1          3.84          1.94         0.20 o
   1  -8   1         16.88         18.04         0.39 o
   2  -8   1        163.59        209.60         4.40 o
   3  -8   1        803.27        820.61        13.56 o
   4  -8   1        182.90        173.20         3.28 o
   5  -8   1        275.55        275.25        15.91 o
   6  -8   1         68.51         61.51        21.73 o
   7  -8   1        284.77        291.04        31.35 o
   8  -8   1        216.61        244.48        11.68 o
   9  -8   1        335.14        315.08         8.75 o
  10  -8   1        547.45        543.29        16.98 o
  11  -8   1         41.59         69.31        11.73 o
  -9  -7   1        726.73        776.89        20.59 o
  -8  -7   1         62.51         56.32         9.30 o
  -7  -7   1         33.05         31.48         0.62 o
  -6  -7   1         36.53         36.29         1.94 o
  -5  -7   1        295.11        306.43         3.94 o
  -4  -7   1        615.16        623.03         8.45 o
  -3  -7   1       1920.91       1855.76        40.65 o
  -2  -7   1        162.67        169.15         2.31 o
  -1  -7   1        477.32        531.10        14.27 o
   0  -7   1        377.85        307.44         6.17 o
   2  -7   1        467.99        413.10         7.06 o
   3  -7   1        947.16        964.11        15.94 o
   4  -7   1       2323.10       2655.03        80.23 o
   5  -7   1       2135.49       2337.86        42.37 o
   6  -7   1        113.19        120.26         9.22 o
   7  -7   1       1333.37       1351.46        16.20 o
   8  -7   1        380.54        365.85         7.16 o
   9  -7   1        665.56        658.80         8.73 o
  10  -7   1          1.55          3.66         1.04 o
  11  -7   1        251.00        212.97        11.83 o
 -10  -6   1         28.60         31.46         0.60 o
  -9  -6   1          8.38          8.06         0.31 o
  -8  -6   1        178.00        189.55         2.44 o
  -7  -6   1        308.28        300.25         9.15 o
  -6  -6   1         57.33         55.59         1.81 o
  -5  -6   1        184.79        183.39         8.18 o
  -4  -6   1       2403.60       2586.21        30.80 o
  -3  -6   1          5.59          5.70         0.94 o
  -2  -6   1       1091.76       1117.10        14.71 o
  -1  -6   1       2923.32       2583.02        56.66 o
   0  -6   1        170.70        168.71         3.53 o
   1  -6   1          0.77          7.07         0.62 o
   2  -6   1         58.88         79.73         1.68 o
   3  -6   1       2530.68       2429.78        74.98 o
   4  -6   1        478.65        404.05         9.00 o
   6  -6   1          5.45          5.98         2.76 o
   7  -6   1          2.79          1.67         0.21 o
   8  -6   1        182.96        176.93         4.00 o
   9  -6   1       1726.87       1703.71        57.58 o
  10  -6   1         61.68         50.37         4.65 o
  11  -6   1         28.53         32.60         1.52 o
  12  -6   1          0.48          0.77         0.70 o
 -10  -5   1        251.57        246.28         5.77 o
  -9  -5   1         63.09         59.22         0.94 o
  -8  -5   1         12.87         15.23         0.38 o
  -7  -5   1        154.77        132.30         8.98 o
  -6  -5   1         61.15         63.87         5.82 o
  -5  -5   1         13.22         14.18         0.80 o
  -4  -5   1       1159.98       1135.38        37.34 o
  -3  -5   1       1200.80       1079.43        15.51 o
  -2  -5   1         37.21         22.21         0.46 o
  -1  -5   1          9.23         38.55         0.75 o
   0  -5   1         11.14         13.62         0.40 o
   2  -5   1        874.10        960.64        15.43 o
   3  -5   1          2.91          1.42         0.18 o
   4  -5   1       1392.34       1308.28        16.95 o
   5  -5   1          1.18          0.71         0.13 o
   6  -5   1        436.97        470.20        43.83 o
   7  -5   1       1038.54       1107.07        14.47 o
   8  -5   1        374.70        379.44         6.96 o
   9  -5   1          0.62          1.14         0.13 o
  10  -5   1         52.73         37.69         1.19 o
  11  -5   1         62.83         72.70         5.74 o
  12  -5   1        184.45        191.48        18.02 o
 -10  -4   1        171.13        158.58        10.47 o
  -9  -4   1        613.39        609.08        13.85 o
  -8  -4   1        131.37        137.51         2.27 o
  -7  -4   1         60.82         62.70         1.32 o
  -6  -4   1         63.79         75.22         1.47 o
  -5  -4   1       1670.74       1725.52        19.39 o
  -4  -4   1         75.37        106.59         2.54 o
  -3  -4   1       1530.91       1714.38        20.71 o
  -2  -4   1         30.81         59.60         7.14 o
  -1  -4   1         28.64         45.87         1.77 o
   0  -4   1         11.68         26.82         5.05 o
   2  -4   1        381.73        357.32        18.32 o
   3  -4   1         66.36        135.10         3.23 o
   4  -4   1       1276.24       1377.19        45.94 o
   5  -4   1       1397.27       1243.89        42.26 o
   6  -4   1         42.41         40.28         0.99 o
   7  -4   1        675.03        638.95         7.82 o
   8  -4   1         58.36         48.72         1.02 o
   9  -4   1        627.23        628.41        13.67 o
  10  -4   1        135.59        123.76         3.23 o
  11  -4   1         33.25         19.68         0.64 o
  12  -4   1         18.91         15.05         0.60 o
 -11  -3   1         56.94         58.42         1.64 o
 -10  -3   1        223.26        208.72         4.52 o
  -9  -3   1          4.72          6.50         0.42 o
  -8  -3   1        427.23        425.86         5.37 o
  -7  -3   1       1119.35       1176.70        15.31 o
  -6  -3   1          1.36          0.35         0.16 o
  -5  -3   1       1650.19       1856.71        29.46 o
  -4  -3   1       1015.57        958.55        30.26 o
  -3  -3   1       1274.51       1181.68        14.30 o
  -2  -3   1          4.95         20.52         0.54 o
  -1  -3   1          2.24         58.24         1.62 o
   2  -3   1         12.55         10.46         0.45 o
   3  -3   1         41.80         44.92         0.91 o
   4  -3   1        298.95        262.76         8.33 o
   5  -3   1       1450.34       1493.53        62.92 o
   6  -3   1       1092.17       1093.64        13.14 o
   7  -3   1        123.45        144.55         4.65 o
   8  -3   1       1123.13       1108.68        13.43 o
   9  -3   1          0.07          0.63         0.08 o
  10  -3   1        207.13        206.97        17.28 o
  11  -3   1         71.27         86.81         7.73 o
  12  -3   1        119.24        148.42         3.00 o
 -11  -2   1          2.44          5.74         0.53 o
 -10  -2   1         77.79         73.71         1.36 o
  -9  -2   1       1123.70       1094.32        17.72 o
  -8  -2   1          6.22         16.25         0.42 o
  -7  -2   1       1521.40       1462.96        31.77 o
  -6  -2   1        269.78        258.43         4.15 o
  -5  -2   1       6827.83       6690.17       211.67 o
  -4  -2   1       2339.27       2196.81        56.26 o
  -3  -2   1       2091.85       1950.16        43.76 o
  -2  -2   1       1221.27        881.76        21.08 o
  -1  -2   1        770.39       1027.84        39.18 o
   4  -2   1        371.76        349.10         4.44 o
   6  -2   1          5.78         13.66         0.47 o
   7  -2   1          2.93          4.49         0.40 o
   8  -2   1          1.45          1.68         0.17 o
   9  -2   1       1013.52       1038.97        18.12 o
  10  -2   1         63.39         60.27         4.00 o
  11  -2   1         54.20         50.24         1.29 o
 -11  -1   1        191.44        180.42         8.60 o
 -10  -1   1         25.42         26.55         0.99 o
  -9  -1   1         77.24         91.24         3.33 o
  -8  -1   1         41.82         43.69         0.93 o
  -7  -1   1       2102.10       2082.55        26.50 o
  -6  -1   1       2802.70       2760.54        96.91 o
  -5  -1   1         32.38         28.43         1.34 o
   2  -1   1        896.25        746.43        10.61 o
   4  -1   1        404.97        386.18         4.55 o
   5  -1   1       1077.46       1027.49        13.40 o
   6  -1   1         10.52          5.52         1.34 o
   7  -1   1       1463.50       1652.54        19.60 o
   8  -1   1        338.64        368.12         4.81 o
   9  -1   1        400.07        376.69         5.14 o
  10  -1   1         84.44         95.57         2.44 o
  11  -1   1        137.19        138.88         3.48 o
 -12   0   1         21.29         24.83         1.12 o
 -11   0   1         13.02         15.31         0.70 o
 -10   0   1        275.16        301.98         5.92 o
  -9   0   1        706.49        726.70        18.60 o
  -8   0   1        344.88        376.02        34.88 o
  -7   0   1        483.80        493.65         5.94 o
  -6   0   1       1779.50       1868.98        48.70 o
  -5   0   1        345.16        327.57        17.01 o
  -1   0   1          4.37         30.59         1.27 o
   3   0   1        855.54        839.69        16.04 o
   4   0   1         51.02         35.93         1.69 o
   6   0   1       2844.80       2857.74        44.50 o
   7   0   1       2337.36       2304.13        86.32 o
   8   0   1         32.17         32.57         0.99 o
   9   0   1        897.83        837.98        11.97 o
  10   0   1        139.51        140.28         1.93 o
  11   0   1        155.92        167.77         4.08 o
 -12   1   1        119.61        117.50         3.08 o
 -11   1   1         19.21         16.06         1.64 o
 -10   1   1         80.72         91.48         8.08 o
  -9   1   1        256.66        274.11         5.34 o
  -8   1   1       1569.84       1582.65        36.27 o
  -7   1   1        108.30        126.49        10.29 o
  -6   1   1         45.74         68.40         3.18 o
  -5   1   1       1191.19       1148.56        21.48 o
  -2   1   1         48.72         71.60         1.94 o
   1   1   1        462.92        729.63        12.32 o
   2   1   1          5.88          4.58         0.21 o
   5   1   1       2539.37       2433.67        69.19 o
   6   1   1        477.59        519.82        12.31 o
   7   1   1          1.66          1.96         0.55 o
   8   1   1        713.02        721.41        22.03 o
   9   1   1       1277.52       1310.75        15.65 o
  10   1   1         53.28         61.34         0.98 o
  11   1   1         12.09          5.38         0.90 o
 -12   2   1        197.63        216.79         5.22 o
 -11   2   1         39.52         46.54         1.18 o
 -10   2   1       1062.52       1122.98       134.68 o
  -9   2   1         12.38         33.62         2.31 o
  -8   2   1         68.39         53.34         1.63 o
  -7   2   1       2325.24       2075.55        64.89 o
  -6   2   1        709.80        753.63        59.62 o
  -5   2   1        153.48        182.73        17.55 o
  -4   2   1          1.57          0.94         0.15 o
  -2   2   1         11.18          1.49         0.20 o
  -1   2   1        157.94        129.95         2.98 o
   1   2   1       2833.50       2780.54        62.81 o
   2   2   1       2499.04       2499.84        56.82 o
   3   2   1        373.39        373.09         5.24 o
   5   2   1         17.34         17.27         0.51 o
   6   2   1       1713.73       1740.29        20.64 o
   7   2   1       1195.69       1205.28        13.66 o
   8   2   1         18.89         24.62         0.49 o
   9   2   1        116.80        120.08         4.15 o
  10   2   1         62.99         75.94         2.24 o
  11   2   1        541.21        581.59         7.15 o
 -12   3   1        112.43        131.39         7.23 o
 -11   3   1         15.99          6.95         0.42 o
 -10   3   1        160.94        125.40         2.21 o
  -9   3   1       1336.62       1432.68        26.01 o
  -8   3   1        136.57        105.96        11.86 o
  -7   3   1       1080.72       1061.73        24.19 o
  -6   3   1        405.46        388.78        87.49 o
  -4   3   1          1.14          8.48         0.32 o
  -3   3   1         59.98         47.98         0.93 o
  -1   3   1       1075.02        888.42        14.70 o
   0   3   1        718.83        518.24        10.62 o
   1   3   1         22.17          1.47         0.11 o
   2   3   1       1794.16       1873.77        23.02 o
   3   3   1          0.88          3.64         0.94 o
   4   3   1         82.59         78.54         1.64 o
   5   3   1       5362.09       5478.80       134.35 o
   6   3   1        684.38        694.08        24.02 o
   7   3   1        189.93        197.32         4.15 o
   8   3   1         70.69         72.92         1.89 o
   9   3   1       1330.47       1450.62        16.19 o
  10   3   1         31.06         31.63         1.69 o
 -12   4   1          5.58          7.96         3.18 o
 -11   4   1        152.77        183.23         4.82 o
 -10   4   1        173.21        165.44        15.79 o
  -9   4   1         58.74         55.83         1.84 o
  -8   4   1         32.39         52.39         7.19 o
  -7   4   1       1686.42       1671.55        30.28 o
  -6   4   1        668.02        627.81        11.98 o
  -5   4   1        239.78        265.05        80.75 o
  -3   4   1        511.18        439.46         7.66 o
   0   4   1       1510.74       1326.22        42.86 o
   1   4   1        941.33        841.42        11.18 o
   2   4   1       1252.51       1307.67        15.78 o
   3   4   1       5308.18       5098.59       112.56 o
   4   4   1        116.45        126.27         1.87 o
   5   4   1         96.88         84.73         2.76 o
   6   4   1         69.92         82.40         1.49 o
   7   4   1       1048.63       1100.53        14.46 o
   8   4   1        322.13        316.59         6.09 o
   9   4   1         33.89         34.65         0.71 o
  10   4   1        332.97        347.57         5.64 o
 -12   5   1          1.00          1.88         1.22 o
 -11   5   1         64.06         80.00         2.29 o
 -10   5   1          7.91         13.27         4.25 o
  -9   5   1       1094.61       1066.99        28.84 o
  -8   5   1          1.39          1.31         0.22 o
  -7   5   1         57.95         55.93         2.24 o
  -6   5   1         14.77          8.70         0.40 o
  -5   5   1       3303.05       3730.39       121.57 o
  -4   5   1       3582.48       3667.64       114.46 o
  -3   5   1       2658.05       2548.55        56.55 o
  -2   5   1         43.47         18.28         0.60 o
  -1   5   1        255.30        273.90        57.41 o
   0   5   1       1544.88       1355.69        98.90 o
   2   5   1       2475.96       2525.31        90.84 o
   3   5   1        475.71        454.45         5.98 o
   4   5   1       1066.38        986.03        13.10 o
   5   5   1       1312.77       1353.71        26.55 o
   6   5   1        145.00        136.44         2.81 o
   7   5   1         53.37         54.75         1.24 o
   8   5   1        733.45        737.25        22.55 o
   9   5   1         19.03         15.49         0.56 o
  10   5   1         99.09        102.69         5.59 o
 -12   6   1          3.73          6.46         0.65 o
 -11   6   1          3.72          5.65         2.26 o
 -10   6   1          7.93          7.42         2.31 o
  -9   6   1        370.92        340.28        15.86 o
  -8   6   1         18.30         22.90         3.33 o
  -7   6   1        721.38        736.78        19.34 o
  -6   6   1        176.44        176.13         5.79 o
  -5   6   1        888.47        817.46        30.88 o
  -4   6   1         52.70         50.60         2.78 o
  -3   6   1        264.92        274.55         4.90 o
  -2   6   1       2678.15       2831.15        63.91 o
   0   6   1         24.90         25.61         0.99 o
   1   6   1       1052.25       1008.74        12.37 o
   2   6   1        694.99        640.07         8.78 o
   3   6   1       2148.66       2034.89        53.50 o
   4   6   1        248.59        287.05        46.89 o
   5   6   1         42.32         46.48         2.54 o
   6   6   1        482.39        490.47        21.13 o
   7   6   1         18.60         19.34         3.41 o
   8   6   1         85.60         88.98         2.29 o
   9   6   1        347.54        360.47        14.52 o
 -12   7   1          0.07          3.40         2.61 o
 -11   7   1         36.08         57.46         7.83 o
 -10   7   1        139.80        147.93         3.78 o
  -9   7   1          4.89          4.71         0.55 o
  -8   7   1          8.37          5.73         0.35 o
  -7   7   1        394.39        396.91         6.92 o
  -6   7   1         99.39        118.80         2.04 o
  -5   7   1        161.14        147.61         3.78 o
  -4   7   1        110.46        111.78         3.03 o
  -3   7   1       1831.22       1818.54        46.47 o
  -2   7   1        314.97        370.60         6.41 o
  -1   7   1       1966.78       2070.45        52.83 o
   0   7   1       1927.36        567.64       942.31 o
   1   7   1       5373.57       5179.07       813.60 o
   2   7   1       1342.72       1342.72       116.28 o
   3   7   1       1557.44       1642.39        25.09 o
   4   7   1       2594.96       2535.85        48.33 o
   5   7   1       1205.60       1249.34        45.80 o
   6   7   1        548.01        556.32         6.99 o
   7   7   1       1272.78       1253.30        15.31 o
   8   7   1         44.86         43.64         1.22 o
   9   7   1          2.68          2.84         0.29 o
 -12   8   1         85.47         98.96        15.49 o
 -11   8   1        145.56        114.53        15.44 o
 -10   8   1          2.93          3.56         0.37 o
  -9   8   1        237.35        229.45        17.10 o
  -8   8   1        266.87        294.81        15.36 o
  -7   8   1         46.52         45.74         2.44 o
  -6   8   1         51.94         56.49         1.34 o
  -5   8   1        852.20        805.18        25.46 o
  -4   8   1          9.30         17.91         1.07 o
  -3   8   1        694.28        700.80        16.51 o
  -2   8   1         57.92         80.57        12.06 o
  -1   8   1       4075.96       4180.55       128.11 o
   0   8   1         63.95         63.41         1.12 o
   1   8   1        515.42        499.26         6.35 o
   2   8   1         46.47         53.48         0.99 o
   3   8   1        953.35        925.47        10.82 o
   4   8   1        278.04        251.06         3.08 o
   5   8   1        969.19        923.94        10.46 o
   6   8   1        202.45        203.30         3.41 o
   7   8   1        134.44        137.96         1.98 o
   8   8   1         37.15         34.98         1.59 o
 -11   9   1         21.96         20.00        11.39 o
 -10   9   1        648.18        649.92        18.87 o
  -9   9   1         40.77         35.28        23.17 o
  -8   9   1         26.22         24.76        11.31 o
  -7   9   1        320.40        327.77        11.44 o
  -6   9   1         39.75         42.07         3.88 o
  -5   9   1          0.35          0.93         0.33 o
  -4   9   1        181.64        159.00         3.00 o
  -3   9   1        420.87        487.74        22.70 o
  -2   9   1        136.54        141.79         6.22 o
  -1   9   1        326.25        308.59         5.05 o
   0   9   1        606.32        650.30        12.08 o
   1   9   1        750.26        743.82        11.69 o
   2   9   1          2.41          3.39         0.23 o
   3   9   1         96.10        116.86        26.45 o
   4   9   1        504.88        498.15         5.91 o
   5   9   1          2.44          1.34         0.22 o
   6   9   1          0.11          0.30         0.22 o
   7   9   1         31.96         31.63         6.24 o
   8   9   1          2.15          1.44         0.65 o
 -11  10   1         72.85         82.57         5.77 o
 -10  10   1         37.98         40.18         2.09 o
  -9  10   1        109.54        123.02        23.42 o
  -8  10   1        301.58        334.19        30.51 o
  -7  10   1         32.32         28.74         4.00 o
  -6  10   1        143.85        145.29         6.36 o
  -5  10   1       2126.73       2173.67        41.30 o
  -4  10   1         96.42        113.29         4.72 o
  -3  10   1        115.99         99.78         2.04 o
  -2  10   1        194.09        183.62         2.70 o
  -1  10   1         41.30         36.21         0.80 o
   0  10   1         11.16         27.51         5.02 o
   1  10   1        276.84        314.30         6.84 o
   2  10   1          1.17          1.71         0.19 o
   3  10   1        253.60        257.24         9.20 o
   4  10   1          0.87          2.24         0.35 o
   5  10   1        352.90        322.32        17.73 o
   6  10   1         23.09         21.67         0.47 o
   7  10   1          9.91          7.90         0.31 o
 -11  11   1         78.01         66.88         1.22 o
 -10  11   1        180.95        191.14         5.79 o
  -9  11   1         42.45         45.19         0.79 o
  -8  11   1         73.12         85.49         1.73 o
  -7  11   1       1273.52       1338.21        21.13 o
  -6  11   1         94.16         97.30         2.11 o
  -5  11   1          1.02          1.08         0.32 o
  -4  11   1        605.19        606.74        18.52 o
  -3  11   1        723.32        835.91        13.95 o
  -2  11   1        206.32        229.95        10.96 o
  -1  11   1        483.64        507.62         8.55 o
   0  11   1        596.34        591.91         9.94 o
   1  11   1         40.12         58.88        12.98 o
   2  11   1        161.02        143.65         2.03 o
   3  11   1        242.27        230.40         2.93 o
   4  11   1          0.15          0.92         0.22 o
   5  11   1          7.27          9.66         0.33 o
   6  11   1         15.81         18.26         1.22 o
 -10  12   1          0.13          0.32         0.20 o
  -9  12   1        512.58        535.03         8.68 o
  -8  12   1         60.20         67.02         1.59 o
  -7  12   1          9.15          6.21         0.33 o
  -6  12   1         68.23         63.57         1.35 o
  -5  12   1        974.32       1046.76        17.03 o
  -4  12   1        113.12        110.25         2.26 o
  -3  12   1        142.17        134.61         2.46 o
  -2  12   1        988.59       1030.46        13.46 o
  -1  12   1         94.18        110.74         2.32 o
   0  12   1        286.72        291.53        10.14 o
   1  12   1        182.60        204.61         3.56 o
   2  12   1         29.71         41.39        10.04 o
   3  12   1         94.06         91.10         1.32 o
   4  12   1        155.71        170.24         3.83 o
   5  12   1        119.99         99.93         4.30 o
 -10  13   1          2.84          3.00         0.38 o
  -9  13   1         64.36         52.77         1.77 o
  -8  13   1          7.92          7.62         0.40 o
  -7  13   1        199.98        215.14         4.72 o
  -6  13   1         93.86         97.57         1.90 o
  -5  13   1          0.73          2.57         1.34 o
  -4  13   1         54.68         53.83         1.24 o
  -3  13   1         32.93         44.11         1.49 o
  -2  13   1        102.63        118.40         2.23 o
  -1  13   1        794.65        818.02        16.61 o
   0  13   1         46.55         63.65         1.84 o
   1  13   1         23.94         22.47         0.80 o
   2  13   1        152.70        150.15         2.71 o
   3  13   1        498.17        488.16         7.48 o
   4  13   1          0.97          1.51         0.24 o
  -9  14   1        130.59        152.11         3.63 o
  -8  14   1        206.48        210.37         4.28 o
  -7  14   1        321.73        299.28        10.44 o
  -6  14   1         62.22         70.33         1.42 o
  -5  14   1         31.55         32.69         1.29 o
  -4  14   1        255.53        256.56         4.65 o
  -3  14   1        204.25        191.65         3.90 o
  -2  14   1          1.77          0.49         0.30 o
  -1  14   1          9.23          6.78         0.52 o
   0  14   1          4.43          3.35         1.99 o
   1  14   1        397.92        418.06        10.99 o
   2  14   1         55.12         55.96         0.99 o
   3  14   1          1.54          4.52         2.64 o
  -8  15   1          3.87          7.41         0.52 o
  -7  15   1         33.34         26.93         1.32 o
  -6  15   1         25.37         31.78         0.86 o
  -5  15   1        259.32        268.40         5.72 o
  -4  15   1         84.00         61.81         1.69 o
  -3  15   1         80.06         86.71         2.01 o
  -2  15   1          7.37          9.94         1.07 o
  -1  15   1        256.35        257.26         3.62 o
   0  15   1         37.27         28.09         0.80 o
   1  15   1         29.27         32.35        10.42 o
   2  15   1         61.46         61.20         1.12 o
  -7  16   1        112.80        115.27         6.09 o
  -6  16   1          0.75          4.81         0.36 o
  -5  16   1          0.62          2.06         0.33 o
  -4  16   1        117.80        113.72         2.96 o
  -3  16   1        102.44        113.15         2.26 o
  -2  16   1        131.05        107.93         2.83 o
  -1  16   1         80.80         64.09         2.51 o
   0  16   1        161.98        156.07        15.31 o
  -4  17   1         12.09          9.37         0.39 o
  -3  17   1         42.82         32.89         1.22 o
   0 -17   2          2.26          2.08         0.57 o
   1 -17   2         70.69         72.04         2.01 o
   2 -17   2        116.46         87.24         1.76 o
   3 -17   2        164.76        159.46         2.88 o
   4 -17   2         41.57         39.73         2.73 o
   5 -17   2          8.42          6.33         0.39 o
   6 -17   2          3.05          1.71         0.29 o
  -2 -16   2          1.24          0.31         0.25 o
  -1 -16   2          1.86          2.76         0.60 o
   0 -16   2        262.77        249.55         3.50 o
   1 -16   2         24.54         23.34         2.09 o
   2 -16   2         64.54         72.75         2.09 o
   3 -16   2         43.08         39.53         1.17 o
   4 -16   2        203.30        185.28         3.22 o
   5 -16   2          5.33          5.01         0.32 o
   6 -16   2        406.85        400.89         6.69 o
   7 -16   2          9.14          4.69         0.85 o
  -3 -15   2        143.88        134.31         3.58 o
  -2 -15   2        107.30        118.00         3.06 o
  -1 -15   2        144.96        148.82         2.93 o
   0 -15   2        578.68        567.10        14.20 o
   1 -15   2        194.03        180.07         2.63 o
   2 -15   2        279.33        250.76         4.43 o
   3 -15   2        115.19        103.15         1.95 o
   4 -15   2        281.94        284.98         4.99 o
   5 -15   2         74.83         69.13         1.35 o
   6 -15   2          0.18          0.19         0.27 o
   7 -15   2         10.67          6.63         0.75 o
   8 -15   2        293.26        294.44         8.60 o
  -5 -14   2        122.87        108.34         7.46 o
  -4 -14   2        145.62        153.84         2.04 o
  -3 -14   2       1019.31       1040.62        12.68 o
  -2 -14   2         46.24         46.74         2.41 o
  -1 -14   2         10.92         24.90         0.64 o
   0 -14   2         46.61         36.26         1.54 o
   1 -14   2        130.90        107.52         2.61 o
   2 -14   2        125.00        138.70         2.72 o
   3 -14   2        125.81        142.14         2.78 o
   4 -14   2        169.96        176.04         3.27 o
   5 -14   2         14.16         14.79         0.49 o
   6 -14   2        588.80        594.69         9.72 o
   7 -14   2          0.38          0.44         0.29 o
   8 -14   2          1.82          4.01         0.33 o
   9 -14   2         16.56         16.46         0.70 o
  -5 -13   2        274.58        252.12         3.53 o
  -4 -13   2        234.66        220.35         2.95 o
  -3 -13   2        269.31        287.19        19.27 o
  -2 -13   2         19.49         19.92         0.69 o
  -1 -13   2        240.58        245.77         3.46 o
   0 -13   2       1870.22       1926.41        48.80 o
   1 -13   2        113.32        123.26         2.44 o
   2 -13   2        139.81        152.78         3.58 o
   3 -13   2         21.90         16.63         0.52 o
   4 -13   2        837.91        827.00        19.09 o
   5 -13   2          4.45          5.16         0.43 o
   6 -13   2        241.42        252.58         5.17 o
   7 -13   2         48.66         42.44         0.99 o
   8 -13   2         40.62         42.10         1.17 o
   9 -13   2          2.59          1.83         0.32 o
  10 -13   2         12.89         16.26         0.59 o
  -6 -12   2         84.62         70.58         5.17 o
  -5 -12   2        287.80        284.55         3.57 o
  -4 -12   2          8.34          8.98         0.42 o
  -3 -12   2        247.71        247.89         3.23 o
  -2 -12   2       1842.34       1812.43        21.73 o
  -1 -12   2         10.55         23.72         0.77 o
   0 -12   2        226.33        230.17         4.03 o
   1 -12   2        128.68        153.81         2.77 o
   2 -12   2       2239.65       2228.40        35.31 o
   3 -12   2       1371.03       1393.94        22.55 o
   4 -12   2         69.29         92.58         1.84 o
   5 -12   2        424.91        430.49         8.38 o
   6 -12   2         15.90         13.41         1.22 o
   7 -12   2        100.00         91.80         2.64 o
   8 -12   2        208.47        226.66         6.02 o
   9 -12   2         71.31         54.40         8.83 o
  10 -12   2          5.28          6.24         1.77 o
  -7 -11   2        138.91        150.09         5.82 o
  -6 -11   2          3.43          3.46         0.24 o
  -5 -11   2          3.74          3.69         1.57 o
  -4 -11   2       1690.34       1673.53        27.75 o
  -3 -11   2         12.69         21.89         2.31 o
  -2 -11   2         53.95         54.50         1.67 o
  -1 -11   2        138.98        135.56         3.83 o
   0 -11   2       4269.68       4164.47       129.73 o
   1 -11   2        147.59        166.41         3.09 o
   2 -11   2         62.77         79.59         1.59 o
   3 -11   2        246.53        306.05         8.06 o
   4 -11   2         28.30         40.34         0.91 o
   5 -11   2       1940.60       2017.41        87.19 o
   6 -11   2        770.51        794.68        18.85 o
   7 -11   2         90.49         86.97         1.65 o
   8 -11   2         99.08        101.96         2.96 o
   9 -11   2          4.98          5.50         1.69 o
  10 -11   2        103.97        100.17         9.55 o
  -8 -10   2         33.29         42.05         0.90 o
  -7 -10   2         61.79         49.79         1.14 o
  -6 -10   2       1290.28       1278.29        31.05 o
  -5 -10   2        560.62        550.45         7.44 o
  -4 -10   2         13.43         19.23         1.07 o
  -3 -10   2        164.75        175.62         2.72 o
  -2 -10   2        859.07        895.07        41.89 o
  -1 -10   2        736.90        681.79        25.14 o
   0 -10   2        813.78        772.20        14.82 o
   1 -10   2       1783.80       2089.87        47.34 o
   2 -10   2       1601.84       1602.92        27.05 o
   3 -10   2       1691.72       1676.92        26.60 o
   4 -10   2        735.48        785.46        12.69 o
   5 -10   2        587.07        551.60        16.26 o
   6 -10   2         30.80         47.10         1.04 o
   7 -10   2         62.73         71.85        19.09 o
   8 -10   2        938.63        939.27        29.81 o
   9 -10   2         60.52         68.66         2.06 o
  10 -10   2          1.50          1.78         0.23 o
  11 -10   2        158.06        142.22         7.31 o
  -8  -9   2        796.69        798.43         9.66 o
  -7  -9   2        208.40        196.75         2.47 o
  -6  -9   2         32.19         29.30         0.67 o
  -5  -9   2        501.69        511.29        13.80 o
  -4  -9   2        784.13        842.64        33.49 o
  -3  -9   2       1313.59       1323.51        17.32 o
  -2  -9   2        721.94        731.94         9.11 o
  -1  -9   2        729.15        700.46        16.61 o
   0  -9   2        133.72        164.19         4.38 o
   1  -9   2        928.65        979.74        16.02 o
   2  -9   2       1655.54       1677.86        26.86 o
   3  -9   2         30.83         24.29         0.61 o
   4  -9   2        121.54        108.15         2.18 o
   5  -9   2         97.83        113.03         3.65 o
   6  -9   2       3171.17       3355.45       118.52 o
   7  -9   2         84.28         97.35         1.86 o
   8  -9   2        389.80        355.74         7.28 o
   9  -9   2        629.22        701.20        11.56 o
  10  -9   2        698.49        713.90        11.36 o
  11  -9   2        107.37         96.36         2.29 o
  -9  -8   2         23.44         25.35         0.90 o
  -8  -8   2        278.14        279.19         3.95 o
  -7  -8   2         48.86         53.16         0.95 o
  -6  -8   2        783.58        788.53        38.98 o
  -5  -8   2        300.46        312.84         4.49 o
  -4  -8   2        535.50        542.88         7.36 o
  -3  -8   2       1522.78       1547.48        36.89 o
  -2  -8   2        403.91        444.83         9.87 o
  -1  -8   2        758.66        867.30        12.88 o
   1  -8   2        386.40        401.84         6.91 o
   2  -8   2         62.18         64.38         1.07 o
   3  -8   2        148.66        149.55         4.15 o
   4  -8   2       3674.60       3977.36       125.25 o
   5  -8   2         97.00        116.30         2.69 o
   6  -8   2         27.14         40.87         3.16 o
   7  -8   2        192.52        192.22         7.06 o
   8  -8   2        966.94       1010.32        12.28 o
   9  -8   2         10.73         16.67         0.55 o
  10  -8   2        232.93        228.27         6.81 o
  11  -8   2        363.70        332.09        17.03 o
  -9  -7   2        115.24        130.85         1.97 o
  -8  -7   2        206.30        244.42         5.62 o
  -7  -7   2        328.91        335.82         4.08 o
  -6  -7   2        301.78        310.42        12.26 o
  -5  -7   2       1375.50       1373.37        17.88 o
  -4  -7   2       1906.55       2022.92        24.08 o
  -3  -7   2       3037.55       3276.73        81.67 o
  -2  -7   2       4386.03       4406.17       110.83 o
  -1  -7   2         10.32         44.22         3.31 o
   0  -7   2        144.96        186.98         7.19 o
   1  -7   2        173.90        170.05         3.17 o
   2  -7   2       3817.27       3838.29       117.99 o
   4  -7   2        567.63        628.79        73.34 o
   5  -7   2       1996.87       2048.60        51.76 o
   6  -7   2        812.40        800.91        29.04 o
   7  -7   2         50.07         62.00         1.44 o
   8  -7   2        946.61        906.17        14.89 o
   9  -7   2        483.58        457.45        27.85 o
  10  -7   2        116.43        110.10        25.78 o
  11  -7   2         21.32         18.13         0.62 o
 -10  -6   2        369.32        385.73         4.93 o
  -9  -6   2         21.44         23.33         1.42 o
  -8  -6   2        304.52        308.60         4.95 o
  -7  -6   2         56.81         47.43         1.07 o
  -6  -6   2       1954.90       1960.58        63.77 o
  -5  -6   2          8.43          8.62         0.27 o
  -4  -6   2       1816.74       1847.55        54.87 o
  -3  -6   2         35.06         24.55         1.27 o
  -2  -6   2         99.67        102.41         2.49 o
  -1  -6   2        375.37        414.15         5.64 o
   1  -6   2        748.68        773.70        12.51 o
   2  -6   2         68.89         70.21         1.09 o
   4  -6   2        197.53        207.37        45.15 o
   5  -6   2       1712.67       1683.41        64.84 o
   6  -6   2       3553.73       3475.91       106.21 o
   7  -6   2        774.14        741.59        25.04 o
   8  -6   2         46.33         49.82         4.45 o
   9  -6   2          8.43         10.17         0.33 o
  10  -6   2        608.01        600.39         8.27 o
  11  -6   2         18.38         18.45         1.32 o
 -10  -5   2        142.86        131.94         2.12 o
  -9  -5   2        333.28        347.17         6.02 o
  -8  -5   2        235.95        214.34         3.11 o
  -7  -5   2         15.34         20.51         0.60 o
  -6  -5   2        175.60        195.27         6.22 o
  -5  -5   2        801.23        747.03        16.56 o
  -4  -5   2        147.36        140.52         4.38 o
  -3  -5   2         39.10         49.75         1.37 o
  -2  -5   2        160.05        158.37         5.07 o
  -1  -5   2       1113.80        980.93        20.56 o
   0  -5   2        332.72        360.29         9.60 o
   1  -5   2       1657.65       1553.17        24.37 o
   3  -5   2       2738.90       2523.31        78.02 o
   5  -5   2       1430.74       1380.68        17.68 o
   6  -5   2          1.96          4.14         1.94 o
   7  -5   2         67.05         62.51         1.29 o
   8  -5   2       1650.78       1667.88        22.65 o
   9  -5   2        114.71        132.90         2.51 o
  10  -5   2          1.82          2.51         0.22 o
  11  -5   2         14.67          9.96         0.99 o
 -11  -4   2        196.59        203.28         3.32 o
 -10  -4   2        106.08         97.96         2.66 o
  -9  -4   2          6.36          7.17         1.19 o
  -8  -4   2        713.71        691.74        10.08 o
  -7  -4   2        165.42        166.94         2.48 o
  -6  -4   2         11.56         11.97         0.37 o
  -5  -4   2         96.67         80.29         1.59 o
  -4  -4   2       1939.80       1832.49        20.45 o
  -3  -4   2        282.38        283.19         4.62 o
  -2  -4   2       1121.49        901.85        11.02 o
   0  -4   2        725.80        572.51        18.89 o
   1  -4   2        410.80        335.64         8.68 o
   2  -4   2       1261.56       1251.14        20.01 o
   3  -4   2        591.49        563.76         6.91 o
   4  -4   2         18.90         30.81         3.83 o
   5  -4   2        551.77        552.61        20.46 o
   6  -4   2       2806.63       3056.14        55.74 o
   7  -4   2         72.20         64.80         1.27 o
   8  -4   2          5.12          3.98         0.21 o
   9  -4   2        130.36        137.21         2.58 o
  10  -4   2        374.87        373.46        49.62 o
  11  -4   2        307.14        256.57        14.17 o
 -11  -3   2        212.28        207.89         4.52 o
 -10  -3   2        249.18        226.62         3.48 o
  -9  -3   2        285.06        280.55         5.87 o
  -8  -3   2          0.42          1.07         0.22 o
  -7  -3   2        974.97        976.72        13.99 o
  -6  -3   2       2524.78       2635.08        87.71 o
  -5  -3   2        861.17        897.99        16.18 o
  -4  -3   2        575.46        491.80         6.57 o
  -3  -3   2         91.91        105.46         1.60 o
  -2  -3   2        129.79        133.57         6.36 o
   2  -3   2         58.44         53.04        12.80 o
   3  -3   2        269.86        283.46         6.91 o
   4  -3   2       1736.46       1732.46        31.33 o
   5  -3   2        782.96        807.84        25.91 o
   6  -3   2        273.98        273.58         5.37 o
   7  -3   2        107.05        104.03         6.84 o
   8  -3   2        716.29        730.46        23.39 o
   9  -3   2        297.90        259.23        27.94 o
  10  -3   2         73.96         64.44         4.70 o
  11  -3   2         41.14         37.09         1.37 o
 -11  -2   2        191.20        191.03         3.78 o
 -10  -2   2         24.70         19.30         2.36 o
  -9  -2   2        670.41        659.73        10.59 o
  -8  -2   2       2006.13       2080.09        36.77 o
  -7  -2   2         25.17         31.58         1.02 o
  -6  -2   2        414.67        403.90         5.09 o
  -5  -2   2       1681.13       1741.51        22.73 o
  -4  -2   2       3080.44       3210.23       100.89 o
  -3  -2   2        741.18        681.31         9.00 o
  -2  -2   2         37.25         75.50         4.28 o
   1  -2   2          3.71         11.78         6.54 o
   2  -2   2          9.23         10.72         0.94 o
   3  -2   2       1100.65       1107.40        19.74 o
   4  -2   2       1489.40       1555.84        47.34 o
   5  -2   2         93.62         98.38         1.89 o
   6  -2   2        604.03        597.42        14.52 o
   7  -2   2        187.19        185.51         2.44 o
   8  -2   2         93.44         81.56        14.79 o
   9  -2   2         13.69         15.03         0.72 o
  10  -2   2        381.80        371.07         7.48 o
  11  -2   2         96.69         82.68         8.93 o
 -11  -1   2         70.50         68.59         1.77 o
 -10  -1   2        319.14        373.08        33.61 o
  -9  -1   2         58.57         46.64         4.92 o
  -8  -1   2        907.07        969.82        38.29 o
  -7  -1   2        181.81        178.21         3.53 o
  -6  -1   2       2886.90       2868.92       148.77 o
  -5  -1   2          3.60          6.82         0.22 o
  -4  -1   2       1206.48       1221.29        81.12 o
  -2  -1   2        344.92        297.78         7.36 o
   2  -1   2        440.47        369.80         4.68 o
   3  -1   2        237.00        261.67         7.19 o
   4  -1   2       3035.11       2680.88        83.83 o
   5  -1   2        280.49        247.55         5.87 o
   6  -1   2         45.16         60.42         6.41 o
   7  -1   2        118.66        106.37        12.28 o
   8  -1   2        138.60        127.34        17.45 o
   9  -1   2          2.71          3.53         0.27 o
  10  -1   2        178.64        169.81        15.31 o
  11  -1   2          1.01          0.74         0.37 o
 -12   0   2        189.14        161.16         9.42 o
 -11   0   2          6.68          6.59         0.57 o
 -10   0   2          1.49          3.91         0.52 o
  -9   0   2          1.21          4.14         1.27 o
  -8   0   2        219.03        217.88         5.67 o
  -7   0   2       1424.93       1354.36        24.25 o
  -6   0   2         13.86         20.59         0.75 o
  -5   0   2       1932.63       2042.12        45.25 o
  -2   0   2       1274.03       1111.32        35.55 o
  -1   0   2        206.98        217.01        18.75 o
   1   0   2         79.06        168.46         2.27 o
   2   0   2       3700.88       2811.87        62.72 o
   3   0   2       1217.59       1103.26        12.53 o
   4   0   2       1105.98       1240.36        21.13 o
   5   0   2       3629.71       3426.94        77.46 o
   6   0   2        871.57        832.82        38.09 o
   7   0   2        415.23        371.03        60.86 o
   8   0   2       1311.13       1210.37        34.16 o
   9   0   2        234.70        231.41         3.04 o
  10   0   2         68.38         58.62         1.26 o
  11   0   2          0.65          0.20         0.18 o
 -12   1   2         91.48         83.64         3.06 o
 -11   1   2        299.74        312.26        10.44 o
 -10   1   2        367.78        357.88         7.00 o
  -9   1   2        609.38        537.32        10.21 o
  -8   1   2        208.99        265.14        12.43 o
  -7   1   2       1059.29       1134.43        18.05 o
  -6   1   2       1274.43       1305.75        36.50 o
  -5   1   2         73.58         71.57         2.88 o
  -2   1   2       2231.52       2333.12        74.49 o
  -1   1   2        131.31        105.14         9.45 o
   3   1   2        149.10         82.80         1.31 o
   4   1   2       1031.63        855.25        21.98 o
   5   1   2       1234.53       1224.76        14.80 o
   6   1   2        631.51        613.13        14.82 o
   7   1   2        192.87        167.83         7.93 o
   8   1   2        162.01        141.85         6.76 o
   9   1   2          5.78          8.50         0.67 o
  10   1   2        563.94        564.33         6.99 o
  11   1   2          1.38          1.88         0.32 o
 -12   2   2        198.84        198.08         6.91 o
 -11   2   2        155.19        167.61        12.33 o
 -10   2   2        396.38        482.39        17.23 o
  -9   2   2       2439.41       2391.84        63.60 o
  -8   2   2        160.42        151.13         6.91 o
  -7   2   2        103.53        100.34         3.63 o
  -6   2   2       2664.67       2857.55        88.95 o
  -5   2   2        310.77        227.43        11.78 o
  -4   2   2       1502.36       1443.71        38.01 o
  -3   2   2        571.02        455.95        15.89 o
  -2   2   2       1507.49       1434.08        32.93 o
  -1   2   2        484.46        454.25        22.82 o
   0   2   2        864.56        863.15        16.13 o
   1   2   2        179.46        241.56         3.00 o
   3   2   2       6006.20       6222.09       141.34 o
   4   2   2       1263.11       1262.15        20.65 o
   5   2   2       1517.70       1543.07        32.69 o
   6   2   2        281.58        242.70         3.09 o
   7   2   2        626.48        606.02         7.52 o
   8   2   2       1099.99       1104.42        23.57 o
   9   2   2         14.81         22.18         5.42 o
  10   2   2          0.94          1.46         0.23 o
 -12   3   2          4.12         12.29         1.62 o
 -11   3   2        475.00        535.08        12.20 o
  -9   3   2         26.75         21.34         1.27 o
  -8   3   2       2885.95       3051.83        54.53 o
  -7   3   2        399.11        336.52        29.76 o
  -6   3   2        742.13        710.97        45.02 o
  -3   3   2       2591.72       2243.41        69.46 o
  -2   3   2        136.26        247.64        11.54 o
  -1   3   2        279.10        208.10         2.58 o
   0   3   2        290.88        182.33         4.00 o
   1   3   2       4115.21       4688.72       140.59 o
   3   3   2       2088.58       2024.43        76.10 o
   4   3   2        120.62        129.58         2.53 o
   5   3   2        559.88        573.42        20.59 o
   6   3   2        328.35        327.12         5.66 o
   7   3   2         16.83         13.25         1.19 o
   8   3   2        383.81        397.58         5.66 o
   9   3   2        109.92        104.07         1.50 o
  10   3   2        263.51        246.99         3.58 o
 -12   4   2         17.79         14.01         1.54 o
 -11   4   2          3.41          2.45         0.30 o
 -10   4   2       1009.25       1088.86        44.70 o
  -9   4   2        279.69        236.46        38.29 o
  -8   4   2       1486.36       1614.86        35.45 o
  -7   4   2        134.81        126.33        24.22 o
  -6   4   2       4285.09       4317.67       135.89 o
  -5   4   2        689.89        679.75        24.99 o
  -4   4   2        905.10       1025.81        16.75 o
  -3   4   2       3518.80       3367.06       107.80 o
  -2   4   2        515.28        523.93        34.23 o
  -1   4   2       3162.84       3132.77       169.88 o
   0   4   2       2583.65       2157.54        69.41 o
   2   4   2         70.70         57.52         1.39 o
   3   4   2          0.63          3.53         0.47 o
   4   4   2       2389.80       2411.56        31.08 o
   5   4   2        575.76        564.13        12.56 o
   6   4   2        168.67        144.76         4.90 o
   7   4   2         48.19         33.13         0.61 o
   8   4   2        648.31        686.18        14.05 o
   9   4   2        287.26        285.46         4.02 o
  10   4   2          9.49         14.25         0.53 o
 -12   5   2         46.08         39.85         6.29 o
 -11   5   2          1.95          2.65         0.32 o
 -10   5   2          1.08          2.11         0.37 o
  -9   5   2        181.14        149.30        20.96 o
  -8   5   2          3.96          4.39         0.16 o
  -7   5   2        531.07        504.87         9.42 o
  -6   5   2         44.97         39.28         1.14 o
  -5   5   2       3388.63       3439.66       105.61 o
  -4   5   2         29.53         15.00         0.44 o
  -2   5   2       1321.77       1080.06        23.72 o
   0   5   2        317.44        308.38         6.17 o
   1   5   2        324.90        307.05         5.61 o
   2   5   2       2631.48       2287.56        28.22 o
   3   5   2        834.61        886.49        11.36 o
   4   5   2         45.08         48.69         0.79 o
   5   5   2         58.85         68.99         1.14 o
   6   5   2       1168.98       1204.07        14.40 o
   7   5   2        890.60        901.39        10.89 o
   8   5   2         61.20         71.71         6.12 o
   9   5   2        118.47        112.11         1.76 o
 -12   6   2          0.02          0.00         0.45 o
 -11   6   2         84.94         70.23         6.84 o
 -10   6   2        219.58        192.14         9.60 o
  -9   6   2        116.10        109.48        18.72 o
  -8   6   2         11.08         10.80         0.65 o
  -7   6   2         14.34         12.80         2.64 o
  -6   6   2         42.62         34.56         1.29 o
  -5   6   2       1439.71       1544.89        28.27 o
  -4   6   2         15.74          2.38         0.27 o
  -3   6   2         89.17         88.64         1.36 o
  -2   6   2        457.09        528.67        52.81 o
  -1   6   2        619.29        566.53         9.67 o
   1   6   2        144.49        127.76         2.06 o
   2   6   2         68.26         66.13        14.67 o
   3   6   2        369.41        388.77         4.69 o
   4   6   2       1772.15       1701.03        19.06 o
   5   6   2       1051.69       1115.04        13.48 o
   6   6   2         68.68         65.85         1.04 o
   7   6   2        602.40        658.52        23.39 o
   8   6   2         25.31         34.77         0.61 o
   9   6   2         49.62         43.30         0.85 o
 -12   7   2         43.26         34.82         1.42 o
 -11   7   2        144.35        149.77         3.09 o
 -10   7   2        118.27        172.89        14.10 o
  -9   7   2        127.02        129.93         5.39 o
  -8   7   2         90.44         86.45         1.53 o
  -7   7   2        324.48        357.32         6.20 o
  -6   7   2        572.17        550.44         7.42 o
  -5   7   2        434.17        501.30         7.44 o
  -4   7   2        394.27        379.08         5.33 o
  -3   7   2         24.85         22.73         0.60 o
  -2   7   2       3654.73       3543.33       103.80 o
  -1   7   2          0.65          2.44         0.20 o
   0   7   2        354.93        392.64        18.10 o
   1   7   2        193.77        195.13         2.53 o
   2   7   2       1747.70       1664.47        21.55 o
   3   7   2       1005.04        986.72        19.91 o
   4   7   2        174.42        176.62        14.54 o
   5   7   2        987.68       1029.45        18.22 o
   6   7   2          0.55          0.70         0.32 o
   7   7   2         96.09        100.02         1.39 o
   8   7   2        416.61        438.59         5.62 o
 -12   8   2          1.03          0.07         0.32 o
 -11   8   2        112.46        109.24         2.93 o
 -10   8   2        138.20        135.19         2.04 o
  -9   8   2         12.97         12.92         5.84 o
  -8   8   2        396.78        405.21        25.98 o
  -7   8   2          1.22          1.87         0.19 o
  -6   8   2         16.09         26.63         9.35 o
  -5   8   2       1010.98       1044.14        24.07 o
  -4   8   2       1214.18       1273.86        29.19 o
  -3   8   2        225.78        232.98        15.27 o
  -2   8   2          6.92          1.82         0.35 o
  -1   8   2        409.04        396.43         5.52 o
   0   8   2        727.02        676.65         8.40 o
   1   8   2        235.25        218.26         2.74 o
   2   8   2        102.72        125.24        29.66 o
   3   8   2        191.53        191.05         2.94 o
   4   8   2          7.53         13.75         1.39 o
   5   8   2        728.08        773.16        16.26 o
   6   8   2        935.47        939.65        11.59 o
   7   8   2          2.10          2.29         0.55 o
   8   8   2          9.99         14.92         0.44 o
 -12   9   2        113.48        125.95         3.43 o
 -11   9   2         67.91         64.85         3.13 o
 -10   9   2         81.76         85.22        22.45 o
  -9   9   2        345.29        347.04         9.30 o
  -8   9   2         46.68         51.65         1.29 o
  -7   9   2         36.84         31.52         2.21 o
  -6   9   2       1391.47       1448.27        27.50 o
  -5   9   2         61.29         79.93         2.88 o
  -4   9   2        130.50        118.41         3.38 o
  -3   9   2        842.04        825.39        12.15 o
  -2   9   2        345.73        378.78         5.36 o
  -1   9   2        213.36        220.23         3.23 o
   0   9   2        670.57        702.22         9.30 o
   1   9   2          2.09          2.66         0.40 o
   2   9   2          8.60         11.36         0.41 o
   3   9   2        508.03        508.11         7.83 o
   4   9   2       1056.87       1189.35        57.11 o
   5   9   2          1.32          1.01         0.21 o
   6   9   2         60.57         58.67         2.06 o
   7   9   2          1.18          0.54         0.23 o
 -11  10   2         26.06         23.57         1.86 o
 -10  10   2        364.99        402.76         5.65 o
  -9  10   2         15.26         25.74         0.58 o
  -8  10   2        188.48        202.70         3.18 o
  -7  10   2         27.50         33.59         1.09 o
  -6  10   2          5.14          4.73         0.77 o
  -5  10   2        640.09        625.98        10.60 o
  -4  10   2        642.30        704.83        33.86 o
  -3  10   2        717.21        787.72        12.68 o
  -2  10   2          2.93          2.34         0.32 o
  -1  10   2        447.55        443.89         5.73 o
   0  10   2         28.95         26.95         0.51 o
   1  10   2        102.13        110.13        11.04 o
   2  10   2        816.82        832.68        49.03 o
   3  10   2        486.29        455.80         5.86 o
   4  10   2         48.81         55.27         0.92 o
   5  10   2         69.99         63.39         1.02 o
   6  10   2         93.27         94.06         1.28 o
 -11  11   2          0.12          0.38         0.23 o
 -10  11   2        156.25        174.32        12.88 o
  -9  11   2        147.43        156.99         6.61 o
  -8  11   2         61.93         68.31         1.56 o
  -7  11   2         37.28         44.12         1.00 o
  -6  11   2       1184.40       1246.50        47.29 o
  -5  11   2        336.85        370.40        10.52 o
  -4  11   2        182.28        158.23         3.01 o
  -3  11   2        110.89        122.85         2.16 o
  -2  11   2          7.66          9.21         0.34 o
  -1  11   2         36.54         46.99         0.88 o
   0  11   2        613.83        666.92         9.18 o
   1  11   2        112.78        111.50         2.22 o
   2  11   2         36.70         25.82         1.19 o
   3  11   2        216.06        194.44        17.60 o
   4  11   2        320.01        331.50         6.66 o
   5  11   2         13.31         15.07         1.44 o
   6  11   2          0.36          1.10         0.25 o
 -10  12   2        291.87        290.67         4.01 o
  -9  12   2        118.53        127.09         2.41 o
  -8  12   2        103.62        111.25         5.89 o
  -7  12   2         83.04         78.09         1.58 o
  -6  12   2        155.43        143.40         2.70 o
  -5  12   2         35.70         33.24         1.86 o
  -4  12   2        454.59        512.45         8.68 o
  -3  12   2        516.42        535.20        10.67 o
  -2  12   2        141.88        172.47        32.47 o
  -1  12   2        347.78        349.64        11.36 o
   0  12   2         26.63         32.07         0.82 o
   1  12   2         15.78         16.56         0.57 o
   2  12   2        241.19        251.09         4.87 o
   3  12   2         63.53         67.34         4.13 o
   4  12   2          6.70          7.44         0.99 o
   5  12   2         94.54         92.25         6.66 o
 -10  13   2        334.84        356.52         5.89 o
  -9  13   2         16.35         17.36         0.57 o
  -8  13   2        270.28        248.70         4.22 o
  -7  13   2         24.42         27.55         0.85 o
  -6  13   2         77.37         85.98         2.09 o
  -5  13   2        415.14        409.64        10.99 o
  -4  13   2        105.49         90.93         3.38 o
  -3  13   2         40.26         54.28         0.99 o
  -2  13   2         73.27         62.63        11.06 o
  -1  13   2        156.48        133.78        33.39 o
   0  13   2        525.52        551.19         8.98 o
   1  13   2          1.18          1.71         0.35 o
   2  13   2         13.12          9.69         0.90 o
   3  13   2          1.98          2.14         0.40 o
   4  13   2        132.77        133.89         2.54 o
  -9  14   2         25.84         24.25         0.82 o
  -8  14   2         32.01         37.03         0.97 o
  -7  14   2        366.24        389.80        12.90 o
  -6  14   2         26.29         19.55         1.49 o
  -5  14   2          1.40          0.59         0.29 o
  -4  14   2        305.25        329.73        11.09 o
  -3  14   2         10.60         13.79         0.51 o
  -2  14   2        387.53        384.70        14.25 o
  -1  14   2          2.96         11.61         6.56 o
   0  14   2        108.12        109.22         3.56 o
   1  14   2         30.74         30.57         0.60 o
   2  14   2        335.52        333.14         4.26 o
   3  14   2          0.91          1.30         0.27 o
  -8  15   2        211.64        186.71         3.22 o
  -7  15   2         41.08         53.42         1.12 o
  -6  15   2         11.97         14.76         0.52 o
  -5  15   2          0.19          0.38         0.30 o
  -4  15   2        863.93        851.03        13.64 o
  -3  15   2         26.78         22.07         0.65 o
  -2  15   2          7.76          5.32         3.53 o
  -1  15   2          3.93          4.26         0.52 o
   0  15   2        295.64        284.25         9.07 o
   1  15   2          6.36          3.90         0.35 o
  -7  16   2          0.29          2.46         0.33 o
  -6  16   2        713.94        703.32        11.07 o
  -5  16   2         61.97         74.52         1.45 o
  -4  16   2          2.38          3.09         0.31 o
  -3  16   2         38.25         32.71         0.92 o
  -2  16   2        237.32        250.62         3.83 o
  -1  16   2         16.22         16.25         0.57 o
   0  16   2         50.69         39.87         0.86 o
   0 -17   3         19.44         18.08         0.90 o
   1 -17   3          0.28          0.69         0.57 o
   2 -17   3         65.04         64.73         1.32 o
   3 -17   3          7.11          4.49         0.32 o
   4 -17   3         39.53         33.44         0.92 o
   5 -17   3        326.76        336.28         5.52 o
   6 -17   3         47.66         43.69         3.98 o
  -2 -16   3        121.28        119.54         1.60 o
  -1 -16   3          1.65          0.44         0.21 o
   0 -16   3          0.89          0.85         0.22 o
   1 -16   3         48.78         40.15         2.14 o
   2 -16   3         48.48         42.98         1.54 o
   3 -16   3         31.62         26.99         0.72 o
   4 -16   3        147.22        154.95         8.38 o
   5 -16   3         85.11         70.91         2.04 o
   6 -16   3         27.00         35.90         1.27 o
   7 -16   3        380.22        363.39         5.92 o
  -4 -15   3         81.05         78.67         3.06 o
  -3 -15   3          1.63          1.87         0.45 o
  -2 -15   3          1.16          1.29         0.23 o
  -1 -15   3        107.41         92.15         1.94 o
   0 -15   3          3.71          3.27         2.14 o
   1 -15   3        221.57        191.61         3.46 o
   2 -15   3          1.69          2.02         0.32 o
   3 -15   3        238.96        221.03         4.13 o
   4 -15   3         17.88         15.12         0.87 o
   5 -15   3        316.53        336.61         5.77 o
   6 -15   3         45.00         39.54         0.92 o
   7 -15   3         32.05         32.70         0.92 o
   8 -15   3          0.20          0.42         0.30 o
  -5 -14   3          1.23          0.73         0.26 o
  -4 -14   3        252.20        266.46        16.09 o
  -3 -14   3         73.62         84.18        19.17 o
  -2 -14   3        201.67        217.89         8.28 o
  -1 -14   3        861.03        851.73        10.28 o
   0 -14   3          5.03          5.07         0.32 o
   1 -14   3         84.26         72.47         1.59 o
   2 -14   3          0.10          0.87         0.30 o
   3 -14   3        805.55        770.67        12.93 o
   4 -14   3          1.64          1.39         0.35 o
   5 -14   3        446.30        417.89         9.77 o
   6 -14   3          3.39          1.44         0.40 o
   7 -14   3        185.88        173.07         3.16 o
   8 -14   3         28.77         32.64         0.78 o
   9 -14   3          1.03          1.07         0.35 o
  -6 -13   3        176.53        164.48         2.09 o
  -5 -13   3        346.07        357.98         8.35 o
  -4 -13   3        325.95        321.10        13.38 o
  -3 -13   3        501.80        478.66         6.03 o
  -2 -13   3        583.94        584.46        21.01 o
  -1 -13   3        117.97         99.80         1.51 o
   0 -13   3         76.33         60.70         1.10 o
   1 -13   3       1899.30       1793.39        36.92 o
   2 -13   3        133.63        132.56         3.43 o
   3 -13   3        554.42        545.89         9.32 o
   4 -13   3        161.16        168.46         3.06 o
   5 -13   3        649.20        648.66        23.32 o
   6 -13   3        307.12        315.24         5.22 o
   7 -13   3        123.46        122.37         3.78 o
   8 -13   3        167.99        177.55         3.09 o
   9 -13   3        170.59        161.52         4.55 o
  -7 -12   3         85.97         87.49         2.04 o
  -6 -12   3        443.73        443.26        14.97 o
  -5 -12   3         30.61         25.19         1.44 o
  -4 -12   3        444.03        466.23         5.82 o
  -3 -12   3        110.97        117.56         1.71 o
  -2 -12   3        227.42        230.49         4.87 o
  -1 -12   3       2127.01       1979.51        23.41 o
   0 -12   3         14.52         31.92         0.90 o
   1 -12   3        126.06        101.36         1.73 o
   2 -12   3          8.94         14.48         0.49 o
   3 -12   3       2216.50       2120.08        62.33 o
   4 -12   3        672.18        658.87        13.48 o
   5 -12   3        753.04        778.19        12.65 o
   6 -12   3         10.38          8.15         0.35 o
   7 -12   3        246.71        236.63         4.13 o
   8 -12   3        225.07        210.88         4.85 o
   9 -12   3        206.98        199.44         3.80 o
  10 -12   3         45.12         40.01         4.20 o
  -7 -11   3         93.58         85.36         1.72 o
  -6 -11   3        102.82        100.12         1.56 o
  -5 -11   3          1.22          0.99         0.19 o
  -4 -11   3         37.61         31.84         0.99 o
  -3 -11   3        661.57        723.59        23.94 o
  -2 -11   3        173.32        186.69         8.10 o
  -1 -11   3         64.01         62.94         1.32 o
   0 -11   3        345.70        253.44         8.25 o
   1 -11   3       1643.06       1554.64        24.82 o
   2 -11   3       2756.23       2958.54        46.85 o
   3 -11   3        177.01        171.34         3.25 o
   4 -11   3        123.75        124.79         2.70 o
   5 -11   3         59.06         63.14         1.96 o
   6 -11   3       1870.02       1967.05       111.65 o
   7 -11   3        513.75        570.19        18.02 o
   8 -11   3         46.42         58.81         2.73 o
   9 -11   3         79.49         78.84         2.06 o
  10 -11   3          4.45          5.19         0.97 o
  -8 -10   3        319.37        302.52         6.36 o
  -7 -10   3        440.01        422.00        27.22 o
  -6 -10   3          0.10          0.93         0.24 o
  -5 -10   3        382.53        376.67         6.50 o
  -4 -10   3         58.94         54.64         2.04 o
  -3 -10   3        650.08        665.57        24.36 o
  -2 -10   3          1.71          3.58         2.09 o
  -1 -10   3        868.45        900.42        11.81 o
   0 -10   3        136.43        133.91         4.23 o
   1 -10   3         51.82         63.41         1.12 o
   2 -10   3        189.56        194.33         7.68 o
   3 -10   3         34.04         38.64         1.14 o
   4 -10   3       2099.60       2187.03        34.02 o
   5 -10   3       1317.71       1427.85        22.95 o
   6 -10   3        383.52        422.55         5.68 o
   7 -10   3        115.59        118.31         2.18 o
   8 -10   3        129.71        123.98         7.76 o
   9 -10   3       1289.05       1308.04        33.17 o
  10 -10   3          7.97          9.94         4.80 o
  11 -10   3         49.83         44.63         0.81 o
  -9  -9   3         54.37         45.28         3.95 o
  -8  -9   3          1.51          1.45         0.50 o
  -7  -9   3       1364.65       1400.75        16.66 o
  -6  -9   3         17.66         14.82         0.35 o
  -5  -9   3         11.48         13.01         1.89 o
  -4  -9   3        840.90        810.12        13.50 o
  -3  -9   3        763.63        841.08        18.40 o
  -2  -9   3       3352.11       3895.39       134.33 o
  -1  -9   3        602.17        610.89        15.49 o
   0  -9   3        930.92        927.65        16.09 o
   1  -9   3         12.60         12.82         0.92 o
   2  -9   3       2628.50       2612.89       106.38 o
   3  -9   3        424.64        420.59        11.39 o
   4  -9   3       1431.08       1447.96        23.08 o
   5  -9   3         88.98         92.80         1.78 o
   6  -9   3        322.98        375.64        24.69 o
   7  -9   3       1314.49       1383.12        75.23 o
   8  -9   3          8.02          6.47         0.31 o
   9  -9   3          2.94          2.59         0.25 o
  10  -9   3        174.40        177.50         6.66 o
  11  -9   3        340.39        343.67        23.99 o
  -9  -8   3        627.87        648.97         9.36 o
  -8  -8   3         36.33         38.59         2.66 o
  -7  -8   3         56.80         52.91         0.90 o
  -6  -8   3         30.43         24.45         0.50 o
  -5  -8   3        964.94       1044.19        22.03 o
  -4  -8   3       1963.78       1982.93        33.76 o
  -3  -8   3        712.36        716.61         8.17 o
  -2  -8   3       1532.52       1474.69        35.40 o
  -1  -8   3        780.91        737.66        25.01 o
   0  -8   3        392.40        394.36         9.70 o
   2  -8   3         58.31         51.91         1.13 o
   3  -8   3          8.02         10.64         0.80 o
   4  -8   3        822.12        802.70        18.97 o
   5  -8   3       4013.50       4050.76        89.15 o
   6  -8   3          1.44          2.41         0.70 o
   7  -8   3         39.08         35.15         0.80 o
   8  -8   3         88.90         84.10        13.15 o
   9  -8   3        254.61        257.65         4.30 o
  10  -8   3        158.68        170.33         3.10 o
  11  -8   3          6.79          5.30         0.57 o
 -10  -7   3         13.86         14.19         0.41 o
  -9  -7   3          5.79          6.68         0.92 o
  -8  -7   3        125.02        135.50         3.36 o
  -7  -7   3        437.84        433.01         5.59 o
  -6  -7   3        251.18        235.27         9.62 o
  -5  -7   3         19.18         19.06         2.83 o
  -4  -7   3       2157.62       2090.10        49.20 o
  -3  -7   3         11.36         16.02         0.54 o
  -2  -7   3       3702.83       3717.36       114.86 o
   0  -7   3        878.92        935.28        15.22 o
   2  -7   3        714.21        877.12        14.08 o
   4  -7   3       1448.71       1473.19        35.70 o
   5  -7   3        559.41        525.35         7.81 o
   6  -7   3        559.52        512.93        12.73 o
   7  -7   3        358.71        356.85         6.07 o
   8  -7   3        149.75        169.95         4.72 o
   9  -7   3        241.18        235.48         3.12 o
  10  -7   3        224.44        221.72        13.28 o
  11  -7   3          1.61          2.49         1.24 o
 -10  -6   3        196.38        191.33         3.56 o
  -9  -6   3         10.35          6.43         0.26 o
  -8  -6   3         14.40         16.03         0.47 o
  -7  -6   3         17.76         22.54         1.59 o
  -6  -6   3         12.07          8.95         0.38 o
  -5  -6   3          0.45          3.19         0.67 o
  -4  -6   3       2384.44       2416.57        28.75 o
  -2  -6   3         86.12         85.69        20.71 o
  -1  -6   3          2.89          2.31         0.20 o
   0  -6   3          4.57         12.17         0.82 o
   2  -6   3       2798.71       2817.52        61.51 o
   3  -6   3        130.94        136.31         2.34 o
   4  -6   3       2074.90       2152.24       102.93 o
   5  -6   3       1439.06       1520.16        27.57 o
   6  -6   3       2126.51       2052.92        38.73 o
   7  -6   3        312.56        285.66         4.60 o
   8  -6   3         11.02         13.14         1.07 o
   9  -6   3         11.52         12.13         6.14 o
  10  -6   3         16.28         16.82         4.03 o
  11  -6   3        169.30        158.05         5.79 o
 -10  -5   3          2.35          3.02         0.30 o
  -9  -5   3        421.92        429.99         6.56 o
  -8  -5   3         55.61         60.12         3.98 o
  -7  -5   3        140.91        128.26         4.28 o
  -6  -5   3         16.16         12.49         0.90 o
  -5  -5   3       2453.98       2536.70        75.06 o
  -4  -5   3        138.48        142.50         3.11 o
  -3  -5   3        316.04        349.02        14.17 o
  -2  -5   3          4.92          0.62         0.14 o
   0  -5   3        171.06        101.32        10.42 o
   1  -5   3        100.48         94.67         1.65 o
   2  -5   3       1163.06       1031.23        13.66 o
   3  -5   3        270.19        225.42         7.48 o
   4  -5   3       2404.24       2429.83        54.00 o
   5  -5   3       3973.55       4041.11       126.45 o
   6  -5   3        645.80        634.83         7.42 o
   7  -5   3        604.92        628.99        10.41 o
   8  -5   3         57.04         64.61        16.68 o
   9  -5   3       1889.84       1898.34        27.04 o
  10  -5   3         34.12         41.10         2.86 o
  11  -5   3         51.67         44.36         1.84 o
 -11  -4   3          2.28          6.42         0.77 o
 -10  -4   3        209.07        194.81         6.71 o
  -9  -4   3          3.23          1.46         0.21 o
  -8  -4   3         65.31         69.19         4.38 o
  -7  -4   3       1035.38       1065.19        13.09 o
  -6  -4   3         91.48         79.66         2.24 o
  -5  -4   3         27.87         29.92         1.09 o
  -4  -4   3       3175.10       3693.30       120.13 o
  -3  -4   3       1344.71       1454.45        62.00 o
  -2  -4   3        455.29        381.34         6.31 o
  -1  -4   3       1846.66       2025.09        46.10 o
   2  -4   3       1462.41       1389.54        21.90 o
   3  -4   3        210.32        113.86         4.33 o
   4  -4   3        648.87        572.52        14.59 o
   5  -4   3         99.94        103.49         1.53 o
   6  -4   3        427.35        417.01        10.91 o
   7  -4   3        999.08        942.26        62.20 o
   8  -4   3        622.51        565.77         8.55 o
   9  -4   3        208.08        198.84         3.13 o
  10  -4   3        271.76        263.11        13.48 o
  11  -4   3        248.55        234.94         8.53 o
 -11  -3   3         23.90         13.35         1.37 o
 -10  -3   3         31.78         33.77         0.94 o
  -9  -3   3        271.56        256.70         4.45 o
  -8  -3   3        372.96        372.03         6.07 o
  -7  -3   3        691.20        685.82        17.01 o
  -6  -3   3        344.38        337.77         4.80 o
  -5  -3   3       1294.03       1206.67        27.37 o
  -4  -3   3       1361.29       1523.92        21.77 o
  -3  -3   3        162.47        206.67         3.30 o
  -2  -3   3        220.87        245.75         4.38 o
   1  -3   3       2314.86       1708.91        31.28 o
   2  -3   3       1164.02       1193.95        52.46 o
   3  -3   3          1.12          2.93         0.20 o
   4  -3   3         74.90         68.55         2.04 o
   5  -3   3       2465.98       2198.36        40.65 o
   6  -3   3        260.92        260.42         3.46 o
   7  -3   3        117.84        100.30         1.69 o
   8  -3   3        527.64        502.25         8.45 o
   9  -3   3        756.42        749.96        10.08 o
  10  -3   3         27.59         22.62         0.70 o
  11  -3   3         51.34         42.65         0.84 o
 -10  -2   3        197.16        179.67         6.12 o
  -9  -2   3          2.79          1.78         1.04 o
  -8  -2   3        608.44        546.80        24.02 o
  -7  -2   3        959.29        977.87        11.84 o
  -6  -2   3        427.65        436.30         5.89 o
  -5  -2   3        176.85        154.34         5.52 o
  -4  -2   3         83.51         75.85         1.40 o
   1  -2   3       2335.88       1825.87        41.72 o
   2  -2   3       1313.65       1225.11        36.15 o
   3  -2   3        213.71        152.43         2.15 o
   4  -2   3         24.75         24.08         1.52 o
   5  -2   3         71.92         85.11         1.49 o
   6  -2   3       1180.07       1128.99        12.92 o
   7  -2   3         38.52         41.67         1.12 o
   8  -2   3         77.74         70.29         5.20 o
   9  -2   3         28.07         26.10         0.57 o
  10  -2   3        826.10        786.18        10.32 o
  11  -2   3         18.67         14.22         0.60 o
 -12  -1   3         12.32         14.49         1.49 o
 -11  -1   3         19.42         14.42         1.14 o
 -10  -1   3         19.46         10.84         1.44 o
  -9  -1   3        996.28        994.36        36.15 o
  -8  -1   3          2.61          3.80         3.36 o
  -7  -1   3         68.49         55.23         1.72 o
  -6  -1   3         33.35         21.23         0.70 o
  -3  -1   3        405.33        363.64         8.63 o
  -1  -1   3       1251.68       1311.78        51.61 o
   1  -1   3       1324.49        741.57        46.29 o
   2  -1   3         85.01        122.86         5.20 o
   3  -1   3         12.54         17.46         0.72 o
   4  -1   3       2209.28       2324.80        32.82 o
   5  -1   3        148.42        126.89         3.58 o
   6  -1   3         87.10         90.95         1.86 o
   7  -1   3        172.29        175.18         2.21 o
   8  -1   3        447.32        409.63         6.25 o
   9  -1   3          6.34          7.06         0.52 o
  10  -1   3          0.95          1.26         0.26 o
  11  -1   3        134.19        134.86         1.90 o
 -12   0   3         17.16         29.15         2.26 o
 -11   0   3        353.14        374.54         8.90 o
 -10   0   3         40.83         30.53         1.67 o
  -9   0   3          8.32          2.98         0.40 o
  -8   0   3         14.98         17.20         0.75 o
  -7   0   3       1155.21       1101.79        59.89 o
  -6   0   3        113.11        106.31         3.83 o
  -5   0   3        285.80        367.01         8.54 o
   0   0   3        116.21         49.42         1.44 o
   1   0   3        277.66        132.57        13.15 o
   2   0   3       1261.96       1422.49        45.77 o
   3   0   3       3872.80       3547.96        82.28 o
   4   0   3       1281.74       1185.76        14.43 o
   5   0   3       1951.46       1876.01        48.78 o
   6   0   3        897.45        877.20        10.08 o
   7   0   3         57.96         51.42         0.77 o
   8   0   3         11.56         12.06         0.32 o
   9   0   3        242.78        230.09         3.05 o
  10   0   3        129.38        120.79         3.60 o
 -12   1   3         14.89          5.67         1.29 o
 -11   1   3          1.93          0.05         0.40 o
 -10   1   3        619.07        685.60        28.37 o
  -9   1   3        655.18        547.40        45.37 o
  -8   1   3         14.27         12.63         0.80 o
  -7   1   3        473.28        517.18        14.57 o
  -6   1   3       1279.26       1405.07        22.13 o
  -5   1   3       2659.11       2520.22        77.82 o
  -4   1   3       1118.56       1037.06        19.26 o
  -3   1   3       1516.80       1436.36        46.04 o
  -2   1   3       3329.72       2496.89        55.07 o
   0   1   3        312.74        472.15        10.04 o
   2   1   3       1163.03        927.78        17.55 o
   3   1   3        670.95        680.48        20.96 o
   4   1   3       3236.34       3241.20        89.83 o
   5   1   3       1012.42        968.94        10.93 o
   6   1   3          4.43          4.22         0.27 o
   7   1   3        579.02        561.67        18.65 o
   8   1   3        153.69        181.63        20.56 o
   9   1   3         30.14         23.16         2.56 o
  10   1   3         63.01         65.19         1.84 o
 -12   2   3        151.79        172.42        18.20 o
 -11   2   3        223.13        165.76        16.06 o
 -10   2   3        312.71        304.41         7.36 o
  -9   2   3        608.29        674.55        15.46 o
  -8   2   3       1896.97       1820.66        93.93 o
  -7   2   3         45.33         69.61         1.30 o
  -4   2   3       1414.37       1347.89        43.11 o
  -3   2   3        130.49        167.71         2.61 o
  -2   2   3       1090.22       1222.02        22.47 o
   1   2   3        597.68        485.02        17.63 o
   2   2   3        963.99        876.66        10.23 o
   3   2   3        567.12        525.88         6.72 o
   4   2   3         45.73         37.09         0.78 o
   5   2   3       1071.65       1105.32        24.91 o
   6   2   3        704.47        658.42         8.38 o
   7   2   3         11.25          9.59         0.30 o
   8   2   3        123.84        122.71         5.92 o
   9   2   3        938.69        992.15        20.66 o
  10   2   3          0.31          0.88         0.25 o
 -12   3   3        225.98        220.13         4.46 o
 -11   3   3          0.25          1.14         0.40 o
 -10   3   3       1330.65       1320.35        29.88 o
  -9   3   3        154.34        108.19        13.08 o
  -8   3   3        256.40        248.02         9.02 o
  -7   3   3       1881.52       2195.64        83.09 o
  -6   3   3       1026.65        983.95        52.21 o
  -5   3   3       1026.19        892.88        31.92 o
  -4   3   3       1812.89       1722.61        40.78 o
  -3   3   3         17.86          7.31         0.21 o
  -2   3   3        257.33        292.08         4.25 o
  -1   3   3       1057.01        955.67        28.07 o
   1   3   3       1082.32        895.02        10.25 o
   2   3   3       1202.94       1113.62        40.57 o
   3   3   3       1033.17       1127.65        12.97 o
   4   3   3       1114.67       1104.03        20.68 o
   5   3   3        300.12        281.08        11.83 o
   6   3   3        984.60        995.69        32.42 o
   7   3   3        879.17        837.01        10.37 o
   8   3   3          7.31          4.76         0.47 o
   9   3   3          0.37          1.05         0.27 o
  10   3   3         10.40          9.42         0.42 o
 -12   4   3         17.60         17.83         1.59 o
 -11   4   3         92.76         93.96         3.88 o
 -10   4   3        195.92        166.46         8.33 o
  -9   4   3        816.97       1020.05        35.83 o
  -8   4   3        107.37         83.34         2.93 o
  -7   4   3       1227.22       1241.50        22.78 o
  -6   4   3        112.14        102.66         1.92 o
  -4   4   3        587.66        545.07        17.58 o
  -3   4   3        396.36        432.92        18.67 o
  -2   4   3       2856.26       2737.22        61.29 o
  -1   4   3       1201.82        958.24        16.71 o
   0   4   3        478.28        335.62         4.66 o
   1   4   3       1906.25       1675.46        21.95 o
   2   4   3        800.70        759.92         9.67 o
   3   4   3          1.75         16.21         0.65 o
   4   4   3        100.42        122.50         9.97 o
   5   4   3       1291.36       1343.05        29.31 o
   6   4   3        105.09        100.04         2.39 o
   7   4   3        122.88        123.38         1.83 o
   8   4   3        142.17        128.65         2.51 o
   9   4   3        111.94        104.07         3.48 o
 -12   5   3          5.89          8.66         0.44 o
 -11   5   3        557.27        582.66        13.28 o
 -10   5   3          0.47          0.15         0.35 o
  -9   5   3          3.39          1.34         0.40 o
  -8   5   3          0.55          1.73         0.25 o
  -7   5   3       2935.53       2926.98        70.96 o
  -6   5   3        553.04        601.33         8.98 o
  -5   5   3          1.18          5.57         0.35 o
  -4   5   3       4039.11       4107.96       107.70 o
  -3   5   3       1228.08       1273.35        20.83 o
  -2   5   3       3895.43       3722.04        83.41 o
  -1   5   3       2286.28       2027.37        32.94 o
   0   5   3       6060.04       5885.30       181.09 o
   1   5   3       2783.18       2804.08        86.44 o
   2   5   3          2.01          2.76         0.24 o
   3   5   3       1588.27       1571.25        38.73 o
   4   5   3        494.79        461.92        12.83 o
   5   5   3        799.74        788.76        15.29 o
   6   5   3        493.00        540.01         6.78 o
   7   5   3        248.53        241.58         3.31 o
   8   5   3         40.06         44.22         8.70 o
   9   5   3          0.11          0.22         0.26 o
 -12   6   3          1.38          4.01         1.12 o
 -11   6   3         81.08        104.46        17.40 o
  -9   6   3        379.85        336.73         5.66 o
  -8   6   3        196.44        191.88         2.88 o
  -7   6   3        379.61        392.88         5.41 o
  -6   6   3        298.51        295.26         7.61 o
  -5   6   3        888.66        869.08        14.22 o
  -4   6   3       2032.63       1964.20        48.60 o
  -3   6   3        794.91        690.02        24.07 o
  -2   6   3       3412.00       3654.07        81.76 o
  -1   6   3        141.60        140.79         7.23 o
   0   6   3         11.03          6.05         3.06 o
   1   6   3       3711.37       3710.46       180.84 o
   2   6   3          0.90          3.80         1.96 o
   3   6   3       1147.56       1213.01        57.63 o
   4   6   3        525.19        555.41         7.72 o
   5   6   3       1048.40       1059.03        27.92 o
   6   6   3        678.61        723.21        21.13 o
   7   6   3         25.06         32.05         2.51 o
   8   6   3        104.04        104.10         1.42 o
 -12   7   3         70.60         81.30         2.29 o
 -11   7   3        124.16         88.52         7.36 o
 -10   7   3        484.46        455.33         8.59 o
  -9   7   3        252.16        270.77        63.57 o
  -8   7   3         31.86         23.61        14.47 o
  -7   7   3         17.13         25.26         0.51 o
  -6   7   3        648.71        649.00         9.78 o
  -5   7   3       1288.60       1280.01        20.84 o
  -4   7   3          2.61          3.34         0.16 o
  -3   7   3         34.11         45.46         2.14 o
  -2   7   3       1021.09       1060.55        46.52 o
  -1   7   3       3687.61       3578.48       136.47 o
   0   7   3          0.64          0.99         0.35 o
   1   7   3         83.98         97.74         7.06 o
   2   7   3         61.17         67.54         1.53 o
   3   7   3       1084.88       1093.00        43.78 o
   4   7   3       1042.32       1082.46        13.18 o
   5   7   3        456.68        477.78         6.01 o
   6   7   3        497.80        490.54        12.13 o
   7   7   3          0.01          0.84         0.24 o
   8   7   3         58.40         59.52         0.97 o
 -12   8   3        133.29        138.13         2.95 o
 -11   8   3         60.40         82.94         2.34 o
 -10   8   3        181.75        177.26         2.78 o
  -9   8   3          1.41          1.29         0.35 o
  -8   8   3        306.61        302.99        42.29 o
  -7   8   3       1850.34       1788.70        23.84 o
  -6   8   3         72.78         81.65         3.46 o
  -5   8   3         31.62         38.34         0.95 o
  -4   8   3         10.30         16.89         0.54 o
  -3   8   3       2066.92       2064.78        56.66 o
  -2   8   3        423.19        437.56         7.96 o
  -1   8   3        282.34        289.83         4.67 o
   0   8   3        933.14        935.58        12.29 o
   1   8   3       1658.33       1774.84        21.30 o
   2   8   3       1849.77       1846.09        22.11 o
   3   8   3          3.82          2.29         0.35 o
   4   8   3       1358.51       1375.12        16.45 o
   5   8   3         46.37         46.12         1.05 o
   6   8   3        168.15        170.94         2.40 o
   7   8   3         92.42         89.43         1.32 o
 -12   9   3          4.19          4.43         0.50 o
 -11   9   3         77.31         73.44         2.09 o
 -10   9   3          2.02          2.38         0.90 o
  -9   9   3        534.24        532.26        20.41 o
  -8   9   3        113.26        114.12         7.26 o
  -7   9   3         28.89         30.19         1.19 o
  -6   9   3        100.78        102.76        32.42 o
  -5   9   3       2754.79       2981.19        84.98 o
  -4   9   3          6.33          5.12         0.55 o
  -3   9   3         75.33         77.14         1.65 o
  -2   9   3        861.10        849.80        30.60 o
  -1   9   3        864.31        844.15        34.46 o
   0   9   3        115.75        144.34         3.18 o
   1   9   3        112.96        108.79         7.06 o
   2   9   3        146.99        136.67        12.46 o
   3   9   3         39.59         42.56         4.62 o
   4   9   3        130.16        137.87         5.12 o
   5   9   3        689.53        699.12        13.52 o
   6   9   3         15.47         10.09         1.91 o
   7   9   3          8.70          6.50         0.40 o
 -11  10   3        136.19        121.22         1.82 o
 -10  10   3        121.37        125.48         5.20 o
  -9  10   3        260.08        272.39         4.68 o
  -8  10   3         30.83         33.30         3.38 o
  -7  10   3       1162.08       1191.63        53.85 o
  -6  10   3         53.37         76.35         1.63 o
  -5  10   3        112.61         92.34         1.83 o
  -4  10   3        234.76        248.30         5.05 o
  -3  10   3        286.80        298.81        25.21 o
  -2  10   3        453.25        453.44         6.81 o
  -1  10   3        402.48        377.11         5.96 o
   0  10   3        373.46        352.86         9.35 o
   1  10   3         37.72         47.22         7.06 o
   2  10   3         18.56         18.90         0.49 o
   3  10   3       1232.12       1251.15        18.52 o
   4  10   3         11.41         14.57         1.17 o
   5  10   3          1.48          1.03         0.26 o
   6  10   3          6.51          4.93         0.30 o
 -11  11   3        157.63        164.28         7.56 o
 -10  11   3          2.36          3.23         0.65 o
  -9  11   3        180.14        173.80         3.33 o
  -8  11   3         22.67         16.86         0.87 o
  -7  11   3        144.00        147.58         2.84 o
  -6  11   3         82.04         69.93         1.46 o
  -5  11   3       1013.38       1111.12        56.46 o
  -4  11   3        228.97        230.15         3.64 o
  -3  11   3         82.72         80.13         1.19 o
  -2  11   3        139.60        156.65         6.17 o
  -1  11   3          6.47          5.57         0.85 o
   0  11   3        160.78        140.41         6.99 o
   1  11   3       1210.04       1164.54        25.83 o
   2  11   3         25.28         28.53         1.77 o
   3  11   3         37.82         38.69         8.10 o
   4  11   3         27.19         31.16         1.96 o
   5  11   3        434.79        451.47        14.72 o
 -10  12   3         43.66         40.72         0.99 o
  -9  12   3          2.63          4.47         0.35 o
  -8  12   3        141.72        145.33         2.77 o
  -7  12   3        301.36        317.48        14.32 o
  -6  12   3          9.46          4.58         0.35 o
  -5  12   3          0.27          1.20         0.28 o
  -4  12   3        268.61        248.57         4.38 o
  -3  12   3         78.09         79.25         1.69 o
  -2  12   3        192.65        180.25         4.67 o
  -1  12   3        423.58        405.57         6.28 o
   0  12   3          0.48          1.00         0.23 o
   1  12   3         19.44         23.03         1.94 o
   2  12   3          0.67          0.58         0.32 o
   3  12   3        257.35        280.36         7.88 o
   4  12   3          1.93          2.99         0.30 o
 -10  13   3          7.91          6.69         0.44 o
  -9  13   3        184.01        177.51         3.31 o
  -8  13   3         49.34         36.96         1.39 o
  -7  13   3         60.93         48.24         1.19 o
  -6  13   3        170.82        154.80         2.76 o
  -5  13   3         91.42        113.12         2.88 o
  -4  13   3        419.30        411.68         7.00 o
  -3  13   3         53.06         52.49         3.36 o
  -2  13   3         56.72         60.36         1.29 o
  -1  13   3         73.66         84.96         1.91 o
   0  13   3         71.22         70.67         2.83 o
   1  13   3         50.95         50.46         0.85 o
   2  13   3        289.52        262.11         6.99 o
   3  13   3          8.32          7.55         0.32 o
  -9  14   3         14.98         12.57         1.34 o
  -8  14   3         27.53         26.58         0.74 o
  -7  14   3          0.40          0.27         0.29 o
  -6  14   3        156.18        163.25         4.13 o
  -5  14   3        207.26        192.31         3.52 o
  -4  14   3         44.08         36.91         0.91 o
  -3  14   3         11.13         11.77         0.72 o
  -2  14   3          2.67          2.52         0.40 o
  -1  14   3        618.42        602.57         7.38 o
   0  14   3          1.19          0.55         0.25 o
   1  14   3         60.67         66.96         1.10 o
   2  14   3          1.80          5.74         2.46 o
  -8  15   3         63.69         66.45         2.46 o
  -7  15   3         71.54         55.63         1.52 o
  -6  15   3        211.09        229.77         6.66 o
  -5  15   3        202.61        204.44         4.92 o
  -4  15   3          7.13          9.50         0.42 o
  -3  15   3         75.49         82.78         1.66 o
  -2  15   3         55.86         54.50         1.19 o
  -1  15   3        112.42        112.11         2.73 o
   0  15   3         29.02         21.09         1.24 o
   1  15   3        154.44        160.42         7.06 o
  -6  16   3          1.99          0.36         0.26 o
  -5  16   3        513.19        481.76         7.91 o
  -4  16   3          4.82          7.03         0.37 o
  -3  16   3         37.59         30.21         0.80 o
  -2  16   3         47.21         34.99         2.06 o
  -1  16   3        339.22        348.03        12.73 o
  -1 -17   4         23.57         24.37         1.09 o
   0 -17   4        140.33        146.42        16.63 o
   1 -17   4         16.03         11.92         0.97 o
   2 -17   4          0.24          0.57         0.31 o
   3 -17   4         96.67        101.09         1.83 o
   4 -17   4          0.28          2.12         0.31 o
   5 -17   4        102.48         98.43         1.81 o
   6 -17   4        193.44        195.58         3.32 o
  -3 -16   4          6.53          5.12         0.52 o
  -2 -16   4         23.69         19.01         0.62 o
  -1 -16   4         34.38         29.42         1.27 o
   0 -16   4        215.55        218.94         6.66 o
   1 -16   4         40.10         38.68         1.07 o
   2 -16   4         37.90         37.43         0.84 o
   3 -16   4         66.79         68.71         1.42 o
   4 -16   4        121.93        127.72         2.30 o
   5 -16   4         79.60         65.57         1.30 o
   6 -16   4         54.03         64.51         1.59 o
   7 -16   4          0.02          0.97         0.30 o
  -4 -15   4         87.16         88.44         3.75 o
  -3 -15   4        375.03        374.88         4.41 o
  -2 -15   4        292.80        302.22         9.47 o
  -1 -15   4         15.28         16.66         2.54 o
   0 -15   4         65.32         66.93         3.46 o
   1 -15   4          2.46          3.21         0.87 o
   2 -15   4        485.63        486.58         8.17 o
   3 -15   4         30.94         30.10         0.76 o
   4 -15   4        343.00        311.63         5.31 o
   5 -15   4         50.34         70.65         2.46 o
   6 -15   4        272.94        289.71        18.42 o
   7 -15   4          0.11          0.25         0.25 o
   8 -15   4        136.85        144.89         2.53 o
  -5 -14   4         36.17         36.95         1.79 o
  -4 -14   4        237.48        232.47         3.10 o
  -3 -14   4        422.64        396.38         8.58 o
  -2 -14   4        137.34        142.88         2.13 o
  -1 -14   4        102.94         97.54         1.77 o
   0 -14   4       1344.34       1248.35        23.12 o
   1 -14   4         50.02         48.68         3.90 o
   2 -14   4        132.88        122.45         2.91 o
   3 -14   4         21.27         15.71         0.52 o
   4 -14   4        207.43        214.34         6.02 o
   5 -14   4         93.36         99.45         2.93 o
   6 -14   4        264.29        291.62        14.94 o
   7 -14   4         80.94         69.32         1.89 o
   8 -14   4        211.40        221.54         5.25 o
   9 -14   4          9.49          8.62         0.45 o
  -6 -13   4          0.00          0.53         0.30 o
  -5 -13   4        261.23        263.64         6.02 o
  -4 -13   4        101.42        117.22         1.58 o
  -3 -13   4        350.78        333.08         4.67 o
  -2 -13   4        168.54        190.09         2.64 o
  -1 -13   4        175.44        165.58         2.51 o
   0 -13   4          6.25         19.78         6.31 o
   1 -13   4        107.20        108.52         2.11 o
   2 -13   4       1492.98       1487.41        23.69 o
   3 -13   4        273.74        279.90        11.01 o
   4 -13   4        378.96        376.98         6.33 o
   5 -13   4         69.06         78.22         1.77 o
   6 -13   4        297.59        259.95         4.52 o
   7 -13   4         68.63         73.04         1.42 o
   8 -13   4        192.89        189.85         3.53 o
   9 -13   4        103.64         88.34        11.51 o
  -7 -12   4        174.40        176.58         9.47 o
  -6 -12   4         62.37         75.95         4.38 o
  -5 -12   4         13.57         11.66         0.42 o
  -4 -12   4        360.75        395.49         5.47 o
  -3 -12   4       1184.90       1150.07        13.25 o
  -2 -12   4          0.86          1.33         0.20 o
  -1 -12   4        164.77        161.52        10.34 o
   0 -12   4       1296.83       1251.60        19.27 o
   1 -12   4         13.01         23.87         1.42 o
   2 -12   4        184.40        191.28         3.15 o
   3 -12   4         83.26         94.12         2.26 o
   4 -12   4        427.46        416.35         7.14 o
   5 -12   4          8.74         12.89         0.45 o
   6 -12   4       1033.69       1055.00        16.98 o
   7 -12   4         38.44         49.86         1.44 o
   8 -12   4         11.41         14.91         6.49 o
   9 -12   4          1.13          1.34         0.45 o
  10 -12   4        539.88        533.68         7.04 o
  -8 -11   4          3.33          1.19         0.32 o
  -7 -11   4        316.76        353.19         4.57 o
  -6 -11   4         87.36         83.07         2.66 o
  -5 -11   4        192.06        186.26         4.40 o
  -4 -11   4         59.17         59.27         1.62 o
  -3 -11   4          8.28          9.75         0.62 o
  -2 -11   4       1264.44       1267.08        14.34 o
  -1 -11   4        517.51        516.48        18.27 o
   0 -11   4        286.30        241.66         3.41 o
   1 -11   4        786.38        733.92         9.23 o
   2 -11   4       3132.84       3279.70        50.81 o
   3 -11   4         22.08         20.57         0.72 o
   4 -11   4         57.90         68.21         1.81 o
   5 -11   4        902.13        943.81        15.40 o
   6 -11   4        101.63        111.53        43.58 o
   7 -11   4         42.54         51.37        12.75 o
   8 -11   4        894.61        923.16        12.01 o
   9 -11   4          2.73          2.04         0.57 o
  10 -11   4        114.77        101.58         5.84 o
  -8 -10   4        428.15        451.37         5.77 o
  -7 -10   4         10.38         14.51         0.70 o
  -6 -10   4         50.29         47.95         0.97 o
  -5 -10   4        147.04        142.13         2.21 o
  -4 -10   4       1294.35       1346.78        25.21 o
  -3 -10   4          1.08         11.09         2.98 o
  -2 -10   4        454.57        479.62        12.90 o
  -1 -10   4        242.83        218.12         7.51 o
   0 -10   4        702.50        665.16        30.26 o
   1 -10   4         50.43         53.37         1.12 o
   2 -10   4        556.21        583.27        27.05 o
   3 -10   4        372.36        441.84        10.14 o
   4 -10   4          1.34          1.04         0.35 o
   5 -10   4        433.10        436.30        13.08 o
   6 -10   4        359.74        393.00        11.96 o
   7 -10   4        569.41        553.35        16.01 o
   8 -10   4         87.43         92.59         7.28 o
   9 -10   4        321.75        318.01         4.90 o
  10 -10   4        425.74        427.52        16.58 o
  -9  -9   4        147.17        155.91         2.73 o
  -8  -9   4        289.75        296.33         8.15 o
  -7  -9   4          1.71          0.61         0.20 o
  -6  -9   4       1847.77       1909.73        24.91 o
  -5  -9   4         55.54         55.76         1.44 o
  -4  -9   4       1177.95       1219.85        23.42 o
  -3  -9   4        210.80        213.04         2.85 o
  -2  -9   4         79.56         83.14         1.72 o
  -1  -9   4        352.88        354.88        14.17 o
   0  -9   4        601.97        630.60        15.36 o
   1  -9   4        500.27        516.69         7.03 o
   2  -9   4        162.87        170.44         3.09 o
   3  -9   4        214.15        203.54        13.40 o
   4  -9   4        302.78        359.38         6.22 o
   5  -9   4        357.96        387.98        19.94 o
   6  -9   4         69.52         79.30         2.98 o
   7  -9   4          8.09          6.57         1.42 o
   8  -9   4        537.75        586.65        14.94 o
   9  -9   4          0.53          4.28         1.59 o
  10  -9   4          0.32          0.90         0.23 o
  11  -9   4        142.12        136.22         3.28 o
  -9  -8   4          6.09          5.42         1.62 o
  -8  -8   4       1031.77       1034.23        12.47 o
  -7  -8   4          0.19          0.13         0.29 o
  -6  -8   4        169.43        183.90         2.78 o
  -5  -8   4       1170.92       1205.54        16.14 o
  -4  -8   4       1906.84       2010.82        22.40 o
  -2  -8   4        998.94        929.45        10.60 o
  -1  -8   4       1195.25       1473.99        78.16 o
   0  -8   4          0.76          0.38         0.12 o
   1  -8   4       3676.37       3729.25       114.96 o
   2  -8   4       1958.00       1926.58        30.18 o
   3  -8   4         28.59         27.43         0.76 o
   4  -8   4        107.75        119.58         5.47 o
   5  -8   4         24.09         24.57         0.61 o
   6  -8   4       1214.49       1313.64        26.25 o
   7  -8   4        121.55        132.03         2.22 o
   8  -8   4        108.42         93.47         8.58 o
   9  -8   4         95.04        111.03         2.26 o
  10  -8   4        654.81        698.82         8.69 o
  11  -8   4         34.62         35.50         4.65 o
 -10  -7   4        361.16        369.31         9.22 o
  -9  -7   4          1.72          3.52         0.25 o
  -8  -7   4          0.37          0.21         0.37 o
  -7  -7   4          8.17          8.65         0.37 o
  -6  -7   4       2024.93       2076.32        23.03 o
  -5  -7   4        692.16        687.06         8.10 o
  -4  -7   4       1778.66       1784.47        66.50 o
  -3  -7   4       3804.72       3857.88       118.94 o
  -2  -7   4        116.71        156.60         2.93 o
  -1  -7   4       2919.24       3105.66        77.34 o
   1  -7   4         43.84         64.34         2.59 o
   2  -7   4         52.60         18.49        13.13 o
   3  -7   4        426.84        460.56         7.78 o
   5  -7   4        888.17        901.00        14.32 o
   6  -7   4        234.92        251.64         4.82 o
   7  -7   4         80.97         85.58         2.09 o
   8  -7   4        254.59        255.60         3.34 o
   9  -7   4        285.91        301.18         8.88 o
  10  -7   4         91.93         87.81         2.64 o
  11  -7   4         80.57         80.10         3.53 o
 -10  -6   4        143.72        148.51         4.48 o
  -9  -6   4        471.52        495.83         6.24 o
  -8  -6   4         29.56         41.57         1.02 o
  -7  -6   4        451.55        420.86         5.11 o
  -6  -6   4         15.60         18.31         4.67 o
  -5  -6   4       3263.09       3313.43        94.28 o
  -4  -6   4        156.98        165.89         2.14 o
  -3  -6   4        556.92        592.52         8.05 o
  -2  -6   4       1563.93       1306.54        26.70 o
  -1  -6   4        895.50       1029.64        12.54 o
   0  -6   4         94.85         97.06         2.73 o
   3  -6   4       2772.71       2782.32        62.50 o
   4  -6   4       1105.30       1239.58        14.96 o
   5  -6   4       2248.76       2306.41        63.52 o
   6  -6   4       1230.04       1236.53        13.83 o
   7  -6   4       1103.83       1144.97        85.13 o
   8  -6   4       1436.75       1456.99        23.27 o
   9  -6   4        160.98        163.64        29.51 o
  10  -6   4         31.97         30.01         0.85 o
  11  -6   4         87.92         83.85         3.83 o
 -11  -5   4        347.46        317.58         9.85 o
 -10  -5   4          2.56          2.16         0.97 o
  -9  -5   4         24.00         24.48         0.54 o
  -8  -5   4        107.66        112.24         1.61 o
  -7  -5   4        490.79        537.90         7.26 o
  -6  -5   4        869.95        882.86        10.04 o
  -5  -5   4        276.36        286.75        11.49 o
  -4  -5   4       2621.81       2751.13        50.66 o
  -3  -5   4        259.82        295.58         3.87 o
  -2  -5   4        894.90        921.47        19.32 o
  -1  -5   4       1016.32        889.10        19.86 o
   1  -5   4        521.83        477.60         6.43 o
   2  -5   4         63.55         69.93         1.17 o
   3  -5   4       3054.43       3348.61       104.07 o
   4  -5   4       4113.47       4381.07       136.79 o
   5  -5   4       3020.24       3122.21       254.24 o
   6  -5   4       2749.78       2669.37        37.36 o
   7  -5   4        874.11        859.72         9.87 o
   8  -5   4          1.89          2.45         1.09 o
   9  -5   4         85.61         92.27         9.05 o
  10  -5   4        847.70        861.09        10.61 o
  11  -5   4         11.67         12.01         1.44 o
 -11  -4   4         80.32         82.97         1.83 o
 -10  -4   4         69.67         61.30         5.30 o
  -9  -4   4        632.95        631.76         7.88 o
  -8  -4   4         83.52         92.47         3.16 o
  -7  -4   4         93.56        117.55         3.36 o
  -6  -4   4       1292.84       1316.28        16.91 o
  -5  -4   4         41.10         25.83         2.11 o
  -4  -4   4          2.67          2.51         0.25 o
  -3  -4   4        619.11        581.68         7.24 o
  -2  -4   4        468.12        351.70         4.54 o
  -1  -4   4         19.33          5.21         0.90 o
   1  -4   4       2372.69       2300.35        71.40 o
   2  -4   4         10.69          6.85         2.61 o
   3  -4   4        366.68        343.45         9.05 o
   4  -4   4       1959.49       2122.97       147.93 o
   5  -4   4       1106.43       1073.27        12.08 o
   6  -4   4       1796.51       1790.02        77.89 o
   7  -4   4        756.29        795.22        12.21 o
   8  -4   4       1625.91       1676.71        37.81 o
   9  -4   4          0.68          2.28         0.42 o
  10  -4   4        118.30        129.44         7.93 o
  11  -4   4         19.81         14.46         0.50 o
 -11  -3   4         62.24         76.37        10.12 o
 -10  -3   4        104.15         88.86         2.49 o
  -9  -3   4        205.08        185.12         2.32 o
  -8  -3   4        780.12        778.45        10.09 o
  -7  -3   4        120.53        117.39         1.89 o
  -6  -3   4        682.12        707.62        17.20 o
  -5  -3   4       1306.83       1339.20        49.90 o
  -4  -3   4        901.81        774.87        10.32 o
  -3  -3   4       1693.69       1508.55        19.64 o
  -2  -3   4         78.27         93.33         1.39 o
   1  -3   4        800.07        964.28        12.48 o
   2  -3   4          7.47          4.09         0.20 o
   3  -3   4         29.33         21.32         4.13 o
   4  -3   4       1419.92       1569.03        18.88 o
   5  -3   4        462.66        510.16        11.21 o
   6  -3   4       1158.77       1160.89        13.15 o
   7  -3   4         24.93         16.55         0.47 o
   8  -3   4         66.49         74.74         2.19 o
   9  -3   4        415.71        403.70         5.64 o
  10  -3   4        279.76        287.15        15.12 o
  11  -3   4        144.05        130.30         2.40 o
 -12  -2   4         55.47         42.89         1.11 o
 -11  -2   4         33.66         30.01         4.80 o
 -10  -2   4        154.44        180.69         4.43 o
  -9  -2   4         52.35         50.87         1.59 o
  -8  -2   4        176.41        158.61         3.28 o
  -7  -2   4         17.48         17.23         0.50 o
  -6  -2   4       2153.67       2122.54        38.54 o
  -5  -2   4          1.30          1.73         0.25 o
  -4  -2   4         83.35        110.57         2.16 o
  -2  -2   4        657.21        690.61         8.95 o
  -1  -2   4       2469.16       2090.91        67.18 o
   1  -2   4        321.12        206.33         6.12 o
   2  -2   4       2390.86       2702.96        60.69 o
   3  -2   4        542.77        588.99         7.00 o
   4  -2   4       3420.99       3232.48        72.29 o
   5  -2   4        471.29        434.44         5.20 o
   6  -2   4        505.06        590.60        33.26 o
   7  -2   4          8.59          7.15         0.26 o
   8  -2   4        279.09        280.66         3.74 o
   9  -2   4         39.30         40.30         3.03 o
  10  -2   4         20.35         19.48         2.71 o
  11  -2   4        341.86        316.67         4.06 o
 -12  -1   4         10.27         10.13         0.45 o
 -11  -1   4         13.47          7.67         2.01 o
 -10  -1   4        152.76        149.41         6.36 o
  -9  -1   4         84.29         49.02         6.39 o
  -8  -1   4        581.06        605.60        11.25 o
  -7  -1   4         55.45         59.32         2.39 o
  -6  -1   4         79.25         65.17         1.08 o
  -5  -1   4         13.50          7.58         0.26 o
  -1  -1   4        171.99        247.98        47.31 o
   0  -1   4          0.81          6.96         0.50 o
   1  -1   4         17.23          5.88         0.47 o
   2  -1   4       4930.30       4767.47       148.77 o
   3  -1   4       1052.13        974.99        11.25 o
   4  -1   4        180.67        175.76         2.28 o
   5  -1   4       2498.17       2405.34        52.06 o
   6  -1   4        189.57        225.44         6.59 o
   7  -1   4        259.09        258.76         3.18 o
   8  -1   4         78.64         72.76         9.52 o
   9  -1   4        537.58        602.31         9.09 o
  10  -1   4          6.40          9.24         2.51 o
 -12   0   4          1.19          1.24         0.45 o
 -11   0   4          0.05          4.72         0.48 o
 -10   0   4        415.83        389.92        14.32 o
  -9   0   4          0.27          1.23         0.60 o
  -8   0   4        409.10        420.63        14.89 o
  -7   0   4        132.97        133.26         3.53 o
  -6   0   4       1910.13       1854.42        42.54 o
  -5   0   4         13.08         23.86         0.92 o
  -3   0   4       2185.12       2006.16        81.70 o
  -2   0   4       1204.68       1098.18        13.54 o
   0   0   4        226.23        142.06         5.22 o
   1   0   4        466.59        383.50         6.56 o
   2   0   4        910.36       1035.21        17.03 o
   3   0   4        905.03        779.11        44.20 o
   4   0   4       1262.23       1296.74        14.71 o
   5   0   4        510.97        478.98         5.70 o
   6   0   4        325.35        302.06         3.60 o
   7   0   4         59.28         70.51         6.14 o
   8   0   4          2.95          3.83         1.79 o
   9   0   4          3.02          3.33         0.67 o
  10   0   4        415.71        417.56         9.30 o
 -12   1   4        316.24        275.82         8.38 o
 -11   1   4         30.35         40.43         3.43 o
 -10   1   4        231.40        279.20         6.56 o
  -9   1   4        342.18        353.00         5.76 o
  -8   1   4         54.76         65.09         1.81 o
  -7   1   4        643.23        610.55        11.51 o
  -6   1   4          3.66         12.49         2.09 o
  -5   1   4        454.36        453.48        19.44 o
  -4   1   4        265.28        202.67         2.93 o
  -3   1   4       1050.95        973.06        17.60 o
  -2   1   4        409.47        637.05        10.69 o
  -1   1   4        326.73        257.67         4.65 o
   0   1   4         73.57         87.34         1.80 o
   1   1   4        585.92        516.64        52.09 o
   2   1   4       4915.99       4836.35       108.82 o
   3   1   4       1747.41       1690.31        24.03 o
   4   1   4       1417.43       1319.77        34.58 o
   5   1   4        725.72        681.07         7.96 o
   6   1   4        754.44        838.21        10.57 o
   7   1   4        297.03        284.41         3.44 o
   8   1   4       1137.45       1104.24        36.72 o
  10   1   4         69.03         78.15         1.36 o
 -12   2   4         34.98         27.05         1.34 o
 -11   2   4        161.58        202.57         6.91 o
 -10   2   4        715.48        602.43        81.27 o
  -9   2   4        415.14        391.36         6.63 o
  -8   2   4         80.32        136.74         4.87 o
  -7   2   4        373.85        342.48        20.06 o
  -6   2   4         50.93         45.31         0.76 o
  -5   2   4        119.49        141.50         4.05 o
  -4   2   4        464.87        357.02        11.78 o
  -3   2   4         18.28         15.92         4.10 o
  -2   2   4       2018.03       2104.40        47.94 o
  -1   2   4        298.66        268.26         4.55 o
   1   2   4        155.90        142.63         3.65 o
   2   2   4        177.28        132.29        19.86 o
   3   2   4          2.78          5.97         1.14 o
   4   2   4        968.44        983.56        36.52 o
   5   2   4         79.55         66.47        12.85 o
   6   2   4        306.94        296.70         4.19 o
   7   2   4         76.65         93.99         1.32 o
   8   2   4         11.14         10.36         1.02 o
   9   2   4        126.87        120.31         6.36 o
  10   2   4         83.34         82.26         6.59 o
 -12   3   4        222.40        184.13         3.67 o
 -11   3   4        200.79        200.74         4.11 o
 -10   3   4        438.49        475.26        10.89 o
  -9   3   4       1338.53       1247.55        34.91 o
  -7   3   4        642.26        532.39        18.77 o
  -5   3   4         57.42         87.25         1.73 o
  -4   3   4        982.17       1071.31        21.26 o
  -3   3   4         14.04         16.45         0.47 o
  -1   3   4       1132.06       1220.34        16.00 o
   0   3   4       1204.74       1097.00        17.46 o
   1   3   4       3199.03       3136.36        69.58 o
   2   3   4        519.57        542.10         6.64 o
   3   3   4        999.41       1058.25        12.22 o
   4   3   4        415.84        409.76         8.90 o
   5   3   4        963.10        940.57        12.57 o
   6   3   4        296.74        284.52        13.50 o
   7   3   4         23.14         21.25         0.87 o
   8   3   4        133.98        149.33         9.20 o
   9   3   4          1.39          0.37         0.27 o
 -12   4   4         10.69         11.83         0.60 o
 -11   4   4        231.40        227.56         9.85 o
 -10   4   4        182.44        160.86        12.65 o
  -9   4   4        648.14        612.52        16.81 o
  -8   4   4        897.87       1139.70        49.55 o
  -7   4   4         34.19         44.52         1.42 o
  -6   4   4        632.24        549.36        22.15 o
  -5   4   4        175.33        135.37         2.47 o
  -3   4   4         92.52         72.85         1.65 o
  -2   4   4          9.88          7.84         0.55 o
  -1   4   4       5176.13       5092.07       114.40 o
   0   4   4         26.81         52.01         1.74 o
   1   4   4        240.21        273.17        14.92 o
   2   4   4        903.84        903.09        17.33 o
   3   4   4       1162.07       1168.30        13.34 o
   4   4   4          0.61          2.09         0.18 o
   5   4   4         84.18         83.75         1.19 o
   6   4   4        410.19        420.98         5.64 o
   7   4   4         70.74         62.14         1.06 o
   8   4   4          3.23          6.99         2.71 o
   9   4   4        142.50        132.64         1.86 o
 -12   5   4          6.47          7.97         0.60 o
 -11   5   4          9.99          7.24         1.29 o
 -10   5   4        791.42        839.23        27.57 o
  -9   5   4         15.83          9.74         1.07 o
  -8   5   4        465.41        444.30         8.40 o
  -7   5   4        637.88        620.90        17.53 o
  -6   5   4       4435.38       4434.07       139.77 o
  -5   5   4          2.18          8.95         0.72 o
  -4   5   4         15.55         20.22         0.61 o
  -3   5   4        246.09        192.70         9.55 o
  -2   5   4        741.27        645.35        24.12 o
  -1   5   4       5040.28       5030.90       111.91 o
   0   5   4       2072.67       1941.82        42.26 o
   1   5   4        493.58        479.49         5.77 o
   2   5   4         21.32         21.89         0.62 o
   3   5   4        297.79        255.10         9.45 o
   4   5   4       1047.13       1029.19        12.59 o
   5   5   4          4.21          3.10         0.27 o
   6   5   4         20.89         20.05         1.74 o
   7   5   4         38.59         32.64         0.84 o
   8   5   4          1.18          0.88         0.24 o
 -12   6   4        317.74        287.22         5.47 o
 -11   6   4         90.26        108.24         5.94 o
 -10   6   4          0.22          8.85         2.54 o
  -9   6   4         33.23         25.41         0.82 o
  -8   6   4        678.35        717.32        36.05 o
  -7   6   4        493.64        523.78        14.42 o
  -6   6   4        440.46        472.86        24.07 o
  -5   6   4       1018.57       1088.74        20.11 o
  -4   6   4       3669.90       3784.46       172.79 o
  -3   6   4       2834.13       2896.34        65.06 o
  -2   6   4       2304.86       2278.48        85.55 o
  -1   6   4        292.83        286.30         5.79 o
   0   6   4        107.04        142.36        12.13 o
   1   6   4       1317.60       1275.99        47.68 o
   2   6   4        700.26        649.84        14.57 o
   3   6   4        614.48        622.37         8.38 o
   4   6   4       1108.02       1072.52        45.22 o
   5   6   4        408.99        425.44         5.39 o
   6   6   4         45.69         41.15         0.70 o
   7   6   4         31.46         27.46         0.65 o
   8   6   4          0.92          0.54         0.30 o
 -12   7   4         96.73         74.44         2.04 o
 -11   7   4        101.97         97.23         3.70 o
 -10   7   4        564.53        465.18        20.91 o
  -9   7   4         41.78         45.80         4.48 o
  -8   7   4        326.07        303.21         7.16 o
  -7   7   4        128.84        136.74         4.82 o
  -6   7   4        260.26        258.73         6.54 o
  -5   7   4        449.34        453.07         6.93 o
  -4   7   4       1961.54       1799.82        71.78 o
  -3   7   4          6.93          5.37         0.45 o
  -2   7   4         53.25         51.63         1.52 o
  -1   7   4        507.00        520.36        16.61 o
   0   7   4       2840.86       2808.15       109.02 o
   1   7   4        203.20        245.45        39.90 o
   2   7   4        643.75        604.84         7.17 o
   3   7   4        409.83        431.52         5.19 o
   4   7   4       1207.59       1136.90        24.66 o
   5   7   4        330.73        322.88         5.47 o
   6   7   4         43.40         37.48         1.81 o
   7   7   4        114.15        113.43         1.66 o
 -12   8   4         76.98         53.85         5.25 o
 -11   8   4        170.25        170.93         3.46 o
 -10   8   4        215.38        286.80         6.96 o
  -9   8   4       1238.78       1258.80        16.44 o
  -8   8   4        290.58        302.24         4.31 o
  -7   8   4        276.57        296.97         5.11 o
  -6   8   4       1940.83       1987.01        31.93 o
  -5   8   4        422.49        454.80         7.75 o
  -4   8   4        277.86        326.34        29.06 o
  -3   8   4          0.18          1.03         0.16 o
  -2   8   4       3168.28       3174.78        57.69 o
  -1   8   4         36.05         33.94         8.38 o
   0   8   4         32.66         30.53         0.94 o
   1   8   4          3.62          7.71         0.50 o
   2   8   4       2052.64       2073.02       134.70 o
   3   8   4        330.91        329.46         3.96 o
   4   8   4        828.76        870.27        15.99 o
   5   8   4         97.76         93.83         1.47 o
   6   8   4        190.81        187.67         9.47 o
   7   8   4         74.87         67.48         2.96 o
 -11   9   4        153.96        131.32         3.43 o
 -10   9   4        222.89        248.88         3.56 o
  -9   9   4         76.48         94.45         1.91 o
  -8   9   4        366.59        370.96         8.08 o
  -7   9   4          2.01          5.49         0.47 o
  -6   9   4         33.35         41.81         1.96 o
  -5   9   4        193.76        184.43         5.00 o
  -4   9   4       1757.73       1699.14        45.20 o
  -3   9   4        752.40        668.72         9.04 o
  -2   9   4        250.80        234.60         3.39 o
  -1   9   4       1480.23       1545.35        41.79 o
   0   9   4       1877.11       1934.05        37.96 o
   1   9   4        831.94        815.86         9.37 o
   2   9   4       1037.97       1053.70        13.92 o
   3   9   4       1045.05       1016.74        28.04 o
   4   9   4        361.16        339.51        17.43 o
   5   9   4         25.10         19.81         0.99 o
   6   9   4        412.36        401.34        13.40 o
 -11  10   4         30.59         28.93         2.21 o
 -10  10   4        185.06        158.29         2.97 o
  -9  10   4        239.08        237.99         4.27 o
  -8  10   4         36.54         41.48         0.76 o
  -7  10   4         53.92         70.36         3.16 o
  -6  10   4        878.67        864.18        39.88 o
  -5  10   4        139.24        121.83         2.59 o
  -4  10   4         62.06         70.09         1.61 o
  -3  10   4        273.16        278.32         8.58 o
  -2  10   4        387.07        398.01         5.69 o
  -1  10   4        562.57        542.32        14.59 o
   0  10   4        431.96        419.16        15.56 o
   1  10   4        348.93        364.28        13.13 o
   2  10   4         26.14         33.11         8.63 o
   3  10   4         43.01         34.96         1.27 o
   4  10   4        722.91        726.77         8.47 o
   5  10   4         38.94         36.29         0.81 o
   6  10   4         50.31         51.82         0.97 o
 -11  11   4         25.46         23.93         1.32 o
 -10  11   4         73.14         92.09         3.60 o
  -9  11   4          4.31          5.42         0.28 o
  -8  11   4          7.03          6.54         0.27 o
  -7  11   4        121.06        113.21         1.93 o
  -6  11   4          8.59         14.53         0.54 o
  -5  11   4         26.15         24.94         0.72 o
  -4  11   4        368.94        368.94        12.68 o
  -3  11   4        330.02        325.71        11.81 o
  -2  11   4        184.55        155.77         2.86 o
  -1  11   4        490.13        497.61        19.22 o
   0  11   4         81.18         84.33         1.47 o
   1  11   4         29.84         23.38         0.61 o
   2  11   4        790.21        793.73        17.33 o
   3  11   4         26.95         24.29         2.01 o
   4  11   4          9.33          6.13         0.37 o
   5  11   4          1.75          0.72         0.26 o
 -10  12   4        108.36        103.30         8.45 o
  -9  12   4          6.19          9.50         0.38 o
  -8  12   4        337.79        347.16        12.53 o
  -7  12   4         24.31         17.57         0.59 o
  -6  12   4        134.74        165.65         5.57 o
  -5  12   4         20.86         22.60         1.19 o
  -4  12   4        713.56        694.14        32.49 o
  -3  12   4         62.30         64.55         1.11 o
  -2  12   4         43.83         34.36         2.06 o
  -1  12   4        189.47        194.95         2.83 o
   0  12   4        736.45        710.19        20.21 o
   1  12   4          2.30          2.97         0.87 o
   2  12   4         13.72         19.12         0.44 o
   3  12   4          0.29          0.39         0.24 o
   4  12   4        327.03        328.14         4.19 o
 -10  13   4         60.63         64.57         1.59 o
  -9  13   4         18.33         10.18         0.72 o
  -8  13   4         25.01         34.70         0.86 o
  -7  13   4         10.39         10.18         1.64 o
  -6  13   4        295.18        293.38         5.06 o
  -5  13   4        127.75        132.82         3.48 o
  -4  13   4        250.13        263.14         6.49 o
  -3  13   4          8.42          8.19         0.60 o
  -2  13   4        741.64        720.05         9.79 o
  -1  13   4         50.23         59.08         1.28 o
   0  13   4         72.81         65.90         1.27 o
   1  13   4          1.46          2.14         0.35 o
   2  13   4         88.74        102.33         4.43 o
   3  13   4        113.74        120.96         2.81 o
  -9  14   4          0.91          1.56         0.29 o
  -8  14   4        188.80        166.42         3.02 o
  -7  14   4          2.24          2.81         0.33 o
  -6  14   4         25.80         30.64         1.12 o
  -5  14   4        118.75        119.98         2.73 o
  -4  14   4        278.35        284.02         4.78 o
  -3  14   4          7.76         13.44         3.51 o
  -2  14   4         77.64         93.07         2.44 o
  -1  14   4         22.50         27.45         2.21 o
   0  14   4        121.76        133.17         7.28 o
   1  14   4        174.54        178.00         7.61 o
  -7  15   4         69.87         82.90         1.61 o
  -6  15   4        167.95        178.37         3.56 o
  -5  15   4         35.04         24.43         0.76 o
  -4  15   4         28.61         32.16         0.80 o
  -3  15   4          2.05          1.04         0.70 o
  -2  15   4        368.79        362.38        12.56 o
  -1  15   4         45.94         36.87         0.75 o
   0  15   4         25.53         23.05         0.87 o
  -5  16   4          6.37         10.40         0.49 o
  -4  16   4        128.77        126.15         2.30 o
  -3  16   4         33.54         23.05         2.44 o
  -1 -17   5         19.57         17.70         0.43 o
   0 -17   5         27.81         27.85         0.59 o
   1 -17   5         99.42         88.18         3.78 o
   2 -17   5        237.65        242.61         4.13 o
   3 -17   5          0.54          1.64         0.27 o
   4 -17   5        202.13        196.44         3.39 o
   5 -17   5          0.42          0.35         0.34 o
  -3 -16   5          8.30          9.40         0.33 o
  -2 -16   5          1.88          1.32         0.25 o
  -1 -16   5        127.64        134.14         5.49 o
   0 -16   5         39.26         36.85         0.70 o
   1 -16   5        129.44        130.70         1.85 o
   2 -16   5         16.11         16.37         0.51 o
   3 -16   5         41.48         29.69         0.75 o
   4 -16   5        100.21         98.55         1.82 o
   5 -16   5        296.83        299.49         5.08 o
   6 -16   5          2.41          1.96         0.45 o
   7 -16   5        114.71        115.26         2.02 o
  -4 -15   5        112.44        106.62         1.46 o
  -3 -15   5         90.16         75.79         1.47 o
  -2 -15   5        304.21        336.03        19.32 o
  -1 -15   5        483.55        446.05         6.08 o
   0 -15   5         12.32         14.13         0.49 o
   1 -15   5         53.03         49.39         3.51 o
   2 -15   5         11.36         13.23         0.52 o
   3 -15   5        355.14        372.47         6.36 o
   4 -15   5         87.20         95.05         1.83 o
   5 -15   5          0.13          0.19         0.33 o
   6 -15   5          0.23          0.36         0.27 o
   7 -15   5        291.81        302.51        18.05 o
   8 -15   5         58.36         65.43         2.66 o
  -5 -14   5        269.83        240.00         3.78 o
  -4 -14   5        132.43        119.11         1.65 o
  -3 -14   5        222.31        200.88         2.67 o
  -2 -14   5        186.13        174.69         2.76 o
  -1 -14   5        147.45        162.12         2.42 o
   0 -14   5         47.70         41.07         1.29 o
   1 -14   5       1719.28       1728.51        27.26 o
   2 -14   5        129.94        145.16         2.74 o
   3 -14   5         50.13         53.29         1.52 o
   4 -14   5        112.98        118.80         2.28 o
   5 -14   5        100.78         91.00         1.77 o
   6 -14   5         96.70        103.27         2.00 o
   7 -14   5        102.63        106.42         3.46 o
   8 -14   5          3.72          6.30         0.41 o
  -6 -13   5         76.99         68.20         1.04 o
  -5 -13   5          4.11          4.95         0.25 o
  -4 -13   5        194.13        208.90        27.25 o
  -3 -13   5        107.97        130.70         1.82 o
  -2 -13   5        263.41        273.01         3.85 o
  -1 -13   5       1284.67       1241.68        14.97 o
   0 -13   5        184.69        239.77         5.82 o
   1 -13   5         32.49         40.14         2.36 o
   2 -13   5         71.89         78.78         1.97 o
   3 -13   5        324.12        326.14         5.66 o
   4 -13   5        324.87        351.85         6.08 o
   5 -13   5        482.41        505.39         8.52 o
   6 -13   5        168.55        176.89         6.51 o
   7 -13   5          1.01          1.67         0.31 o
   8 -13   5         40.26         40.33         1.62 o
   9 -13   5        306.64        314.90         4.32 o
  -7 -12   5         14.52         15.44         0.41 o
  -6 -12   5        115.39        118.55         2.64 o
  -5 -12   5        289.47        275.40         3.59 o
  -4 -12   5          5.06          2.94         0.22 o
  -3 -12   5         29.79         31.13         0.55 o
  -2 -12   5        379.85        394.03        13.15 o
  -1 -12   5         18.66         12.88         1.81 o
   0 -12   5          0.08          3.88         2.06 o
   1 -12   5        256.32        334.84        29.64 o
   2 -12   5        811.11        837.93        11.11 o
   3 -12   5         21.32         21.52         0.47 o
   4 -12   5       1360.98       1460.00        24.56 o
   5 -12   5        224.74        203.70         3.62 o
   6 -12   5        131.69        129.06         2.71 o
   7 -12   5        198.93        212.19         3.26 o
   8 -12   5         58.55         53.78         2.16 o
   9 -12   5         52.85         50.38         0.92 o
  -8 -11   5        184.41        181.06         2.65 o
  -7 -11   5          5.20          8.30         0.32 o
  -6 -11   5          1.44          1.51         0.21 o
  -5 -11   5        107.60        118.05        14.89 o
  -4 -11   5        423.77        422.30         5.30 o
  -3 -11   5          0.84          3.06         0.20 o
  -2 -11   5        165.10        167.97         4.28 o
  -1 -11   5        172.49        189.20         9.62 o
   0 -11   5        219.56        251.60         5.92 o
   1 -11   5         71.78         84.50        10.09 o
   2 -11   5         24.80         38.07         0.88 o
   3 -11   5        208.93        203.71         2.68 o
   4 -11   5          5.61          6.04         0.21 o
   5 -11   5        559.32        574.06        10.99 o
   6 -11   5        487.49        494.30        10.57 o
   7 -11   5         64.12         63.42         1.46 o
   8 -11   5         62.18         65.88         1.33 o
   9 -11   5        179.48        189.11         2.56 o
  10 -11   5         21.04         21.39         7.81 o
  -8 -10   5        100.28        101.80         5.92 o
  -7 -10   5        597.72        592.39        15.86 o
  -6 -10   5        243.38        237.39         3.11 o
  -5 -10   5         35.81         34.57         3.28 o
  -4 -10   5         60.27         57.54         0.93 o
  -3 -10   5        505.18        543.98         6.45 o
  -2 -10   5        267.33        265.13         4.20 o
  -1 -10   5         20.77         32.55         1.47 o
   0 -10   5         90.49         78.04         5.00 o
   1 -10   5        108.34        114.17         4.43 o
   2 -10   5       1379.95       1511.94        21.49 o
   3 -10   5        538.55        528.38        29.73 o
   4 -10   5        253.80        247.65         6.91 o
   5 -10   5          9.41          3.33         0.29 o
   6 -10   5         45.00         41.02         0.90 o
   7 -10   5        434.04        437.76         6.49 o
   8 -10   5         81.95         82.79         1.99 o
   9 -10   5         16.66         22.62         2.46 o
  10 -10   5          4.47          2.09         0.75 o
  -9  -9   5        446.30        456.61         5.65 o
  -8  -9   5        178.00        176.43         2.36 o
  -7  -9   5         43.59         43.06         0.75 o
  -6  -9   5        169.78        160.81         4.23 o
  -5  -9   5       1653.18       1703.41        24.26 o
  -4  -9   5       1203.33       1229.49        20.61 o
  -3  -9   5        309.40        318.05        11.88 o
  -2  -9   5         85.56         89.15         2.29 o
  -1  -9   5        505.77        539.86         9.20 o
   0  -9   5          4.57          3.86         0.17 o
   1  -9   5       1058.59       1067.41        15.19 o
   2  -9   5        695.06        733.18        15.89 o
   3  -9   5          0.57          2.51         1.14 o
   4  -9   5        301.57        322.37         4.15 o
   5  -9   5        376.77        363.32         4.96 o
   6  -9   5        293.84        275.98        10.67 o
   7  -9   5         46.90         42.35         0.65 o
   8  -9   5        122.46        126.43         1.89 o
   9  -9   5         66.11         87.21         2.49 o
  10  -9   5         18.33         17.80         5.92 o
  -9  -8   5          4.97          7.17         0.39 o
  -8  -8   5         62.75         63.97         1.62 o
  -7  -8   5       1664.12       1697.61        20.17 o
  -6  -8   5         27.21         22.63         0.55 o
  -5  -8   5       1169.47       1170.52        15.26 o
  -4  -8   5        487.14        474.94         6.99 o
  -3  -8   5        353.20        431.20        36.62 o
  -2  -8   5       1786.63       1789.39        34.01 o
  -1  -8   5        384.38        368.26         5.17 o
   0  -8   5       1626.21       1561.29        22.21 o
   1  -8   5         43.17         32.15         1.39 o
   2  -8   5        204.77        183.61         3.38 o
   3  -8   5       1798.38       1902.37        30.77 o
   4  -8   5        121.64        114.04         4.08 o
   5  -8   5        377.69        370.46        10.09 o
   6  -8   5          0.79          1.14         0.17 o
   7  -8   5        424.20        442.87         6.59 o
   8  -8   5         16.49         20.90         0.55 o
   9  -8   5         84.67         98.18         2.73 o
  10  -8   5         42.16         45.98         0.87 o
 -10  -7   5          2.01          1.15         0.24 o
  -9  -7   5        161.47        155.73         2.51 o
  -8  -7   5          0.20          1.29         0.25 o
  -7  -7   5        348.24        331.33         9.70 o
  -6  -7   5        576.34        604.64         9.89 o
  -5  -7   5       1200.05       1222.03        15.98 o
  -4  -7   5        912.13        853.81        11.25 o
  -3  -7   5       1372.96       1390.94        18.03 o
  -1  -7   5        126.82         90.35        19.39 o
   0  -7   5        572.91        463.95         5.89 o
   2  -7   5        448.17        497.51        28.62 o
   3  -7   5         77.07        109.00         7.86 o
   4  -7   5        550.14        558.10         6.92 o
   5  -7   5       3524.54       3687.78        80.80 o
   6  -7   5        293.72        291.37         3.66 o
   7  -7   5         46.59         35.81         1.57 o
   8  -7   5         60.55         49.43         1.74 o
   9  -7   5        244.17        267.39        22.70 o
  10  -7   5         40.64         37.53         0.72 o
 -10  -6   5         13.86         12.28         1.47 o
  -9  -6   5          0.16          0.40         0.20 o
  -8  -6   5        149.43        169.46         3.38 o
  -7  -6   5        349.31        353.67         4.48 o
  -6  -6   5        376.36        403.77         6.76 o
  -5  -6   5       1085.43       1119.66        14.77 o
  -4  -6   5       1462.94       1545.19        20.20 o
  -3  -6   5        125.21        103.71         4.45 o
  -2  -6   5       1643.19       1550.33        55.34 o
   1  -6   5       3179.80       3114.17        69.17 o
   2  -6   5          1.24         16.44         2.01 o
   3  -6   5       4093.06       4156.62       130.08 o
   4  -6   5        287.48        281.27         4.03 o
   5  -6   5        200.88        207.26        10.79 o
   6  -6   5       1028.83       1001.12        30.21 o
   7  -6   5        303.46        306.54        51.94 o
   8  -6   5        105.11        138.38         2.56 o
   9  -6   5        785.92        762.56        31.45 o
  10  -6   5        112.04        114.18         5.35 o
 -11  -5   5          2.75          2.47         0.90 o
 -10  -5   5        366.29        380.47         6.21 o
  -9  -5   5         33.60         40.80         1.02 o
  -8  -5   5       1041.99       1041.19        14.95 o
  -7  -5   5        595.99        638.67         8.54 o
  -6  -5   5       1178.56       1265.00        31.00 o
  -5  -5   5         32.88         29.82         0.56 o
  -4  -5   5        345.82        384.92         5.23 o
  -3  -5   5       1575.05       1545.21        18.67 o
  -2  -5   5       3302.27       4008.64       126.94 o
  -1  -5   5         95.73        111.62         1.72 o
   2  -5   5        865.45        829.23         9.46 o
   3  -5   5       1785.20       1914.79        30.75 o
   4  -5   5       2853.66       2908.41        63.75 o
   5  -5   5        881.53        850.41        54.89 o
   6  -5   5       1080.49       1167.86        28.96 o
   7  -5   5        463.41        439.20         9.30 o
   8  -5   5        100.80         97.12         1.53 o
   9  -5   5         24.76         20.06         0.55 o
  10  -5   5         11.89          9.79         0.82 o
 -11  -4   5        110.77        104.87         3.60 o
 -10  -4   5        116.05        115.57         2.73 o
  -9  -4   5        707.20        674.41         9.01 o
  -8  -4   5        657.88        683.52        13.82 o
  -7  -4   5        803.26        861.16        35.28 o
  -6  -4   5        718.61        705.87         9.53 o
  -4  -4   5         52.57         44.37         0.77 o
  -2  -4   5       2904.09       3302.67        74.39 o
   0  -4   5         52.36         80.71         5.92 o
   1  -4   5          0.22          0.96         0.16 o
   2  -4   5       4178.65       4204.45       130.57 o
   3  -4   5       1145.41       1100.06        33.44 o
   4  -4   5       1832.99       1846.26        20.60 o
   5  -4   5       2108.37       2208.04        45.92 o
   6  -4   5       2232.43       2321.49        27.39 o
   7  -4   5          0.85          1.17         0.32 o
   8  -4   5          1.34          1.37         0.21 o
   9  -4   5       1424.29       1450.18        34.48 o
  10  -4   5          0.17          0.94         0.25 o
 -11  -3   5         70.68         86.22         9.82 o
 -10  -3   5        500.66        516.85         9.79 o
  -9  -3   5          1.67          1.51         0.30 o
  -8  -3   5        233.14        233.95        12.63 o
  -7  -3   5       3437.34       3467.62        62.77 o
  -6  -3   5         49.40         52.93         1.15 o
  -5  -3   5         84.86         81.03         1.26 o
  -1  -3   5       2443.66       2106.53        49.40 o
   1  -3   5        120.46         66.85         1.94 o
   2  -3   5       1996.62       1902.49        30.17 o
   3  -3   5         55.68         27.66         0.90 o
   4  -3   5        771.75        700.46        10.67 o
   5  -3   5        363.69        373.62        15.94 o
   6  -3   5        184.21        188.89         2.39 o
   7  -3   5       1570.72       1533.05        86.67 o
   8  -3   5          1.33          1.07         0.19 o
   9  -3   5        146.08        150.19         7.31 o
  10  -3   5        235.34        236.66         4.38 o
 -12  -2   5          6.64         10.49         0.60 o
 -11  -2   5        226.90        201.93        12.03 o
 -10  -2   5         11.89         12.92         0.57 o
  -9  -2   5       1871.12       1968.01        62.13 o
  -8  -2   5         69.94         50.42         2.19 o
  -7  -2   5        229.34        220.54         3.60 o
  -6  -2   5         33.29         29.04         0.67 o
  -3  -2   5         46.77         16.52         1.32 o
  -2  -2   5       2098.62       2120.52        89.30 o
  -1  -2   5       1001.97        988.86        11.83 o
   0  -2   5        205.00        196.70        26.13 o
   1  -2   5       2033.19       2119.84        38.78 o
   2  -2   5       1611.75       1591.30        60.76 o
   3  -2   5       1805.94       1733.05        31.60 o
   4  -2   5        735.89        732.57        44.08 o
   5  -2   5       2356.58       2418.27        30.74 o
   6  -2   5         10.34          7.55         0.30 o
   7  -2   5         16.37         18.25         0.46 o
   8  -2   5        243.17        259.38        10.54 o
   9  -2   5        223.85        219.08         7.51 o
  10  -2   5        156.81        145.97         5.15 o
 -12  -1   5          0.14          0.70         0.55 o
 -11  -1   5        173.76        178.64         5.72 o
 -10  -1   5         40.13         40.41         0.91 o
  -9  -1   5        520.17        538.87        10.01 o
  -8  -1   5          1.74          2.20         0.65 o
  -7  -1   5        964.10       1019.05        52.78 o
  -6  -1   5        489.81        523.65         7.84 o
  -5  -1   5        573.75        530.19         8.68 o
  -4  -1   5       1834.18       1832.17        28.73 o
  -3  -1   5         17.47         23.27         0.80 o
  -2  -1   5       1609.58       1440.49       229.08 o
   0  -1   5        868.80        824.01        26.40 o
   1  -1   5       1058.56       1187.59        15.19 o
   2  -1   5        101.55         78.24         1.64 o
   3  -1   5       6161.71       6937.69       222.46 o
   4  -1   5       1410.33       1292.21        62.48 o
   5  -1   5          0.96          2.31         0.25 o
   6  -1   5        292.44        302.73         3.96 o
   7  -1   5         92.81         92.62         1.59 o
   8  -1   5        834.37        809.46         9.14 o
   9  -1   5        205.77        211.85        15.14 o
  10  -1   5        320.01        316.68         3.77 o
 -12   0   5          3.65          5.47         0.50 o
 -11   0   5         27.53         35.65         0.97 o
 -10   0   5         36.97         44.24         0.97 o
  -9   0   5        548.74        497.18        15.56 o
  -8   0   5         92.86        125.10         3.43 o
  -7   0   5        320.44        288.89         7.98 o
  -6   0   5          1.97          2.44         0.25 o
  -4   0   5       1498.64       1284.61        36.94 o
  -3   0   5       2591.67       2328.95       116.23 o
  -2   0   5       2849.74       2602.96        57.66 o
  -1   0   5       2112.04       1764.27        29.41 o
   0   0   5        618.17        598.97        19.49 o
   2   0   5       1166.81       1140.49        15.31 o
   3   0   5        576.84        666.00        12.93 o
   4   0   5       2305.09       2348.18        26.12 o
   5   0   5        765.83        774.96         8.84 o
   6   0   5       1354.19       1394.20        41.17 o
   7   0   5         71.77         80.60         1.57 o
   8   0   5        294.47        321.10         8.10 o
   9   0   5         73.01         88.93        17.75 o
  10   0   5         68.12         67.66         1.14 o
 -12   1   5          0.18          0.25         0.45 o
 -11   1   5        275.06        255.00         4.31 o
 -10   1   5        151.70        129.00         2.65 o
  -9   1   5         30.26         56.54         1.84 o
  -8   1   5        465.98        419.75        28.42 o
  -7   1   5         89.67         82.46         2.12 o
  -6   1   5         71.27         80.55         3.63 o
  -4   1   5        449.06        479.77         6.03 o
  -3   1   5        736.01        658.32         7.99 o
  -2   1   5        511.28        563.59         6.52 o
   0   1   5        871.62        885.16        13.04 o
   1   1   5        340.66        277.32         3.50 o
   2   1   5         36.82         32.89         0.85 o
   3   1   5        675.86        596.68         8.19 o
   4   1   5        128.13        141.73         4.05 o
   5   1   5        899.00        892.22        27.70 o
   6   1   5        892.57        945.10        28.37 o
   7   1   5          4.20         10.19         1.22 o
   8   1   5         10.30         15.49         0.65 o
   9   1   5        675.74        695.46         7.95 o
  10   1   5          0.16          0.66         0.27 o
 -12   2   5          4.49          2.52         0.99 o
 -11   2   5          0.05          2.15         1.09 o
 -10   2   5        167.32        205.53         8.80 o
  -9   2   5        133.25        119.22         3.18 o
  -8   2   5        605.08        611.98        11.17 o
  -7   2   5        477.52        594.79        18.99 o
  -6   2   5         25.41         32.01         0.99 o
  -5   2   5        114.30         99.00         1.89 o
  -4   2   5        118.11         89.29        11.09 o
  -3   2   5         88.41         58.99         1.32 o
  -2   2   5        713.02        738.07        18.52 o
  -1   2   5       3413.36       3555.62       488.73 o
   1   2   5        798.81        840.14        11.68 o
   2   2   5       1202.83       1280.91        15.84 o
   3   2   5       1171.14       1100.96        13.53 o
   4   2   5        840.05        784.52        27.50 o
   5   2   5        682.91        679.36         9.87 o
   6   2   5         76.25         86.03         1.86 o
   7   2   5       2418.65       2417.95        28.81 o
   8   2   5          0.47          0.22         0.22 o
   9   2   5          2.92          4.16         0.35 o
 -12   3   5         20.26         40.92         2.04 o
 -11   3   5        592.75        594.97        32.42 o
 -10   3   5         85.55         87.75         1.81 o
  -9   3   5        143.37        226.79         6.94 o
  -8   3   5       1113.98       1076.02        33.14 o
  -7   3   5         27.46         27.24         0.61 o
  -6   3   5          8.91         17.16         0.47 o
  -5   3   5       2582.40       2369.10       178.23 o
  -4   3   5         67.71         74.02         4.75 o
  -3   3   5         22.22         24.76         0.94 o
  -2   3   5       1224.64       1282.98        15.47 o
  -1   3   5       4522.52       4429.41        98.45 o
   0   3   5         35.26         32.24         1.22 o
   1   3   5       1740.33       1726.85        22.29 o
   2   3   5        245.17        273.64         6.91 o
   3   3   5        224.31        224.51         2.86 o
   4   3   5        775.33        783.13         9.75 o
   5   3   5        766.23        793.05        13.35 o
   6   3   5          4.74          4.62         0.33 o
   7   3   5          3.56          5.53         1.09 o
   8   3   5        101.20        102.66         2.31 o
   9   3   5        224.79        230.38         2.90 o
 -12   4   5          8.44          5.62         1.12 o
 -11   4   5         54.71         60.26         2.44 o
 -10   4   5        467.26        455.16        10.09 o
  -9   4   5        565.13        461.38        14.57 o
  -8   4   5        242.52        230.29         6.07 o
  -7   4   5        979.91       1007.43        14.79 o
  -6   4   5         52.34         63.61         2.16 o
  -5   4   5          9.93         15.08         1.57 o
  -4   4   5        172.87        159.07         2.93 o
  -3   4   5       1801.55       1805.29        28.90 o
  -2   4   5       3538.94       3891.68        86.91 o
  -1   4   5          7.59          4.99         1.52 o
   0   4   5        296.03        201.55         4.06 o
   1   4   5        155.44        149.77         4.28 o
   2   4   5        141.30        133.79         1.81 o
   3   4   5         55.25         71.13        15.22 o
   4   4   5         35.77         39.68        11.71 o
   5   4   5        219.16        234.88         3.17 o
   6   4   5         64.93         66.14         1.00 o
   7   4   5         23.49         32.15         0.84 o
   8   4   5          5.71         10.85         3.85 o
 -12   5   5          2.93          1.41         0.42 o
 -11   5   5        154.15        163.92         3.30 o
 -10   5   5        105.34         87.31         2.00 o
  -8   5   5         74.02         74.90         1.55 o
  -7   5   5        127.92        124.32         2.39 o
  -6   5   5        114.47         95.44         1.86 o
  -5   5   5       4193.57       4760.61       152.05 o
  -4   5   5        227.92        234.52         7.21 o
  -3   5   5         38.44         56.47         1.27 o
  -2   5   5        450.02        395.49        15.89 o
  -1   5   5         10.60         18.68         0.63 o
   0   5   5        175.51        164.11         7.53 o
   1   5   5        715.08        725.76         9.06 o
   2   5   5         90.51         92.24         8.68 o
   3   5   5        350.69        333.33         4.44 o
   4   5   5         34.68         32.64         0.70 o
   5   5   5        509.05        550.42        14.99 o
   6   5   5        370.73        373.62        10.72 o
   7   5   5          7.68          8.79         0.97 o
   8   5   5         18.08         19.54         2.69 o
 -12   6   5         42.70         31.78         5.07 o
 -11   6   5        496.89        470.13        11.01 o
 -10   6   5        111.87        121.52        14.30 o
  -9   6   5          4.06          6.66         0.35 o
  -8   6   5        200.27        225.05         3.30 o
  -7   6   5        903.16        892.73        21.56 o
  -6   6   5        255.75        275.96        21.63 o
  -5   6   5        170.24        140.62         2.65 o
  -4   6   5        705.81        688.18         9.38 o
  -3   6   5        993.04        932.52        13.72 o
  -2   6   5       2109.98       2142.23        30.57 o
  -1   6   5       2319.88       2365.24        37.74 o
   0   6   5        970.48        952.74        51.71 o
   1   6   5         56.77         72.46         5.42 o
   2   6   5       1123.73       1117.50        12.60 o
   3   6   5       1919.72       2101.18        63.10 o
   4   6   5         38.79         37.20         1.07 o
   5   6   5        198.70        199.00         4.60 o
   6   6   5          1.72          1.34         0.21 o
   7   6   5        112.43        113.09         3.63 o
   8   6   5         80.53         71.83         2.09 o
 -12   7   5         96.60        118.69         3.28 o
 -11   7   5         23.10         46.99         1.10 o
 -10   7   5         41.40         30.98         0.99 o
  -9   7   5        422.32        428.60         6.67 o
  -8   7   5        708.57        732.81         9.78 o
  -7   7   5        596.52        598.75         8.79 o
  -6   7   5        562.11        559.99         8.40 o
  -5   7   5        888.59        885.50        42.26 o
  -4   7   5       1659.13       1726.80        22.85 o
  -3   7   5        740.69        723.56        34.56 o
  -2   7   5          5.00         15.02         0.60 o
  -1   7   5        173.73        173.89         3.26 o
   0   7   5        768.28        852.46        20.24 o
   1   7   5       1900.22       1870.50        63.10 o
   2   7   5        490.92        570.73         8.44 o
   3   7   5          3.41          3.44         0.45 o
   4   7   5         72.67         62.13         2.36 o
   5   7   5        264.02        256.23        13.70 o
   6   7   5        106.61        109.84         2.26 o
   7   7   5          8.88          8.72         0.35 o
 -12   8   5          0.18          0.30         0.45 o
 -11   8   5        321.40        275.72         4.77 o
 -10   8   5        137.61        129.41        16.09 o
  -9   8   5         39.04         33.39         0.81 o
  -8   8   5         27.67         29.44         0.77 o
  -7   8   5         72.24         66.69         1.03 o
  -6   8   5        442.99        493.06         8.26 o
  -5   8   5       1629.79       1587.61        39.18 o
  -4   8   5          4.63          3.05         0.99 o
  -3   8   5        244.64        266.95        16.73 o
  -2   8   5        287.29        280.22         4.04 o
  -1   8   5       2052.28       2163.85        24.05 o
   0   8   5         20.70         58.33         1.64 o
   1   8   5          1.09         10.79         4.48 o
   2   8   5         73.15         55.29         1.84 o
   3   8   5        136.38        145.28         4.65 o
   4   8   5        293.51        295.49         5.22 o
   5   8   5        206.77        231.44        16.51 o
   6   8   5        186.41        189.10         3.36 o
 -11   9   5         32.40         19.19         0.85 o
 -10   9   5        322.41        325.73        13.38 o
  -9   9   5          2.42          1.81         0.35 o
  -8   9   5        481.10        520.29        11.26 o
  -7   9   5        851.39        858.87        23.97 o
  -6   9   5        392.45        437.29        10.72 o
  -5   9   5        339.80        364.82         8.95 o
  -4   9   5        121.83        136.00         7.66 o
  -3   9   5       1063.26       1120.83        13.67 o
  -2   9   5        174.73        191.52         3.88 o
  -1   9   5        113.06        126.53         2.73 o
   0   9   5        141.60        165.13         5.74 o
   1   9   5        603.07        576.38         8.75 o
   2   9   5        510.45        500.30        11.36 o
   3   9   5        191.47        192.45         3.09 o
   4   9   5         35.44         38.37         0.92 o
   5   9   5        181.60        207.78        12.18 o
   6   9   5        150.56        156.29         5.10 o
 -11  10   5         34.69         38.89         0.76 o
 -10  10   5          7.01          6.66         1.62 o
  -9  10   5        347.24        352.20         4.52 o
  -8  10   5         91.53         97.19         1.87 o
  -7  10   5        108.36         93.71         7.83 o
  -5  10   5        754.42        840.41        13.61 o
  -4  10   5          7.90          6.55         2.39 o
  -3  10   5         39.56         51.87         1.89 o
  -2  10   5        619.34        634.46         9.37 o
  -1  10   5        354.97        384.33        14.64 o
   0  10   5        330.08        326.97         4.74 o
   1  10   5        371.76        399.70        35.95 o
   2  10   5        176.29        171.66         3.60 o
   3  10   5          2.70          5.90         0.32 o
   4  10   5        171.70        158.02         3.68 o
   5  10   5        412.33        397.67         9.05 o
 -11  11   5        194.60        184.99         5.12 o
 -10  11   5         12.99         12.57         1.69 o
  -9  11   5          0.71          2.58         0.22 o
  -8  11   5         12.12          6.62         0.92 o
  -7  11   5        108.40        126.45         3.75 o
  -6  11   5          0.33          0.47         0.30 o
  -5  11   5          5.27          8.02         0.47 o
  -4  11   5        396.75        362.40         5.02 o
  -3  11   5         72.71        112.55         2.34 o
  -2  11   5        184.91        205.05         4.33 o
  -1  11   5        134.14        143.86        16.73 o
   0  11   5        456.59        346.73         6.09 o
   1  11   5          1.98          1.88         0.37 o
   2  11   5         17.93         17.99         1.22 o
   3  11   5        497.16        494.20         6.64 o
   4  11   5         20.79         17.43         0.51 o
 -10  12   5         87.16         72.93         1.54 o
  -9  12   5        205.00        202.80         3.08 o
  -8  12   5         66.34         57.85         6.66 o
  -7  12   5         54.58         53.66         3.46 o
  -6  12   5        385.48        352.00        14.30 o
  -5  12   5        568.53        618.52         8.24 o
  -4  12   5        144.51        153.81         3.78 o
  -3  12   5          2.47          0.94         0.33 o
  -2  12   5         66.13         74.37         1.60 o
  -1  12   5         18.91         23.16         0.48 o
   0  12   5          2.86          1.27         0.27 o
   1  12   5        375.02        374.17         5.11 o
   2  12   5         10.46          9.05         0.46 o
   3  12   5         40.88         39.19         0.76 o
  -9  13   5         33.91         32.51         1.86 o
  -8  13   5         21.12         24.10         0.99 o
  -7  13   5        126.94        145.62         2.78 o
  -6  13   5          0.52          0.67         0.27 o
  -5  13   5        615.70        640.16        33.96 o
  -4  13   5          0.60          0.49         0.20 o
  -3  13   5         11.44         18.98         0.60 o
  -2  13   5          7.69          6.35         0.62 o
  -1  13   5        762.21        769.68        11.04 o
   0  13   5          0.54          0.35         0.24 o
   1  13   5         14.60         14.00         0.52 o
   2  13   5          2.34          2.50         0.26 o
  -8  14   5         58.40         58.61         1.62 o
  -7  14   5        111.50        108.78         3.73 o
  -6  14   5         11.34         12.64         0.72 o
  -5  14   5         76.81         95.95         1.86 o
  -4  14   5         17.17         15.38         0.40 o
  -3  14   5        174.03        181.45         2.70 o
  -2  14   5         85.77         81.31         2.01 o
  -1  14   5         12.99         10.17         0.37 o
   0  14   5          5.27          4.65         0.99 o
   1  14   5         42.73         42.41         0.80 o
  -7  15   5          0.22          0.27         0.32 o
  -6  15   5         21.07         21.35         0.68 o
  -5  15   5        336.09        329.99         5.77 o
  -4  15   5         14.77         16.47         0.72 o
  -3  15   5         82.35         84.43         2.01 o
  -2  15   5          1.16          1.07         0.30 o
  -1  15   5        335.52        326.74         6.29 o
  -1 -17   6          1.26          0.99         0.32 o
   0 -17   6          0.07          0.55         0.17 o
   1 -17   6        117.15        104.90         1.57 o
   2 -17   6        454.28        417.34         8.27 o
   3 -17   6        174.31        198.61        16.66 o
   4 -17   6         65.17         71.07         1.38 o
   5 -17   6        181.09        172.88         2.93 o
  -3 -16   6         81.87         77.24         1.26 o
  -2 -16   6         60.29         56.98         0.95 o
  -1 -16   6         68.14         73.50         2.56 o
   0 -16   6        178.08        150.18         2.52 o
   1 -16   6         12.17         10.84         0.60 o
   2 -16   6        258.92        250.46         4.36 o
   3 -16   6        215.20        211.91         3.70 o
   4 -16   6         42.05         35.76         1.81 o
   5 -16   6        153.69        148.17         2.98 o
   6 -16   6        212.59        218.53         3.64 o
  -4 -15   6         13.26          9.52         2.88 o
  -3 -15   6        248.59        239.85         3.80 o
  -2 -15   6         23.81         19.16         0.57 o
  -1 -15   6        348.47        340.68         4.34 o
   0 -15   6        569.88        544.75         7.92 o
   1 -15   6         10.71         11.65         1.47 o
   2 -15   6         97.05         92.80         3.26 o
   3 -15   6        241.30        212.23         3.64 o
   4 -15   6        288.26        278.20         4.64 o
   5 -15   6          5.72          6.96         0.37 o
   6 -15   6          2.14          1.39         0.26 o
   7 -15   6         15.78         13.77         0.67 o
  -5 -14   6         90.26         81.00         1.42 o
  -4 -14   6         64.84         82.10        20.81 o
  -3 -14   6        494.99        490.49         8.28 o
  -2 -14   6        375.28        360.60        10.27 o
  -1 -14   6        290.59        306.84         7.61 o
   0 -14   6         67.26         85.47         2.34 o
   1 -14   6          3.56          6.64         0.37 o
   2 -14   6       2011.47       1904.91        30.36 o
   3 -14   6         25.18         31.30         0.79 o
   4 -14   6        134.17        136.92         4.50 o
   5 -14   6        386.99        381.45         6.33 o
   6 -14   6        557.03        564.93        13.65 o
   7 -14   6         54.72         64.67         1.35 o
   8 -14   6         41.94         47.89         1.14 o
  -6 -13   6        197.23        213.76        13.40 o
  -5 -13   6         53.94         59.01         0.97 o
  -4 -13   6        216.76        193.88         2.73 o
  -3 -13   6        625.54        622.70        16.21 o
  -2 -13   6          0.34          0.87         0.19 o
  -1 -13   6        155.59        154.70         2.77 o
   0 -13   6       1886.75       1960.64       146.29 o
   1 -13   6          0.02          1.40         0.62 o
   2 -13   6         75.79         78.16         1.28 o
   3 -13   6         75.61         82.76         2.06 o
   4 -13   6        395.47        396.60         6.69 o
   5 -13   6        160.31        170.45         5.94 o
   6 -13   6        388.96        345.05        25.53 o
   7 -13   6        141.23        137.28         2.06 o
   8 -13   6         39.60         36.12         9.05 o
   9 -13   6         63.95         53.53         1.24 o
  -7 -12   6          2.38          3.02         0.24 o
  -6 -12   6        123.28        115.01         1.68 o
  -5 -12   6        123.37        124.94         6.14 o
  -4 -12   6        131.87        145.70         2.42 o
  -3 -12   6         76.68         97.70         2.09 o
  -2 -12   6        569.04        563.49         7.72 o
  -1 -12   6        129.05        117.31         1.97 o
   0 -12   6          1.06          1.67         0.47 o
   1 -12   6        318.50        330.18         5.77 o
   2 -12   6       1768.32       1762.52        24.83 o
   3 -12   6         85.01        102.22         2.34 o
   4 -12   6        366.68        385.25         7.23 o
   5 -12   6        593.54        585.18        10.59 o
   6 -12   6          1.80          0.79         0.27 o
   7 -12   6        159.16        180.07         2.58 o
   8 -12   6        390.60        372.71        35.18 o
   9 -12   6         12.18         14.92         0.65 o
  -8 -11   6        254.22        257.03         3.30 o
  -7 -11   6         13.98         11.92         3.43 o
  -6 -11   6         33.90         37.67         0.72 o
  -5 -11   6          7.45          6.15         0.60 o
  -4 -11   6        320.71        335.84         4.38 o
  -3 -11   6          1.47          1.13         0.30 o
  -2 -11   6          5.56          9.89         0.47 o
  -1 -11   6          8.23          6.89         0.75 o
   0 -11   6         69.06         92.23         1.53 o
   1 -11   6        377.46        396.45         8.60 o
   2 -11   6         88.60         81.19         3.95 o
   3 -11   6        663.97        634.08        10.27 o
   4 -11   6        445.88        484.26         9.47 o
   5 -11   6        128.79        131.00         2.46 o
   6 -11   6        630.70        643.70         8.46 o
   7 -11   6         15.55         15.21         3.88 o
   8 -11   6         51.21         59.37         1.25 o
   9 -11   6         91.37        100.64         2.36 o
  -8 -10   6          0.68          1.01         0.25 o
  -7 -10   6        268.97        279.99         3.43 o
  -6 -10   6        272.70        264.88         3.27 o
  -5 -10   6         50.03         57.28         0.99 o
  -4 -10   6          1.87          1.73         0.24 o
  -3 -10   6        499.71        491.87         6.24 o
  -2 -10   6        641.38        691.37        13.60 o
  -1 -10   6         37.37         42.36         0.98 o
   0 -10   6         18.27         19.69         0.75 o
   1 -10   6          5.74          4.73         0.65 o
   2 -10   6        412.88        412.83         7.00 o
   3 -10   6         49.14         58.03         1.59 o
   4 -10   6         94.63        103.71        12.41 o
   5 -10   6         22.17         26.61         0.87 o
   6 -10   6         39.52         30.50         0.72 o
   7 -10   6         10.74         10.89         0.87 o
   8 -10   6        137.48        144.44         7.21 o
   9 -10   6         74.95         77.58         1.96 o
  10 -10   6         10.63          9.42         0.35 o
  -9  -9   6         53.56         49.35         1.09 o
  -8  -9   6        343.63        360.35        14.94 o
  -7  -9   6        133.37        132.96         6.81 o
  -6  -9   6        121.36        105.32         1.62 o
  -5  -9   6         85.59         71.31         3.06 o
  -4  -9   6       1390.15       1421.52        15.99 o
  -3  -9   6       1054.92       1027.64        13.57 o
  -2  -9   6          5.01          6.35         1.07 o
  -1  -9   6        217.65        218.06         6.36 o
   0  -9   6        398.69        437.14        42.61 o
   1  -9   6         59.06         58.49         0.98 o
   2  -9   6        129.76        169.61         9.07 o
   3  -9   6        104.55        113.74         2.18 o
   4  -9   6          0.22          1.31         0.16 o
   5  -9   6          0.92          2.72         0.82 o
   6  -9   6        120.50        135.41         2.56 o
   7  -9   6          0.29          0.87         0.37 o
   8  -9   6          9.33          9.67         3.31 o
   9  -9   6        163.05        157.13         2.18 o
  10  -9   6        130.04        128.58         3.01 o
 -10  -8   6        120.16        119.93         1.61 o
  -9  -8   6        121.99        110.64         3.80 o
  -8  -8   6          5.85          2.45         0.25 o
  -7  -8   6        328.06        328.09         5.05 o
  -6  -8   6       2419.19       2463.88        29.05 o
  -5  -8   6        464.55        444.91         7.51 o
  -4  -8   6         41.24         35.59         0.87 o
  -3  -8   6         83.80        103.89         1.91 o
  -2  -8   6       1210.51       1269.15        18.43 o
  -1  -8   6        712.21        635.03        14.49 o
   1  -8   6        853.09        940.84        13.65 o
   2  -8   6        221.93        206.86         8.20 o
   3  -8   6         17.37         28.99         0.94 o
   4  -8   6        378.46        357.86        13.20 o
   5  -8   6         16.24         22.91         0.97 o
   6  -8   6          2.17          3.23         0.20 o
   7  -8   6          0.77          2.27         0.19 o
   8  -8   6         11.40         16.01         4.55 o
   9  -8   6         14.56         11.79         0.35 o
  10  -8   6         54.92         54.64         1.67 o
 -10  -7   6          0.62          0.87         0.22 o
  -9  -7   6         13.96         15.37         0.65 o
  -8  -7   6       1196.56       1154.08        13.06 o
  -7  -7   6        114.88        131.88        22.77 o
  -6  -7   6        329.44        336.81         4.34 o
  -5  -7   6        237.18        212.97         3.72 o
  -4  -7   6       2071.24       2214.57        24.49 o
  -3  -7   6       3205.89       3184.78        57.29 o
  -2  -7   6         56.11         62.51         1.67 o
  -1  -7   6       3803.54       3733.42        83.49 o
   0  -7   6        109.81        144.94         2.40 o
   1  -7   6        467.36        502.13        96.09 o
   2  -7   6       2102.64       1952.25        30.94 o
   3  -7   6        328.02        365.08         4.73 o
   4  -7   6        777.20        784.10        21.95 o
   5  -7   6        545.07        548.25         6.77 o
   6  -7   6         89.03         80.56         1.56 o
   7  -7   6        191.02        165.03         3.08 o
   8  -7   6          4.66          5.24         1.32 o
   9  -7   6         98.48        104.22         2.54 o
  10  -7   6         71.02         78.02         1.21 o
 -10  -6   6        212.96        203.82         4.30 o
  -9  -6   6         36.13         35.68         3.23 o
  -8  -6   6        170.57        157.60         6.09 o
  -7  -6   6          2.61          2.91         0.19 o
  -6  -6   6          2.26          3.19         0.25 o
  -5  -6   6        148.18        137.49         3.28 o
  -4  -6   6        558.72        602.24         7.63 o
  -3  -6   6       2343.92       2289.83        38.24 o
  -2  -6   6         33.69         21.68         1.24 o
  -1  -6   6       3940.82       4210.42       133.76 o
   1  -6   6        177.43        166.47         5.20 o
   2  -6   6        280.31        329.58         5.63 o
   3  -6   6        171.10        201.43         5.30 o
   4  -6   6       2854.11       2721.91        83.78 o
   5  -6   6        746.47        748.74        27.50 o
   6  -6   6          4.78          1.29         0.30 o
   7  -6   6        201.81        201.50         2.72 o
   8  -6   6         62.11         66.39         0.97 o
   9  -6   6          1.50          5.46         2.04 o
  10  -6   6        157.90        153.25         4.15 o
 -11  -5   6         37.56         35.78         1.37 o
 -10  -5   6          0.14          0.20         0.32 o
  -9  -5   6        750.97        792.83        11.38 o
  -8  -5   6         12.52         11.25         0.40 o
  -7  -5   6       1072.68       1173.41        48.18 o
  -6  -5   6        926.91        999.40        12.18 o
  -5  -5   6        651.94        653.91         8.01 o
  -4  -5   6        323.37        310.76        14.20 o
  -3  -5   6       2077.69       2033.66        24.24 o
  -2  -5   6       3138.90       3100.30        70.46 o
  -1  -5   6         19.59         44.90         0.95 o
   0  -5   6        670.98        621.54        78.07 o
   1  -5   6         87.03        142.24         5.37 o
   2  -5   6       3214.04       3088.46        68.07 o
   3  -5   6        907.49        894.47        28.96 o
   4  -5   6          3.88          3.89         0.21 o
   5  -5   6       1299.75       1267.09        14.24 o
   6  -5   6         15.83         19.57         8.20 o
   7  -5   6        343.08        360.06         5.72 o
   8  -5   6        617.68        585.74        19.44 o
   9  -5   6        260.30        279.47         3.68 o
  10  -5   6          3.21          3.31         0.60 o
 -11  -4   6        368.82        376.57         7.19 o
 -10  -4   6        209.34        193.64        10.94 o
  -9  -4   6        992.10       1008.89        41.94 o
  -8  -4   6       1144.46       1215.69        38.46 o
  -7  -4   6        814.60        790.70        24.22 o
  -6  -4   6         91.79         99.55         3.36 o
  -5  -4   6         72.54         81.69         1.60 o
  -3  -4   6        114.90        114.10         1.74 o
  -2  -4   6        213.57        188.29         2.72 o
  -1  -4   6       3068.72       3116.80        98.75 o
   1  -4   6        352.72        262.22         4.45 o
   2  -4   6       1296.62       1401.31        17.14 o
   3  -4   6       1630.58       1653.51        19.92 o
   4  -4   6        479.79        481.47         6.12 o
   5  -4   6        608.68        617.92        27.57 o
   6  -4   6        289.95        279.24        11.21 o
   7  -4   6        429.06        430.67         9.52 o
   8  -4   6          7.14          6.12         0.29 o
   9  -4   6          0.12          0.41         0.19 o
  10  -4   6        368.43        390.22         5.36 o
 -11  -3   6         73.12         73.38         1.61 o
 -10  -3   6        400.03        487.79        46.49 o
  -9  -3   6        810.77        820.46        34.28 o
  -8  -3   6         25.26         14.86         0.47 o
  -7  -3   6        131.13        119.22         4.03 o
  -5  -3   6         47.10         66.88         1.99 o
  -4  -3   6        415.23        393.83         7.23 o
  -1  -3   6       1545.57       1523.17        24.19 o
   0  -3   6        361.03        370.51        10.89 o
   1  -3   6       1560.64       1393.51        40.95 o
   2  -3   6        141.52        169.63         3.21 o
   3  -3   6       2239.74       2425.72        53.88 o
   4  -3   6       3311.88       3378.58        60.91 o
   5  -3   6        734.17        721.87         9.87 o
   6  -3   6        275.00        255.29         9.30 o
   7  -3   6        443.82        447.12         5.72 o
   8  -3   6        601.13        620.83        11.44 o
   9  -3   6          3.20          6.36         0.57 o
  10  -3   6         24.03         30.49         1.72 o
 -12  -2   6         16.99         18.63         0.85 o
 -11  -2   6         22.06         19.68         2.21 o
 -10  -2   6         62.08         58.99         8.08 o
  -9  -2   6         12.93         20.21         0.79 o
  -8  -2   6       1646.80       1697.34        38.68 o
  -7  -2   6         25.86         25.25         0.60 o
  -6  -2   6        224.58        204.27        13.30 o
  -5  -2   6        952.62        919.33        13.27 o
  -2  -2   6       1393.66       1426.41        18.52 o
  -1  -2   6       1929.52       1821.21        28.49 o
   0  -2   6       1493.02       1268.12        19.91 o
   1  -2   6       5982.10       5564.23       169.95 o
   2  -2   6       5627.40       5287.72       160.76 o
   3  -2   6          4.78          8.90         0.47 o
   4  -2   6        153.21        155.38         2.90 o
   5  -2   6        196.89        195.28         4.87 o
   6  -2   6       1424.96       1463.81        43.23 o
   7  -2   6        104.73        100.49         3.13 o
   8  -2   6        244.83        236.83        12.36 o
   9  -2   6        334.74        327.26         4.92 o
  10  -2   6        158.87        177.41         8.28 o
 -12  -1   6         10.45         12.31         1.12 o
 -11  -1   6         16.19         22.62         0.90 o
 -10  -1   6        479.55        477.15        12.38 o
  -9  -1   6         52.25         54.93         5.00 o
  -8  -1   6          6.69          5.45         0.60 o
  -7  -1   6        222.47        188.05        30.13 o
  -6  -1   6       2246.82       2062.46        38.39 o
  -4  -1   6        689.14        617.85        33.56 o
  -3  -1   6         38.64         51.88         1.07 o
  -2  -1   6        455.76        348.86         6.24 o
   1  -1   6        668.24        548.80         6.93 o
   2  -1   6       2698.79       2638.86        48.49 o
   3  -1   6          0.19          2.11         0.50 o
   4  -1   6       4509.20       4521.09        99.69 o
   5  -1   6          1.18          2.51         0.18 o
   6  -1   6         83.84         76.83         1.54 o
   7  -1   6        268.10        264.11         3.93 o
   8  -1   6        331.24        342.36         4.82 o
   9  -1   6         62.13         59.57         1.07 o
  10  -1   6         73.10         75.72         4.80 o
 -12   0   6          6.29          5.34         1.02 o
 -11   0   6         88.44        103.47         2.88 o
 -10   0   6        240.45        249.88         4.80 o
  -9   0   6        246.77        260.41        17.35 o
  -8   0   6         12.58         13.88         1.57 o
  -7   0   6        744.62        782.10        68.64 o
  -6   0   6        842.57        733.90        12.40 o
  -5   0   6         18.93          8.29         0.82 o
  -4   0   6          3.97         11.67         0.30 o
  -3   0   6       2760.99       2899.87        64.55 o
  -2   0   6       3541.56       3575.81        82.69 o
  -1   0   6        175.01        111.12         2.27 o
   0   0   6         30.14         17.06         4.38 o
   1   0   6          0.29          0.47         0.28 o
   3   0   6       1248.53       1273.08        14.54 o
   4   0   6        721.78        759.32         9.57 o
   5   0   6        756.39        760.04        13.82 o
   6   0   6        613.16        585.04        29.06 o
   7   0   6       1830.52       1768.88        19.86 o
   8   0   6        350.03        355.07         5.37 o
   9   0   6        150.81        158.55         2.19 o
 -12   1   6          3.24          0.38         0.40 o
 -11   1   6        361.58        415.67         7.79 o
 -10   1   6        136.04        122.70         3.04 o
  -9   1   6         78.66         96.63         4.60 o
  -8   1   6        134.98        171.70         3.36 o
  -7   1   6        185.03        180.90        26.73 o
  -6   1   6        169.53        177.85         2.53 o
  -5   1   6        118.59        114.26         2.61 o
  -4   1   6       3139.92       3171.17       274.92 o
  -3   1   6          6.32          5.17         0.27 o
  -2   1   6       1039.28       1018.03        12.44 o
  -1   1   6       1012.77       1029.69        32.42 o
   1   1   6       3648.66       3823.32       102.43 o
   2   1   6       1343.34       1327.84        18.97 o
   3   1   6        523.10        541.20        32.84 o
   4   1   6       2493.65       2483.38        83.96 o
   5   1   6       2301.05       2353.48       137.14 o
   6   1   6        720.50        736.09         8.40 o
   7   1   6        189.42        200.60         2.60 o
   8   1   6          8.50          7.88         0.30 o
   9   1   6         24.32         23.18         1.24 o
 -12   2   6        169.00        152.66         2.89 o
 -11   2   6         10.88          4.29         0.82 o
 -10   2   6         71.38         92.00         2.46 o
  -9   2   6        369.90        378.50         7.38 o
  -8   2   6         61.66         93.08         3.53 o
  -7   2   6         89.22         98.37         1.93 o
  -6   2   6       3090.11       3246.27        73.31 o
  -5   2   6        167.34        167.35         4.48 o
  -4   2   6         84.00         85.14         1.39 o
  -3   2   6         19.16         15.50         0.37 o
  -2   2   6       4994.42       5181.39       263.73 o
  -1   2   6        121.50        124.71         2.37 o
   0   2   6        457.21        552.97        12.88 o
   1   2   6        445.97        446.28        11.61 o
   2   2   6       1181.57       1240.71        40.43 o
   3   2   6        380.37        447.93        17.83 o
   4   2   6        715.05        700.73         9.41 o
   5   2   6        897.50        884.83        13.77 o
   6   2   6         18.25         19.61         0.87 o
   7   2   6         63.99         56.11         1.39 o
   8   2   6        436.55        411.30         4.78 o
   9   2   6          0.59          0.62         0.32 o
 -12   3   6          2.94          2.90         0.57 o
 -11   3   6          9.25         18.45         1.14 o
 -10   3   6        170.12        144.31        13.33 o
  -9   3   6        132.33         97.86         3.68 o
  -8   3   6        324.25        320.22         7.46 o
  -7   3   6        244.72        237.65         3.12 o
  -6   3   6         36.53         32.96         3.18 o
  -5   3   6        320.28        364.00        11.54 o
  -4   3   6       1340.95       1351.13        16.42 o
  -3   3   6        205.46        254.70         3.64 o
  -2   3   6       3063.70       3150.08        71.96 o
  -1   3   6       7760.93       8072.47       252.54 o
   0   3   6        353.25        413.22        43.31 o
   1   3   6         46.71         47.16         0.96 o
   2   3   6        144.84        158.33         2.02 o
   3   3   6        139.17        150.66         1.95 o
   4   3   6        105.64        103.27         2.93 o
   5   3   6          1.39          4.01         0.62 o
   6   3   6       1559.78       1627.42        38.93 o
   7   3   6         74.09         83.45         1.86 o
   8   3   6          6.22         10.06         0.33 o
 -12   4   6         62.50         52.66         2.29 o
 -11   4   6         95.42         95.72         7.09 o
 -10   4   6        344.42        397.24        14.59 o
  -9   4   6        410.92        386.14         8.97 o
  -8   4   6        392.11        357.82         4.89 o
  -7   4   6        132.62        142.74         8.98 o
  -6   4   6       2599.23       2660.92        42.10 o
  -5   4   6        211.90        208.11        11.81 o
  -4   4   6          0.35          1.98         0.17 o
  -3   4   6        432.60        416.19         5.92 o
  -2   4   6       1398.12       1287.16        16.67 o
  -1   4   6         14.71         19.61         0.65 o
   0   4   6       1510.12       1450.84        26.35 o
   1   4   6         10.70         16.06         0.35 o
   2   4   6         66.17         78.42         1.72 o
   3   4   6        295.74        297.64        13.25 o
   4   4   6       2564.26       2681.43        29.90 o
   5   4   6         21.99         35.76         1.52 o
   6   4   6          1.83          2.88         0.57 o
   7   4   6          0.41          0.35         0.21 o
   8   4   6        248.25        234.31         3.16 o
 -12   5   6         48.59         52.46         1.59 o
 -11   5   6          5.79          4.91         0.44 o
 -10   5   6        850.19        830.06        48.80 o
  -9   5   6          0.12          0.78         0.14 o
  -8   5   6       1809.22       1924.53        30.51 o
  -7   5   6          0.36          0.93         0.20 o
  -6   5   6        488.46        451.71         6.41 o
  -5   5   6         61.27         65.98         1.52 o
  -4   5   6       5556.56       5897.09       529.90 o
  -3   5   6        702.24        717.90         9.20 o
  -2   5   6        452.27        460.97        24.12 o
  -1   5   6         19.71         19.50         0.49 o
   0   5   6        512.04        472.14         6.60 o
   1   5   6        630.21        673.88         7.87 o
   2   5   6        999.64       1033.77        11.95 o
   3   5   6         28.10         29.91         0.90 o
   4   5   6          4.90          5.75         0.52 o
   5   5   6        160.23        180.43         2.58 o
   6   5   6         95.35         83.16         9.12 o
   7   5   6          4.63          5.05         0.28 o
   8   5   6          1.75          3.83         0.77 o
 -12   6   6         13.15         15.01         0.52 o
 -11   6   6          0.78          0.37         0.45 o
 -10   6   6       1090.55       1002.87        90.82 o
  -9   6   6          0.10          0.30         0.50 o
  -8   6   6         86.42         89.19         1.44 o
  -7   6   6        422.52        420.88        19.17 o
  -6   6   6       2957.32       3321.71       191.93 o
  -5   6   6          7.41          6.65         0.31 o
  -4   6   6        831.71        892.89        11.92 o
  -3   6   6        324.97        335.80         4.49 o
  -2   6   6        496.25        484.93         6.73 o
  -1   6   6        173.98        180.88         5.15 o
   0   6   6       1077.77       1158.27        45.82 o
   1   6   6         44.84         42.07        17.50 o
   2   6   6          1.82          1.76         0.20 o
   3   6   6        542.03        529.55        12.58 o
   4   6   6        694.05        702.51         8.26 o
   5   6   6          9.75         12.34         0.67 o
   6   6   6         31.70         41.83         0.77 o
   7   6   6         79.15         77.35         1.28 o
 -12   7   6        343.58        310.83         8.58 o
 -11   7   6          1.93          3.28         0.40 o
 -10   7   6          2.70          0.50         0.20 o
  -9   7   6        147.23        144.98         6.41 o
  -8   7   6       1377.44       1438.30        17.93 o
  -7   7   6        125.45        121.55         2.61 o
  -6   7   6        733.90        764.42        21.08 o
  -5   7   6         76.33         81.74        11.24 o
  -4   7   6        466.81        474.62        13.52 o
  -3   7   6       1024.10        946.88        13.76 o
  -2   7   6        941.84       1026.64       139.85 o
  -1   7   6         29.73         29.10         4.55 o
   0   7   6         34.65         41.61         2.36 o
   1   7   6        265.79        269.32        14.57 o
   2   7   6        978.69        996.90        12.20 o
   3   7   6        249.57        239.92        11.49 o
   4   7   6        182.35        193.82        10.77 o
   5   7   6          2.34          4.10         0.31 o
   6   7   6        333.47        317.48         3.90 o
   7   7   6        168.43        165.80         2.31 o
 -12   8   6         42.24         32.71         1.09 o
 -10   8   6        262.68        249.02        41.82 o
  -9   8   6        408.87        392.13         5.47 o
  -8   8   6          4.05          6.90         0.50 o
  -7   8   6         19.20         26.71         2.29 o
  -6   8   6         21.48         18.06         0.80 o
  -5   8   6       1535.17       1637.48        34.78 o
  -4   8   6        169.91        168.13         2.36 o
  -3   8   6          5.33          7.15         0.60 o
  -2   8   6        148.74        168.81         2.78 o
  -1   8   6          1.97          8.95         1.02 o
   0   8   6       1896.62       1908.53        42.54 o
   1   8   6        357.69        342.56        14.67 o
   2   8   6         67.92         66.53         9.27 o
   3   8   6        124.94        135.15         2.14 o
   4   8   6        740.77        708.78         8.71 o
   5   8   6        104.06        110.06         1.60 o
   6   8   6         43.58         47.87        10.72 o
 -11   9   6         12.01          8.70         0.55 o
 -10   9   6          2.43          2.89         0.62 o
  -9   9   6        411.56        388.00        13.43 o
  -8   9   6         71.90         96.77         7.78 o
  -7   9   6        177.65        215.68         3.90 o
  -6   9   6         75.02         80.88         4.55 o
  -5   9   6         34.51         49.61         1.77 o
  -4   9   6         94.96         92.34         1.42 o
  -3   9   6          8.36          8.39         0.55 o
  -2   9   6        408.97        410.95         9.00 o
  -1   9   6         79.41         82.10        11.71 o
   0   9   6          0.95          0.61         0.25 o
   1   9   6        134.26        116.38         2.36 o
   2   9   6         31.06         35.58         1.59 o
   3   9   6         38.04         47.38        15.24 o
   4   9   6        159.95        180.89         2.72 o
   5   9   6        257.81        254.95         5.10 o
 -11  10   6        120.57        119.79         1.91 o
 -10  10   6         23.10         27.16         2.56 o
  -9  10   6         90.18         97.80         3.93 o
  -8  10   6         87.86         77.91         2.76 o
  -7  10   6         35.03         49.23         2.16 o
  -6  10   6         55.94         55.80         1.15 o
  -5  10   6        118.55        106.34         2.78 o
  -4  10   6       1163.52       1219.91        16.11 o
  -3  10   6          1.97          1.37         0.30 o
  -2  10   6          9.24          8.20         0.60 o
  -1  10   6       1694.00       1649.26        37.27 o
   0  10   6        657.92        665.79         9.77 o
   1  10   6         70.30         71.11         1.15 o
   2  10   6          1.92          2.19         0.25 o
   3  10   6        174.08        162.21         4.52 o
   4  10   6          0.27          0.30         0.23 o
 -10  11   6        433.34        422.88        12.93 o
  -9  11   6         50.36         55.70         3.85 o
  -8  11   6        123.74        140.37         5.10 o
  -7  11   6         25.53         29.98        11.93 o
  -6  11   6        918.00        921.84        12.11 o
  -5  11   6          7.85         13.58         0.85 o
  -4  11   6         16.25         28.56        13.18 o
  -3  11   6        211.85        202.76         2.76 o
  -2  11   6         58.74         76.27         1.56 o
  -1  11   6        152.87        170.53         4.18 o
   0  11   6        108.49        102.14         2.69 o
   1  11   6        128.18        117.25         1.66 o
   2  11   6         91.99         82.55         1.20 o
   3  11   6        188.42        198.12         3.65 o
 -10  12   6         50.26         54.93         1.28 o
  -9  12   6          0.48          0.05         0.24 o
  -8  12   6        191.02        173.18         5.77 o
  -7  12   6         32.32         26.25         3.13 o
  -6  12   6        183.09        178.25         8.73 o
  -5  12   6        189.85        192.93        12.58 o
  -4  12   6        214.64        243.64         4.43 o
  -3  12   6         31.18         37.05         0.88 o
  -2  12   6        382.49        370.55         6.69 o
  -1  12   6        246.48        238.46        11.11 o
   0  12   6         16.95         15.60         1.59 o
   1  12   6         11.59          6.33         0.80 o
   2  12   6        166.76        164.01         2.30 o
  -9  13   6         90.37         73.72         3.06 o
  -8  13   6         55.38         52.13         1.14 o
  -7  13   6         81.84         90.29         3.46 o
  -6  13   6         89.25         90.72         1.86 o
  -5  13   6        171.20        161.50         5.07 o
  -4  13   6        259.64        237.93         8.50 o
  -3  13   6          1.49          2.43         0.47 o
  -2  13   6         23.74         18.73         1.74 o
  -1  13   6        131.07        127.90         1.97 o
   0  13   6        287.21        298.22         4.11 o
   1  13   6          3.03          9.63         5.32 o
  -8  14   6         39.36         42.56         1.00 o
  -7  14   6          3.22          1.36         0.32 o
  -6  14   6        230.65        211.25         4.85 o
  -5  14   6          1.53          0.20         0.27 o
  -4  14   6         11.42          8.78         0.39 o
  -3  14   6         25.53         32.08         2.21 o
  -2  14   6        389.48        400.62        11.44 o
  -1  14   6         14.86         15.20         1.79 o
   0  14   6         27.71         23.26         0.97 o
  -5  15   6         53.74         55.20         1.22 o
  -4  15   6          0.91          0.55         0.30 o
  -3  15   6          7.84          6.75         2.04 o
  -1 -17   7        203.53        183.70         3.85 o
   0 -17   7         27.84         31.20         0.64 o
   1 -17   7         49.44         58.06         1.17 o
   2 -17   7         54.36         69.47         1.43 o
   3 -17   7        218.97        196.03         3.36 o
   4 -17   7         62.51         62.59         1.28 o
  -3 -16   7        274.92        258.37         3.16 o
  -2 -16   7        105.43        107.25         4.13 o
  -1 -16   7         11.21         10.29         0.67 o
   0 -16   7        231.92        224.74         9.20 o
   1 -16   7        149.64        146.08         2.32 o
   2 -16   7        166.31        154.63         3.83 o
   3 -16   7         13.68         12.92         0.50 o
   4 -16   7         12.83         17.32         1.89 o
   5 -16   7          3.71          6.49         0.33 o
   6 -16   7         57.83         51.20         1.32 o
  -4 -15   7        114.91        117.54         2.96 o
  -3 -15   7          0.08          0.04         0.32 o
  -2 -15   7        297.33        276.80        11.64 o
  -1 -15   7        121.07        115.30         2.13 o
   0 -15   7        100.44         75.82         1.47 o
   1 -15   7        509.72        512.66         6.37 o
   2 -15   7         38.33         43.33         0.78 o
   3 -15   7          6.81         11.94         0.67 o
   4 -15   7         23.59         31.10         2.16 o
   5 -15   7        213.27        209.22         4.57 o
   6 -15   7         11.18          9.66         0.44 o
   7 -15   7         19.77         20.33         0.60 o
  -5 -14   7          0.33          0.55         0.21 o
  -4 -14   7        327.26        319.05         4.37 o
  -3 -14   7        138.97        156.60        10.22 o
  -2 -14   7       1241.44       1218.94        15.85 o
  -1 -14   7        487.98        470.43         9.07 o
   0 -14   7        255.74        243.05         4.72 o
   1 -14   7         60.84         55.35         1.86 o
   2 -14   7         27.77         30.26         0.79 o
   3 -14   7        807.98        811.13        10.72 o
   4 -14   7         19.43         18.53         1.49 o
   5 -14   7         23.16         16.31         0.51 o
   6 -14   7        103.55        106.34         2.12 o
   7 -14   7        564.79        555.30         8.00 o
   8 -14   7         16.73         18.00         0.48 o
  -6 -13   7         91.03         87.92         1.31 o
  -5 -13   7        342.39        344.76         4.10 o
  -4 -13   7        255.91        271.97         3.31 o
  -3 -13   7        123.44        143.68         7.88 o
  -2 -13   7        212.19        213.86         3.11 o
  -1 -13   7         23.58         30.80         0.99 o
   0 -13   7          0.60          1.83         0.77 o
   1 -13   7       1658.37       1585.27        20.53 o
   2 -13   7        522.48        485.48        12.78 o
   3 -13   7        131.19        125.97        11.44 o
   4 -13   7        563.31        634.19        10.33 o
   5 -13   7        635.91        660.60        30.58 o
   6 -13   7        388.50        391.97         5.32 o
   7 -13   7        389.09        411.07        26.30 o
   8 -13   7        374.86        371.40        16.53 o
  -7 -12   7        118.49        132.54         1.83 o
  -6 -12   7         14.31         14.35         0.70 o
  -5 -12   7        227.49        230.57         3.39 o
  -4 -12   7        104.20        105.00         3.08 o
  -3 -12   7         95.83         94.58         1.49 o
  -2 -12   7        194.68        185.01         7.46 o
  -1 -12   7       1009.26        997.31        16.58 o
   0 -12   7         82.27         77.22         1.69 o
   1 -12   7        104.71        104.64         2.31 o
   2 -12   7         87.55         84.00         1.63 o
   3 -12   7        762.66        820.07        16.31 o
   4 -12   7        498.31        567.06        12.01 o
   5 -12   7        417.37        420.86         9.85 o
   6 -12   7        545.19        545.75         7.85 o
   7 -12   7         17.14         12.02         7.41 o
   8 -12   7        218.46        215.49         3.68 o
   9 -12   7        351.99        377.60        21.46 o
  -8 -11   7         12.41         10.54         0.45 o
  -7 -11   7        400.62        400.16         9.67 o
  -6 -11   7         99.48        120.55         1.84 o
  -5 -11   7         16.13         19.07         0.42 o
  -4 -11   7         15.15         15.75         0.50 o
  -3 -11   7        503.70        540.99        16.18 o
  -2 -11   7         81.13         78.00         4.23 o
  -1 -11   7         55.38         59.43         2.46 o
   0 -11   7        122.02        118.51         3.41 o
   1 -11   7        746.80        753.41        34.58 o
   2 -11   7        167.48        184.77         3.98 o
   3 -11   7        119.13        113.87         3.90 o
   4 -11   7       1335.85       1357.11        39.95 o
   5 -11   7        120.33        110.28         2.00 o
   6 -11   7        219.54        238.59         3.18 o
   7 -11   7        506.59        483.68        20.86 o
   8 -11   7         11.44         11.60         0.45 o
   9 -11   7         10.44         10.97         1.77 o
  -8 -10   7         17.71         18.30         3.85 o
  -7 -10   7          0.32          0.90         0.37 o
  -6 -10   7         42.68         58.12         3.11 o
  -5 -10   7       2117.78       2232.50        26.71 o
  -4 -10   7          4.43          5.54         1.42 o
  -3 -10   7        595.26        586.17        23.67 o
  -2 -10   7        302.80        325.58         4.61 o
  -1 -10   7        129.27        153.73         2.60 o
   0 -10   7         79.53        117.41         2.78 o
   1 -10   7       2839.52       3131.12        69.36 o
   2 -10   7       1711.75       1732.27        24.99 o
   3 -10   7        113.01        131.84         3.16 o
   4 -10   7         24.95         17.84         2.26 o
   5 -10   7       1604.16       1601.97        22.49 o
   6 -10   7        312.47        313.78         5.30 o
   7 -10   7        163.18        173.68         4.08 o
   8 -10   7          0.55          1.19         0.47 o
   9 -10   7        248.90        256.28         3.59 o
  -9  -9   7         82.87         82.19         4.75 o
  -8  -9   7        635.45        624.69        20.93 o
  -7  -9   7        627.41        604.59        10.77 o
  -6  -9   7          2.70          2.38         0.21 o
  -5  -9   7          1.00          2.48         0.35 o
  -4  -9   7        504.51        489.57         6.06 o
  -3  -9   7       1019.89       1054.58        15.24 o
  -2  -9   7        528.61        545.35         7.50 o
  -1  -9   7       1028.20       1021.39        12.56 o
   0  -9   7       1822.82       1868.93        59.47 o
   1  -9   7        520.35        540.26         7.49 o
   2  -9   7          1.70          3.25         0.23 o
   3  -9   7        341.77        318.47        22.25 o
   4  -9   7          4.02         10.26         0.67 o
   5  -9   7         16.63         16.31         0.37 o
   6  -9   7        184.88        169.06         2.51 o
   7  -9   7        531.30        532.76        17.83 o
   8  -9   7         31.45         30.78         0.63 o
   9  -9   7          1.95          1.55         0.23 o
 -10  -8   7         97.54         85.60         1.28 o
  -9  -8   7         70.80         61.41         3.88 o
  -8  -8   7         56.40         68.77         4.13 o
  -7  -8   7        107.83        103.26         1.49 o
  -6  -8   7         38.19         44.50         1.07 o
  -5  -8   7       1371.29       1445.13        18.88 o
  -4  -8   7        604.99        662.50        11.93 o
  -3  -8   7          0.41          0.60         0.20 o
  -2  -8   7        308.11        299.53         9.72 o
  -1  -8   7       1074.54       1114.95        13.52 o
   0  -8   7        177.36        183.38         7.28 o
   1  -8   7       2782.33       2868.34        45.00 o
   2  -8   7        682.80        657.59         9.72 o
   3  -8   7        134.72        115.01         2.19 o
   4  -8   7         39.92         46.71         0.97 o
   5  -8   7        361.60        374.64         5.03 o
   6  -8   7        163.76        170.42         5.64 o
   7  -8   7          0.69          1.16         0.19 o
   8  -8   7        108.85        118.45         1.79 o
   9  -8   7        127.86        144.16        27.02 o
  10  -8   7          2.60          2.46         0.26 o
 -10  -7   7         13.78         10.14         0.55 o
  -9  -7   7          4.61          5.55         0.32 o
  -8  -7   7         71.75         79.89         8.65 o
  -7  -7   7        748.45        773.58        10.27 o
  -6  -7   7         39.00         39.61         1.52 o
  -5  -7   7          0.04          0.24         0.19 o
  -4  -7   7        190.82        212.04         3.72 o
  -3  -7   7       1028.67       1060.43        17.06 o
  -2  -7   7       3174.78       3094.64        64.47 o
  -1  -7   7       3189.45       3154.51        56.86 o
   0  -7   7         20.88         26.44         0.94 o
   1  -7   7          2.83          2.27         0.31 o
   2  -7   7        259.84        262.66         3.67 o
   3  -7   7       2133.61       2231.30        28.67 o
   4  -7   7        327.87        295.81         4.31 o
   5  -7   7         85.62         87.09         1.39 o
   6  -7   7         42.95         46.12         2.69 o
   7  -7   7         73.52        123.70         2.57 o
   8  -7   7          1.86          2.19         0.47 o
   9  -7   7        602.54        604.65        19.42 o
  10  -7   7        149.76        153.18         2.59 o
 -10  -6   7         64.00         57.89         3.65 o
  -9  -6   7        607.51        606.93         8.26 o
  -8  -6   7        362.24        353.37         8.83 o
  -7  -6   7        109.77        104.58         2.01 o
  -6  -6   7        704.99        787.11        21.43 o
  -5  -6   7       3548.24       3628.26        65.24 o
  -4  -6   7        284.55        281.80         3.95 o
  -3  -6   7        454.87        494.42        28.59 o
  -2  -6   7       1783.38       1814.27        23.47 o
  -1  -6   7         38.05         59.92         1.47 o
   0  -6   7       1020.29       1248.38        17.91 o
   1  -6   7       2178.55       2228.49        35.19 o
   2  -6   7         11.76         25.41         0.85 o
   3  -6   7         35.49         43.82         1.86 o
   4  -6   7         14.78          8.81         3.13 o
   5  -6   7       1127.32       1193.77        27.55 o
   6  -6   7        359.86        344.77        23.15 o
   7  -6   7        189.73        183.03        16.96 o
   8  -6   7         13.98         19.79         6.07 o
   9  -6   7         79.12         85.37         7.56 o
  10  -6   7         34.80         25.86         0.85 o
 -11  -5   7        836.00        839.42        29.66 o
 -10  -5   7         44.42         36.36         1.99 o
  -9  -5   7         45.33         39.69         1.54 o
  -8  -5   7        653.85        658.18         8.74 o
  -7  -5   7        208.16        222.95         3.00 o
  -6  -5   7        135.27        136.51         3.33 o
  -5  -5   7       1459.01       1478.44        17.79 o
  -4  -5   7       2712.78       2693.62        51.09 o
  -3  -5   7        100.93         99.92         1.59 o
  -2  -5   7        373.62        421.33         5.92 o
  -1  -5   7       1562.38       1427.58        22.92 o
   0  -5   7        221.06        254.58         4.52 o
   1  -5   7         42.69         35.61         0.62 o
   2  -5   7          2.59          2.10         0.16 o
   3  -5   7       4322.37       4455.90       141.11 o
   4  -5   7        245.15        241.27         3.30 o
   5  -5   7       1152.21       1134.09        13.88 o
   6  -5   7        569.60        579.68        15.76 o
   7  -5   7        498.06        504.87        35.08 o
   8  -5   7         71.07         88.54         1.37 o
   9  -5   7        321.46        325.43        12.18 o
  10  -5   7          1.28          5.70         3.26 o
 -11  -4   7          5.88         11.91         2.24 o
 -10  -4   7        808.34        830.82        18.30 o
  -9  -4   7        140.55        159.86         4.33 o
  -8  -4   7        728.28        707.41         9.47 o
  -7  -4   7        635.62        657.87        10.98 o
  -6  -4   7       1288.31       1281.68        15.54 o
  -5  -4   7          1.07          1.54         0.30 o
  -4  -4   7          1.62          0.89         0.27 o
  -3  -4   7       3585.85       3337.08       103.92 o
  -2  -4   7        161.35        142.63         1.86 o
  -1  -4   7        254.03        276.13         3.68 o
   0  -4   7        487.24        561.78        10.68 o
   1  -4   7       3659.23       4203.21       501.96 o
   2  -4   7        480.47        479.47         7.61 o
   3  -4   7         89.40         97.10         2.21 o
   4  -4   7        498.56        478.92        20.73 o
   5  -4   7        772.26        849.70        13.52 o
   6  -4   7         71.62         90.16         3.46 o
   7  -4   7        740.28        713.66        24.56 o
   8  -4   7         34.14         42.53         1.96 o
   9  -4   7         14.66         11.26         1.09 o
  10  -4   7         16.59         10.81         1.47 o
 -11  -3   7        184.60        154.94         5.37 o
 -10  -3   7        361.93        331.05         5.47 o
  -9  -3   7       1369.23       1316.50        32.25 o
  -8  -3   7        720.85        675.45        16.14 o
  -7  -3   7        339.70        391.89        12.08 o
  -6  -3   7        924.03       1004.29        44.33 o
  -4  -3   7        117.64        102.68         2.51 o
  -3  -3   7       2416.42       2470.25        54.55 o
  -2  -3   7        229.62        172.58         2.35 o
  -1  -3   7       2461.27       2213.68        34.74 o
   0  -3   7        367.00        354.57         4.92 o
   1  -3   7        432.82        422.64        21.93 o
   2  -3   7       3624.43       3902.62        85.65 o
   3  -3   7        527.78        589.91         7.11 o
   4  -3   7        146.30        150.19        31.77 o
   5  -3   7        696.43        708.09        18.87 o
   6  -3   7        392.49        418.92        11.73 o
   7  -3   7          1.58          1.62         0.35 o
   8  -3   7         49.48         54.35         1.69 o
   9  -3   7        259.93        274.06         3.58 o
 -12  -2   7         83.77         78.55         1.79 o
 -11  -2   7        248.98        245.43         5.97 o
 -10  -2   7        137.00        135.44         2.35 o
  -9  -2   7         20.65         12.74         0.72 o
  -8  -2   7        631.29        571.02        50.39 o
  -7  -2   7       1466.05       1496.38        19.36 o
  -6  -2   7          0.54          4.65         0.87 o
  -5  -2   7        513.11        524.29         7.05 o
  -4  -2   7       1129.62       1107.50        14.47 o
  -3  -2   7       1499.09       1408.25        22.35 o
  -2  -2   7       2464.35       2311.54        55.91 o
  -1  -2   7        802.51        816.63        11.00 o
   1  -2   7          3.42          9.25         0.28 o
   2  -2   7       2221.21       2343.65        37.88 o
   3  -2   7       1702.06       1648.41        19.81 o
   4  -2   7          1.06          1.63         0.19 o
   5  -2   7         60.94         51.82         3.06 o
   6  -2   7        476.86        463.96         6.54 o
   7  -2   7        921.96        938.02        11.43 o
   8  -2   7         79.51         69.36         1.69 o
   9  -2   7          0.84          0.09         0.23 o
 -12  -1   7          3.65          1.33         0.67 o
 -11  -1   7          1.59          0.45         0.35 o
 -10  -1   7         68.48         78.80         2.07 o
  -9  -1   7        575.09        578.54        17.70 o
  -8  -1   7         38.31         39.40         0.87 o
  -7  -1   7        362.83        366.87         5.14 o
  -6  -1   7        350.89        450.99       124.18 o
  -5  -1   7       1778.12       1663.81        23.53 o
  -4  -1   7       2873.35       2827.27        90.40 o
  -3  -1   7         47.96         72.19         1.48 o
  -2  -1   7       1084.83        910.32        27.75 o
  -1  -1   7        988.83       1037.25        17.48 o
   1  -1   7       7422.07       8153.27       259.65 o
   2  -1   7        520.28        544.70         6.54 o
   3  -1   7          8.07          7.47         1.32 o
   4  -1   7          5.59          7.99         0.26 o
   5  -1   7       2715.53       2710.73        59.74 o
   6  -1   7        632.13        657.29         8.60 o
   7  -1   7          6.46         16.79         0.51 o
   8  -1   7        138.40        145.41         1.99 o
   9  -1   7        121.00        116.66         1.59 o
 -12   0   7         11.82         15.17         0.69 o
 -11   0   7        329.18        316.42        11.41 o
 -10   0   7        129.98        122.07         3.23 o
  -9   0   7         37.23         20.59         1.04 o
  -8   0   7        210.72        234.43         5.27 o
  -7   0   7        210.48        198.02         3.65 o
  -6   0   7        710.60        700.02         9.17 o
  -5   0   7       1132.46       1092.83        28.49 o
  -4   0   7        805.33        824.13        13.33 o
  -3   0   7        305.20        289.45        37.72 o
  -2   0   7       2391.21       2280.87        55.84 o
   0   0   7        558.95        431.66         8.16 o
   1   0   7       1176.00       1129.62        16.67 o
   2   0   7         31.89         53.32         1.30 o
   3   0   7       4219.65       4280.08       126.94 o
   4   0   7        363.01        352.74         5.59 o
   5   0   7        503.81        475.88         5.76 o
   6   0   7        132.20        132.86         1.85 o
   7   0   7        166.40        183.45        14.62 o
   8   0   7        202.52        195.34         2.48 o
   9   0   7        259.54        266.13         3.48 o
 -12   1   7          4.58          4.72         0.70 o
 -11   1   7          0.11          2.76         0.35 o
 -10   1   7        376.35        464.17        10.94 o
  -9   1   7         34.37         19.29         0.74 o
  -8   1   7        805.83        817.50        13.48 o
  -7   1   7         67.11         71.25         2.39 o
  -6   1   7        252.97        264.15         4.05 o
  -5   1   7          6.13         18.45         0.75 o
  -4   1   7         54.72         63.70         2.98 o
  -3   1   7        395.77        321.42         6.44 o
  -2   1   7        458.90        561.45        18.12 o
  -1   1   7       3297.31       3363.90        74.77 o
   0   1   7        424.76        446.75        13.45 o
   1   1   7       2871.30       2661.34        37.62 o
   2   1   7        737.68        666.41        11.29 o
   3   1   7         68.34         80.28         1.67 o
   4   1   7        509.41        509.81         6.52 o
   5   1   7        509.76        476.83        10.39 o
   6   1   7       1275.38       1231.13        25.66 o
   7   1   7        430.05        430.90         9.72 o
   8   1   7         43.57         39.50         0.69 o
   9   1   7         17.78         11.83         0.35 o
 -12   2   7         15.46         26.40         4.00 o
 -11   2   7        168.39        145.83         7.01 o
 -10   2   7        108.74        102.72         2.64 o
  -9   2   7         22.71         67.00         9.62 o
  -8   2   7        254.96        258.76         6.59 o
  -7   2   7        102.55        125.34         2.64 o
  -6   2   7        320.70        324.98         9.37 o
  -5   2   7       3684.28       3563.17        78.70 o
  -4   2   7        182.28        211.20         8.06 o
  -3   2   7       1315.15       1396.98        17.02 o
  -2   2   7         92.27        121.61        14.07 o
  -1   2   7        408.15        352.38        14.82 o
   0   2   7       2488.24       2659.35        82.14 o
   1   2   7        145.92        144.45         9.85 o
   2   2   7          2.64          3.38         0.21 o
   3   2   7         99.21         88.25         3.38 o
   4   2   7       2605.96       2455.83        89.70 o
   5   2   7       1239.65       1316.54        64.76 o
   6   2   7         61.79         66.99         1.64 o
   7   2   7          1.88          3.01         0.25 o
   8   2   7         61.18         66.70         5.97 o
 -12   3   7          1.74          0.25         0.32 o
 -11   3   7         24.94         29.31         1.17 o
 -10   3   7         86.06        102.08         9.89 o
  -9   3   7         58.98         51.57         4.10 o
  -8   3   7        177.27        192.65         3.33 o
  -7   3   7        433.91        417.25         6.76 o
  -6   3   7        103.00        104.02         9.60 o
  -5   3   7         18.92         18.79         0.57 o
  -4   3   7        379.47        350.96         6.89 o
  -3   3   7       2782.48       2752.18        49.97 o
  -2   3   7       3114.03       3208.60        72.48 o
  -1   3   7        824.81        771.71        10.30 o
   0   3   7       2282.47       2405.80        33.98 o
   1   3   7        774.28        784.06         9.63 o
   2   3   7       2211.77       2248.04        25.16 o
   3   3   7        752.69        748.43        23.10 o
   4   3   7       1046.30        986.00        12.00 o
   5   3   7          0.54          1.66         0.23 o
   6   3   7          2.20          1.76         0.27 o
   7   3   7        470.60        446.79         6.77 o
   8   3   7         12.62         15.69         2.01 o
 -12   4   7          8.76          9.20         0.87 o
 -11   4   7        200.99        203.59         8.70 o
 -10   4   7         78.66         75.53         2.56 o
  -9   4   7        497.71        472.97         7.87 o
  -8   4   7        334.48        314.90        14.54 o
  -7   4   7        817.72        788.19        10.42 o
  -6   4   7        115.91         92.02         1.72 o
  -5   4   7       2613.02       2439.45        38.27 o
  -4   4   7         41.55         31.54         2.26 o
  -3   4   7       1198.37       1326.33       155.51 o
  -2   4   7       1510.82       1565.78        20.27 o
  -1   4   7        679.74        697.81        30.68 o
   0   4   7        309.13        304.29         8.40 o
   1   4   7        690.06        760.78         9.54 o
   2   4   7        440.34        445.00         6.79 o
   3   4   7        105.97        115.49         1.55 o
   4   4   7         56.81         69.31         1.79 o
   5   4   7        590.91        564.53         7.21 o
   6   4   7         70.60         74.04         2.39 o
   7   4   7          7.61          4.40         0.25 o
   8   4   7        130.72        130.87         6.66 o
 -12   5   7          6.99          6.91         2.86 o
 -11   5   7         63.99         68.26         2.00 o
 -10   5   7        212.91        225.78         5.72 o
  -9   5   7        269.25        259.22         3.60 o
  -8   5   7         89.47         97.64        11.88 o
  -7   5   7         36.09         38.51         1.91 o
  -6   5   7         59.50         71.69         1.69 o
  -5   5   7        440.75        420.15        32.59 o
  -4   5   7         80.63         90.17         2.21 o
  -3   5   7        490.86        534.50         6.71 o
  -2   5   7        336.97        323.07         4.55 o
  -1   5   7       2067.53       2045.93        24.57 o
   0   5   7        654.76        636.75        13.50 o
   1   5   7        289.61        279.89         3.55 o
   2   5   7          3.40          1.46         0.20 o
   3   5   7       2424.84       2501.04        27.95 o
   4   5   7        124.10        150.77         2.33 o
   5   5   7         37.80         39.63         1.42 o
   6   5   7         10.85          9.35         0.92 o
   7   5   7        273.82        283.33         3.65 o
 -12   6   7         64.30         56.60         1.34 o
 -11   6   7         46.42         73.44         5.97 o
 -10   6   7         74.48         67.62         2.04 o
  -9   6   7          1.70          2.19         0.40 o
  -8   6   7         95.59         84.04         1.37 o
  -7   6   7        195.39        197.53         6.61 o
  -6   6   7        230.60        245.46         5.20 o
  -5   6   7        561.98        573.23         7.84 o
  -4   6   7       1061.44       1021.07        22.65 o
  -3   6   7        130.88        118.79         6.54 o
  -2   6   7        269.52        256.29         6.56 o
  -1   6   7         43.99         32.78        12.08 o
   0   6   7       1108.76       1098.14        14.57 o
   1   6   7       1697.14       1896.71        24.84 o
   2   6   7        228.02        263.55         5.62 o
   3   6   7         64.41         59.82         1.54 o
   4   6   7         27.20         39.27         0.87 o
   5   6   7        392.08        366.47         5.13 o
   6   6   7         98.47         89.52         4.20 o
   7   6   7          2.28          2.05         0.42 o
 -12   7   7          1.61          3.28         1.39 o
 -11   7   7         84.72         81.34        13.30 o
 -10   7   7         54.20         57.61         3.33 o
  -9   7   7        146.37        155.68         3.88 o
  -8   7   7         13.05         15.70         0.47 o
  -7   7   7         16.52         17.33         1.27 o
  -6   7   7         12.59         13.34         1.79 o
  -5   7   7        132.66        135.19         2.13 o
  -4   7   7          8.96          8.52         1.07 o
  -3   7   7         98.72        109.09         3.26 o
  -2   7   7        297.53        308.56         6.74 o
  -1   7   7        896.51        967.32        86.22 o
   0   7   7          4.95          1.90         0.25 o
   1   7   7         42.66         27.70         5.12 o
   2   7   7          6.00         12.71         4.18 o
   3   7   7         52.88         56.76         3.53 o
   4   7   7         28.63         27.92         1.57 o
   5   7   7         14.60         14.93         1.24 o
   6   7   7         62.78         60.68         2.14 o
 -11   8   7          2.03          1.67         0.57 o
 -10   8   7        303.99        306.44         4.80 o
  -9   8   7        138.44        162.94         3.12 o
  -8   8   7         18.46         21.85         0.99 o
  -7   8   7         15.69         11.75         0.45 o
  -6   8   7        250.84        278.21         4.59 o
  -5   8   7         57.70         57.04         2.59 o
  -4   8   7         33.55         30.47         0.72 o
  -3   8   7        345.19        351.85        13.87 o
  -2   8   7         10.95         12.76         2.66 o
  -1   8   7        112.78        107.78         1.81 o
   0   8   7         25.57         29.36         1.27 o
   1   8   7        243.49        259.24        11.66 o
   2   8   7        105.04        116.07        11.39 o
   3   8   7         18.26         23.75         0.46 o
   4   8   7          2.88          4.14         0.99 o
   5   8   7         53.08         47.89         0.76 o
 -11   9   7        174.17        170.57        12.16 o
 -10   9   7         14.69         15.06         0.67 o
  -9   9   7        134.56        108.30         2.14 o
  -8   9   7        162.25        182.88         3.37 o
  -7   9   7          0.43          2.55         0.32 o
  -6   9   7         33.58         42.46         1.05 o
  -5   9   7       1150.65       1126.95        20.41 o
  -4   9   7        246.70        230.91         8.15 o
  -3   9   7         18.96         18.05         0.56 o
  -2   9   7          0.29          0.67         0.22 o
  -1   9   7        920.98        920.92        11.65 o
   0   9   7          5.50          7.43         1.02 o
   1   9   7        128.16        112.84         1.71 o
   2   9   7         52.25         58.82        14.05 o
   3   9   7        120.62        115.97         1.68 o
   4   9   7        203.84        205.80         2.79 o
   5   9   7        199.98        189.26         2.50 o
 -11  10   7         38.78         30.82         0.97 o
 -10  10   7        120.92        107.03         2.51 o
  -9  10   7        100.96        129.35         2.09 o
  -8  10   7        160.73        194.51         6.36 o
  -7  10   7        160.49        166.31         2.41 o
  -6  10   7        202.69        233.33         6.89 o
  -5  10   7         15.09         14.63         1.77 o
  -4  10   7          0.07          3.18         1.42 o
  -3  10   7        770.77        776.28        47.71 o
  -2  10   7         48.38         51.45         1.04 o
  -1  10   7        101.10         81.81         2.26 o
   0  10   7        118.92        116.97         2.02 o
   1  10   7        211.65        220.12         7.58 o
   2  10   7          5.20          8.98         0.32 o
   3  10   7        174.91        162.12         2.37 o
   4  10   7        180.42        176.83         2.39 o
 -10  11   7          0.11          0.46         0.23 o
  -9  11   7        267.48        259.04        11.19 o
  -8  11   7          0.13          0.61         0.19 o
  -7  11   7          0.18          0.97         0.19 o
  -6  11   7         25.90         31.92        12.73 o
  -5  11   7        759.90        792.74        49.70 o
  -4  11   7         23.36         22.75        10.22 o
  -3  11   7         23.50         14.52         0.54 o
  -2  11   7        218.91        194.70        10.52 o
  -1  11   7        302.98        307.08         4.44 o
   0  11   7         88.11         89.95         1.65 o
   1  11   7          9.41         11.50         0.40 o
   2  11   7         99.12        101.02         1.91 o
   3  11   7         11.21          9.53         1.62 o
  -9  12   7          3.34          5.93         2.11 o
  -8  12   7         10.11         15.61         0.45 o
  -7  12   7        267.96        264.28         9.15 o
  -6  12   7         61.10         54.49         1.09 o
  -5  12   7        113.70         96.74         1.95 o
  -4  12   7        101.55         98.11         1.47 o
  -3  12   7        146.98        155.74         2.33 o
  -2  12   7         73.56         71.74         1.21 o
  -1  12   7        237.76        216.09        10.27 o
   0  12   7         85.31         91.32        11.54 o
   1  12   7          1.28          1.28         0.23 o
   2  12   7          0.07          0.69         0.23 o
  -8  13   7         43.97         41.52         1.77 o
  -7  13   7         48.30         42.32         1.19 o
  -6  13   7        261.85        249.48         3.82 o
  -5  13   7        326.11        325.63         5.05 o
  -4  13   7         59.76         65.01         2.19 o
  -3  13   7         16.78         12.15         0.92 o
  -2  13   7          8.42         13.83         0.90 o
  -1  13   7          3.35          4.01         0.31 o
   0  13   7          0.23          0.45         0.24 o
  -7  14   7         75.02         81.18         1.62 o
  -6  14   7          1.27          1.01         0.26 o
  -5  14   7        248.83        197.72         7.28 o
  -4  14   7         91.24         97.96         1.99 o
  -3  14   7          0.54          0.77         0.21 o
  -2  14   7          3.70          5.20         0.29 o
  -1 -17   8          0.95          3.73         0.62 o
   0 -17   8         80.89         76.33         1.49 o
   1 -17   8          6.99         12.84         1.32 o
   2 -17   8         19.71         21.31         0.67 o
   3 -17   8        229.70        214.55         3.60 o
   4 -17   8        314.75        306.44         5.19 o
  -3 -16   8         73.99         60.34         2.61 o
  -2 -16   8        355.26        364.45         5.57 o
  -1 -16   8         87.69         86.72         1.34 o
   0 -16   8          9.86         16.75         2.61 o
   1 -16   8          4.08          5.00         0.24 o
   2 -16   8         18.74         16.41         0.57 o
   3 -16   8        118.77        106.75         2.16 o
   4 -16   8         30.53         30.70         0.74 o
   5 -16   8        409.78        407.22         6.66 o
  -4 -15   8        471.78        429.53         5.38 o
  -3 -15   8        487.03        461.29         5.67 o
  -2 -15   8          0.06          0.74         0.21 o
  -1 -15   8        213.62        203.04         2.75 o
   0 -15   8         60.07         58.76         1.26 o
   1 -15   8        218.77        216.95         7.41 o
   2 -15   8        220.72        226.01         3.16 o
   3 -15   8          6.49          3.96         1.47 o
   4 -15   8         21.02         20.30         0.54 o
   5 -15   8         20.39         17.07         0.54 o
   6 -15   8        166.37        174.86         9.45 o
  -5 -14   8         79.33         69.83         1.37 o
  -4 -14   8         91.28         96.07         3.53 o
  -3 -14   8         81.82         66.84         1.54 o
  -2 -14   8          7.63          8.03         0.42 o
  -1 -14   8       1152.45       1140.82        29.26 o
   0 -14   8        751.22        705.02        10.25 o
   1 -14   8          4.77          3.36         0.30 o
   2 -14   8        439.24        428.70         7.48 o
   3 -14   8        360.74        370.34         4.76 o
   4 -14   8        572.56        572.86         7.05 o
   5 -14   8         16.30         21.46         0.85 o
   6 -14   8          0.42          0.05         0.20 o
   7 -14   8          0.60          1.90         0.52 o
  -6 -13   8          4.62          4.47         0.29 o
  -5 -13   8        103.12         98.96         1.41 o
  -4 -13   8        169.67        163.42         3.46 o
  -3 -13   8        848.13        822.79        17.38 o
  -2 -13   8        925.83        860.11        15.84 o
  -1 -13   8        596.71        607.10        10.64 o
   0 -13   8         32.20         32.77         1.09 o
   1 -13   8        261.30        270.40         3.93 o
   2 -13   8       2853.59       2999.36       102.23 o
   3 -13   8         29.14         40.86         0.98 o
   4 -13   8         21.39         22.34         0.92 o
   5 -13   8        102.86        108.77         1.86 o
   6 -13   8        477.94        460.70        11.51 o
   7 -13   8        248.36        228.71         3.88 o
   8 -13   8          0.26          0.25         0.35 o
  -7 -12   8         46.72         42.73         1.77 o
  -6 -12   8         56.11         39.64         0.88 o
  -5 -12   8         99.06         93.15         1.61 o
  -4 -12   8        547.97        550.86        20.24 o
  -3 -12   8         73.35         64.69         1.27 o
  -2 -12   8         26.73         28.98         1.49 o
  -1 -12   8         38.37         52.04         1.62 o
   0 -12   8       2156.92       2116.02        29.62 o
   1 -12   8          3.80          3.16         0.25 o
   2 -12   8         22.47         36.92         0.86 o
   3 -12   8        417.53        429.50         5.90 o
   4 -12   8       1105.34       1097.69        20.54 o
   5 -12   8        574.79        552.57         6.88 o
   6 -12   8        323.27        330.96         4.86 o
   7 -12   8        225.54        219.25         3.02 o
   8 -12   8         23.62         28.38         7.88 o
  -8 -11   8          3.09          3.30         0.27 o
  -7 -11   8        133.51        130.17         1.78 o
  -6 -11   8        595.70        590.18        16.48 o
  -5 -11   8         21.29         27.89         0.54 o
  -4 -11   8         46.41         40.46         0.67 o
  -3 -11   8        138.61        151.42         2.21 o
  -2 -11   8       1305.12       1236.16        14.95 o
  -1 -11   8         24.39         33.45         1.62 o
   0 -11   8         30.82         22.37         1.81 o
   1 -11   8        446.71        470.22        18.20 o
   2 -11   8       1166.38       1204.93        14.43 o
   3 -11   8        628.58        623.57        18.12 o
   4 -11   8        230.67        244.59         5.69 o
   5 -11   8        595.46        598.00        28.29 o
   6 -11   8          3.89          3.01         0.30 o
   7 -11   8        450.26        454.73        15.69 o
   8 -11   8        311.54        297.12        19.77 o
   9 -11   8         11.80         14.43         2.39 o
  -8 -10   8        302.99        303.54        10.37 o
  -7 -10   8        173.75        174.92         3.51 o
  -6 -10   8        206.90        230.05         9.89 o
  -5 -10   8         80.63         83.56         1.19 o
  -4 -10   8       1035.16       1050.02        15.12 o
  -3 -10   8        830.78        762.09         9.34 o
  -2 -10   8          1.06          1.64         0.30 o
  -1 -10   8        335.50        359.02        10.79 o
   0 -10   8        574.14        627.32         7.91 o
   1 -10   8       1413.09       1339.99        22.77 o
   2 -10   8         97.65         87.69         1.72 o
   3 -10   8        800.51        897.62        76.10 o
   4 -10   8        591.64        563.82         8.15 o
   5 -10   8         25.35         25.64         0.54 o
   6 -10   8        571.56        528.60        38.93 o
   7 -10   8          0.49          1.12         0.30 o
   8 -10   8         98.05         89.23         1.46 o
   9 -10   8         41.68         42.93         1.99 o
  -9  -9   8        108.81        103.44         2.54 o
  -8  -9   8          9.81         10.44         1.67 o
  -7  -9   8        439.56        451.88         6.12 o
  -6  -9   8        977.34       1045.78        34.88 o
  -5  -9   8         92.30         89.92         4.03 o
  -4  -9   8        357.13        386.89        15.09 o
  -3  -9   8        232.93        253.65         3.57 o
  -2  -9   8        672.57        743.00         9.14 o
  -1  -9   8        644.91        583.01         7.26 o
   0  -9   8       1919.95       1824.58        25.42 o
   1  -9   8          3.13          4.20         0.19 o
   2  -9   8        427.75        395.28         7.96 o
   3  -9   8        171.31        187.38         5.02 o
   4  -9   8       1296.93       1302.28        17.30 o
   5  -9   8         23.57         21.14         0.53 o
   6  -9   8        146.42        142.45         4.48 o
   7  -9   8          1.00          1.13         0.47 o
   8  -9   8        271.56        281.53        16.28 o
   9  -9   8        143.55        151.59         2.81 o
 -10  -8   8        196.21        199.31         8.20 o
  -9  -8   8         71.39         67.51         1.06 o
  -8  -8   8        403.61        407.36        11.16 o
  -7  -8   8         52.04         53.78         0.94 o
  -6  -8   8         71.58         70.49         1.16 o
  -5  -8   8         96.84        107.65         2.34 o
  -4  -8   8       1249.29       1210.97        14.69 o
  -3  -8   8       2129.71       2190.66        71.45 o
  -2  -8   8        176.87        175.67         2.31 o
  -1  -8   8        617.93        594.60        18.85 o
   0  -8   8          3.42          0.25         0.45 o
   1  -8   8        656.06        692.06         8.66 o
   2  -8   8        835.33        844.68        23.12 o
   3  -8   8        515.56        515.73         7.68 o
   4  -8   8         33.70         52.46         1.22 o
   5  -8   8        178.98        193.43         3.39 o
   6  -8   8        658.39        697.55        27.10 o
   7  -8   8        181.68        180.44         2.48 o
   8  -8   8         70.69         68.15         3.60 o
   9  -8   8        164.81        145.21         1.91 o
 -10  -7   8        139.05        125.33         3.63 o
  -9  -7   8          0.17          0.51         0.37 o
  -8  -7   8         13.75         15.11         0.42 o
  -7  -7   8         25.89         23.84         0.63 o
  -6  -7   8        459.67        503.20        13.45 o
  -5  -7   8        125.44        126.33         2.38 o
  -4  -7   8         17.90         19.95         0.52 o
  -3  -7   8         37.93         43.24         1.22 o
  -2  -7   8        381.34        390.84         4.71 o
  -1  -7   8        130.42        147.88         2.05 o
   1  -7   8          0.52          0.90         0.50 o
   2  -7   8        161.71        158.94         2.95 o
   3  -7   8        180.28        192.44         4.33 o
   4  -7   8       1280.66       1327.71        35.05 o
   5  -7   8        698.26        725.11         8.42 o
   6  -7   8        223.42        202.76        31.33 o
   7  -7   8        165.02        171.68         6.41 o
   8  -7   8         95.64         92.38         1.44 o
   9  -7   8         82.88         75.54         1.11 o
 -10  -6   8          0.47          1.02         0.22 o
  -9  -6   8         77.76         66.52         3.53 o
  -8  -6   8        745.35        764.16         9.30 o
  -7  -6   8         40.02         35.71         0.88 o
  -6  -6   8        110.98        119.55         1.75 o
  -5  -6   8         83.81         94.75         1.89 o
  -4  -6   8       1122.76       1162.19        15.24 o
  -3  -6   8        477.86        442.22         5.54 o
  -2  -6   8       1325.54       1317.37        16.91 o
  -1  -6   8        110.25        120.60         1.81 o
   0  -6   8        592.83        511.35         8.45 o
   1  -6   8        524.36        531.49         8.95 o
   2  -6   8       2167.03       2195.01        40.38 o
   3  -6   8        181.89        195.04         6.61 o
   4  -6   8        966.89       1012.53        11.63 o
   5  -6   8        553.09        592.19        18.40 o
   6  -6   8         84.18         88.45         3.06 o
   7  -6   8        353.66        332.39         6.04 o
   8  -6   8        508.80        511.40        17.48 o
   9  -6   8         14.56         18.49         0.75 o
 -11  -5   8          3.51          5.22         5.77 o
 -10  -5   8        542.22        509.57         8.85 o
  -9  -5   8        213.41        222.90         3.80 o
  -8  -5   8        410.04        410.55         5.64 o
  -7  -5   8         55.07         66.07         1.28 o
  -6  -5   8        638.87        641.71         7.38 o
  -5  -5   8        216.91        214.94         3.08 o
  -4  -5   8       3744.67       4719.48       104.02 o
  -3  -5   8        234.83        297.49         3.89 o
  -2  -5   8        341.93        314.53         3.80 o
  -1  -5   8         81.16         90.13         1.47 o
   0  -5   8       1324.95       1393.80        52.76 o
   1  -5   8         45.83         28.69         4.03 o
   2  -5   8         55.88         63.70         1.96 o
   3  -5   8        342.87        336.51         4.67 o
   4  -5   8        819.25        895.10        17.53 o
   5  -5   8        148.57        165.82         2.11 o
   6  -5   8        190.44        203.64        15.69 o
   7  -5   8         11.78         10.25         0.70 o
   8  -5   8          0.21          1.29         0.23 o
   9  -5   8          0.20          0.25         0.35 o
 -11  -4   8         33.61         29.85         3.38 o
 -10  -4   8         20.51         14.30         1.02 o
  -9  -4   8        309.86        340.87         5.72 o
  -8  -4   8        339.31        365.93         6.81 o
  -7  -4   8        706.39        732.46        10.65 o
  -6  -4   8       1533.09       1544.08        20.19 o
  -5  -4   8        869.14        929.81        31.85 o
  -4  -4   8         58.12         61.03         1.64 o
  -3  -4   8         17.49         14.93         2.88 o
  -2  -4   8        543.86        590.60        59.94 o
  -1  -4   8         44.86         41.22         0.92 o
   0  -4   8          2.11          0.65         0.20 o
   1  -4   8        208.23        241.54         5.00 o
   2  -4   8        535.37        488.64         7.50 o
   3  -4   8        340.91        354.93         4.59 o
   4  -4   8        954.35        950.32        10.92 o
   5  -4   8        693.10        723.12        15.79 o
   6  -4   8        222.97        220.72         8.40 o
   7  -4   8        141.57        140.98         2.64 o
   8  -4   8        645.81        625.17         7.71 o
   9  -4   8          2.28          3.26         0.47 o
 -11  -3   8        117.62        131.09         6.84 o
 -10  -3   8        378.79        393.38        35.03 o
  -9  -3   8        497.71        485.46         6.59 o
  -8  -3   8        197.14        183.64         3.37 o
  -7  -3   8       1147.23       1124.21        37.02 o
  -6  -3   8         27.90         23.75         1.44 o
  -5  -3   8          9.52          6.72         0.77 o
  -4  -3   8       3346.12       3020.09        65.93 o
  -3  -3   8        364.68        356.95         4.48 o
  -2  -3   8        253.44        257.28         4.10 o
  -1  -3   8       2667.12       2945.36        46.16 o
   1  -3   8         75.85         60.01         1.05 o
   2  -3   8        222.22        232.80         4.60 o
   3  -3   8        326.09        340.19        11.81 o
   4  -3   8       1242.58       1314.86        28.42 o
   5  -3   8         97.73        111.77         2.08 o
   6  -3   8        663.48        670.69        25.56 o
   7  -3   8          0.02          0.17         0.19 o
   8  -3   8         16.03         15.76         0.80 o
   9  -3   8         50.12         54.86         0.91 o
 -12  -2   8         57.00         59.28         1.21 o
 -11  -2   8          9.14          7.57         0.40 o
 -10  -2   8        559.48        619.84        32.30 o
  -9  -2   8        321.69        301.90         3.98 o
  -8  -2   8          0.75          1.67         0.40 o
  -7  -2   8        437.94        424.63         6.57 o
  -6  -2   8       4227.89       4271.58       133.41 o
  -5  -2   8        507.34        516.45         8.44 o
  -4  -2   8        434.52        479.54         8.11 o
  -3  -2   8        450.84        469.31        10.04 o
  -2  -2   8       4962.09       5023.39       158.37 o
  -1  -2   8        372.10        368.27         5.06 o
   0  -2   8       1764.90       1832.30        29.23 o
   1  -2   8       3328.97       3433.32        76.38 o
   2  -2   8          2.22          1.28         0.37 o
   3  -2   8          3.00         10.99         0.45 o
   4  -2   8       1359.52       1437.10        38.24 o
   5  -2   8       1211.56       1229.11        14.88 o
   6  -2   8          3.55          6.06         1.37 o
   7  -2   8         59.34         68.21         4.97 o
   8  -2   8        275.51        278.21        13.33 o
   9  -2   8          6.26          5.82         2.36 o
 -12  -1   8        174.63        170.57         7.61 o
 -11  -1   8         44.31         39.53         1.79 o
 -10  -1   8        161.27        147.84         3.07 o
  -9  -1   8          0.05          0.61         0.09 o
  -8  -1   8       1305.41       1353.50        16.20 o
  -7  -1   8         82.87         68.25         1.81 o
  -6  -1   8         12.00          7.46         0.65 o
  -5  -1   8       1048.54       1012.01        13.17 o
  -4  -1   8       2577.64       2173.12       151.63 o
  -3  -1   8       2195.75       2190.44        44.53 o
  -2  -1   8          8.55         18.87         0.61 o
  -1  -1   8       5268.25       5520.08       177.71 o
   0  -1   8        138.30        229.32        27.72 o
   1  -1   8        690.11        709.60        10.07 o
   2  -1   8        527.01        518.73        10.57 o
   3  -1   8        363.75        370.75         4.46 o
   4  -1   8        372.31        388.26         4.71 o
   5  -1   8          7.12          6.73         1.29 o
   6  -1   8        833.56        854.13        19.02 o
   7  -1   8        139.03        138.25         2.01 o
   8  -1   8          1.34          3.70         0.80 o
   9  -1   8         37.57         44.71         0.97 o
 -12   0   8          1.19          0.71         0.35 o
 -11   0   8         51.73         65.02         1.74 o
 -10   0   8        716.27        665.33        14.75 o
  -9   0   8        179.62        198.13         4.09 o
  -8   0   8         19.69         20.19         0.80 o
  -7   0   8        216.71        225.61         3.22 o
  -6   0   8        196.59        190.00         8.75 o
  -5   0   8       1563.63       1616.83        19.30 o
  -4   0   8          0.87          3.52         0.47 o
  -3   0   8       1855.25       1963.23        33.94 o
  -2   0   8        124.16        150.36         3.02 o
  -1   0   8       1225.67       1183.37        15.92 o
   1   0   8        142.20        165.24         3.02 o
   2   0   8         67.88         69.09         1.94 o
   3   0   8        547.46        558.67        32.62 o
   4   0   8       1272.46       1302.12        15.66 o
   5   0   8        506.16        508.62         6.13 o
   6   0   8          8.12          6.45         0.27 o
   7   0   8         51.03         51.85         1.05 o
   8   0   8         59.73         54.85         1.67 o
 -12   1   8        194.23        182.38         4.87 o
 -11   1   8        228.24        248.77        11.04 o
 -10   1   8          2.55         13.28         0.85 o
  -9   1   8        658.06        652.54        19.86 o
  -8   1   8        144.82        147.35         4.43 o
  -7   1   8        547.40        586.91         8.59 o
  -6   1   8       2692.44       2633.29        37.20 o
  -5   1   8       1631.62       1709.76        32.32 o
  -4   1   8          3.17          3.67         1.96 o
  -3   1   8       1325.17       1310.35        54.92 o
  -2   1   8       7508.41       8795.35       270.74 o
  -1   1   8         12.28         11.85         8.48 o
   0   1   8         87.71        121.32         4.52 o
   1   1   8        132.72        142.36         2.70 o
   2   1   8       2177.11       2242.92        47.11 o
   3   1   8        760.11        729.67        11.00 o
   4   1   8         73.96         77.99         1.30 o
   5   1   8        573.91        574.31         8.33 o
   6   1   8          2.13          2.30         0.35 o
   7   1   8        465.55        452.96         5.40 o
   8   1   8         39.18         40.55         0.94 o
 -12   2   8          8.09          4.83         0.35 o
 -11   2   8         43.10         58.81         3.16 o
 -10   2   8         95.09         73.69        11.98 o
  -9   2   8        307.66        315.00        25.11 o
  -8   2   8        674.20        673.27        14.12 o
  -7   2   8        874.54        858.86        34.46 o
  -6   2   8          4.98          9.08         0.50 o
  -5   2   8          2.69          1.76         0.26 o
  -4   2   8       5049.05       5037.88       195.84 o
  -3   2   8        143.68        183.51         7.11 o
  -2   2   8        237.81        222.49         3.03 o
  -1   2   8       1457.11       1509.67        21.85 o
   0   2   8       2744.17       2695.10        83.58 o
   1   2   8        189.46        247.20         3.55 o
   2   2   8         91.60         80.14         1.64 o
   3   2   8       1461.52       1454.08        30.73 o
   4   2   8        395.36        419.04         5.82 o
   5   2   8        383.65        386.09         5.43 o
   6   2   8        351.28        337.85        24.89 o
   7   2   8         50.15         52.13         1.14 o
   8   2   8          2.66          2.23         0.26 o
 -12   3   8          9.45          7.09         2.91 o
 -11   3   8          3.80          4.43         0.52 o
 -10   3   8        140.45        201.12         5.01 o
  -9   3   8        277.37        243.27         3.38 o
  -8   3   8        201.26        210.26         4.60 o
  -7   3   8          9.20          1.19         0.40 o
  -6   3   8       2694.16       2748.27       113.10 o
  -5   3   8       1382.16       1506.54        21.62 o
  -4   3   8        789.27        812.28        10.06 o
  -3   3   8        175.05        159.03         2.86 o
  -2   3   8        905.69        928.64        12.41 o
  -1   3   8         14.01         13.25         2.51 o
   0   3   8        101.54        142.71         3.63 o
   1   3   8        225.95        215.47         2.88 o
   2   3   8        123.83        117.68         5.32 o
   3   3   8        615.80        653.02        12.53 o
   4   3   8       2825.18       2784.93        35.41 o
   5   3   8        244.34        247.94         3.32 o
   6   3   8        169.42        157.65        26.58 o
   7   3   8         47.47         48.30         0.90 o
 -12   4   8         53.42         46.21         4.48 o
 -11   4   8          8.14          8.38         1.14 o
 -10   4   8          9.05         14.43         0.61 o
  -9   4   8        135.55        118.08         2.54 o
  -8   4   8        330.40        360.28        36.57 o
  -7   4   8        140.00        141.85        10.96 o
  -6   4   8         22.60         23.06         0.54 o
  -5   4   8       1161.45       1134.13        28.22 o
  -4   4   8        408.74        455.21        21.83 o
  -3   4   8       1148.94       1167.51        14.00 o
  -2   4   8        175.95        267.91         6.66 o
  -1   4   8       2359.22       2380.32        30.51 o
   0   4   8        484.59        514.63        15.99 o
   1   4   8       1438.73       1436.11        16.40 o
   2   4   8       1020.07       1034.08        11.85 o
   3   4   8         66.73         65.39         1.42 o
   4   4   8          6.88          4.63         0.25 o
   5   4   8          5.63          4.86         0.40 o
   6   4   8       1216.88       1107.62        24.64 o
   7   4   8          8.74          8.53         0.32 o
 -12   5   8          3.90         11.72         1.81 o
 -11   5   8        117.39        116.85         2.96 o
 -10   5   8        318.95        314.90        10.39 o
  -9   5   8        116.86        119.40         1.72 o
  -8   5   8         16.91         13.14         0.37 o
  -7   5   8         70.80         54.80         2.34 o
  -6   5   8         69.90         70.02         1.74 o
  -5   5   8         99.86         95.79         2.11 o
  -4   5   8        195.24        215.93         8.73 o
  -3   5   8        257.82        269.49         4.72 o
  -2   5   8         27.53         13.42         0.57 o
  -1   5   8          1.93          2.99         0.65 o
   0   5   8        707.78        861.54        38.56 o
   1   5   8        217.86        224.79        13.10 o
   2   5   8        503.21        513.18         7.58 o
   3   5   8         80.81         99.17        11.21 o
   4   5   8        510.59        488.81         6.24 o
   5   5   8          1.83          1.46         0.23 o
   6   5   8        115.08        124.57         2.05 o
 -12   6   8        119.70        103.77         2.73 o
 -11   6   8         32.53         39.33         1.84 o
 -10   6   8         71.68         81.00         4.20 o
  -9   6   8        275.42        279.89         5.52 o
  -8   6   8        175.30        187.85         3.01 o
  -7   6   8         13.40         12.29         0.37 o
  -6   6   8          0.09          0.15         0.18 o
  -5   6   8        203.79        177.64         3.16 o
  -4   6   8          1.19          1.41         0.52 o
  -3   6   8         43.64         65.59         2.81 o
  -2   6   8          2.37          3.85         0.37 o
  -1   6   8         53.85         65.75         5.39 o
   0   6   8        187.90        198.06         2.92 o
   1   6   8         86.87         95.85         3.21 o
   2   6   8        486.81        473.57        14.99 o
   3   6   8         45.16         48.84         1.12 o
   4   6   8          0.71          0.65         0.23 o
   5   6   8          7.73          9.10         0.33 o
   6   6   8        165.91        153.23         2.07 o
 -11   7   8          6.90          5.62         0.40 o
 -10   7   8         77.81         93.51         2.78 o
  -9   7   8         83.19         72.47         1.31 o
  -8   7   8          2.26          2.55         0.25 o
  -7   7   8          6.44          7.50         0.39 o
  -6   7   8          7.56         10.54         0.80 o
  -5   7   8          2.10          1.41         0.20 o
  -4   7   8        353.87        320.98         4.13 o
  -3   7   8         11.78         22.26         7.36 o
  -2   7   8          3.35          3.18         0.19 o
  -1   7   8        218.98        222.35         2.83 o
   0   7   8       1895.62       1840.07        44.38 o
   1   7   8         60.69         83.67         1.34 o
   2   7   8         91.81         98.94         2.19 o
   3   7   8        103.66         98.74         2.49 o
   4   7   8        322.18        309.51         4.01 o
   5   7   8        364.50        366.41        12.46 o
 -11   8   8          6.44          5.50         0.45 o
 -10   8   8         16.34         17.99         1.42 o
  -9   8   8          0.49          0.57         0.20 o
  -8   8   8        227.93        281.33         5.42 o
  -7   8   8          0.81          1.10         0.21 o
  -6   8   8        228.28        234.60        10.02 o
  -5   8   8        158.06        152.74         2.36 o
  -4   8   8         41.15         51.54         0.93 o
  -3   8   8        132.20        158.71         5.05 o
  -2   8   8        285.97        293.25         4.13 o
  -1   8   8         20.67         27.69         1.86 o
   0   8   8         49.90         47.74         1.01 o
   1   8   8          0.86          1.55         0.25 o
   2   8   8          2.38          2.26         0.21 o
   3   8   8        269.83        267.55         4.30 o
   4   8   8         50.09         55.25         0.90 o
   5   8   8        188.14        184.75         5.42 o
 -11   9   8          7.69         12.70         2.04 o
 -10   9   8         56.46         72.40         1.19 o
  -9   9   8         63.69         65.11         3.01 o
  -8   9   8          5.27          8.49         0.40 o
  -7   9   8         44.47         43.52         0.97 o
  -6   9   8        102.58        122.28         1.97 o
  -5   9   8         29.78         30.01         4.62 o
  -4   9   8        125.20        129.63         2.59 o
  -3   9   8          1.04          3.69         1.49 o
  -2   9   8         93.74         77.97         1.70 o
  -1   9   8        172.77        160.77         9.25 o
   0   9   8        327.42        313.05         8.68 o
   1   9   8        225.75        214.46         2.77 o
   2   9   8         42.40         36.76         0.70 o
   3   9   8          2.18          1.49         0.23 o
   4   9   8          5.15          3.69         0.25 o
 -10  10   8         14.97          9.20         0.45 o
  -9  10   8          2.68          4.82         0.99 o
  -8  10   8          2.94          4.49         1.02 o
  -7  10   8         51.13         64.21         2.78 o
  -6  10   8        174.58        173.78        10.02 o
  -5  10   8          5.99         12.73         0.60 o
  -4  10   8          2.08          3.13         0.60 o
  -3  10   8         20.43         27.28         0.60 o
  -2  10   8         38.81         46.92         0.90 o
  -1  10   8        131.40        122.77         1.99 o
   0  10   8         28.97         34.78         0.72 o
   1  10   8          0.66          0.81         0.27 o
   2  10   8          4.40          3.36         0.26 o
   3  10   8        149.73        133.84         1.94 o
 -10  11   8         28.00         34.01         2.61 o
  -9  11   8         35.19         47.35         2.73 o
  -8  11   8        101.63        108.19         1.61 o
  -7  11   8        118.94        123.19         2.30 o
  -6  11   8         63.75         66.49         1.18 o
  -5  11   8         72.50         64.15         7.41 o
  -4  11   8        309.39        321.64         8.06 o
  -3  11   8          1.76          3.73         1.47 o
  -2  11   8         40.68         38.46         9.70 o
  -1  11   8         87.60         91.84         1.41 o
   0  11   8        134.98        128.93         2.83 o
   1  11   8         24.70         23.98         1.24 o
   2  11   8         80.34         93.88         4.18 o
  -9  12   8         23.74         31.05         0.83 o
  -8  12   8          1.17          1.65         0.25 o
  -7  12   8         23.41         16.84         0.94 o
  -6  12   8        170.29        177.93         2.44 o
  -5  12   8         36.71         28.79         0.63 o
  -4  12   8          0.13          0.62         0.23 o
  -3  12   8         21.56         18.06         0.60 o
  -2  12   8         25.63         46.07         4.15 o
  -1  12   8         48.67         48.86         0.85 o
   0  12   8        116.44        107.95         2.39 o
   1  12   8         91.71        103.51         2.09 o
  -7  13   8          8.89          7.15         0.35 o
  -6  13   8         75.54         56.35         1.25 o
  -5  13   8          2.65          1.42         0.35 o
  -4  13   8         25.48         31.31         2.34 o
  -3  13   8        121.90        123.88         1.90 o
  -2  13   8        145.08        158.84         2.92 o
  -1  13   8          4.89          6.62         0.37 o
   0 -17   9          0.88          0.42         0.20 o
   1 -17   9        122.43        101.90         1.61 o
   2 -17   9         11.26         10.00         0.60 o
   3 -17   9          5.49          3.22         0.67 o
  -3 -16   9          7.34          9.20         0.35 o
  -2 -16   9          3.46          4.31         0.40 o
  -1 -16   9        139.35        133.03         1.99 o
   0 -16   9         12.82         17.25         0.85 o
   1 -16   9         45.17         45.88         2.26 o
   2 -16   9          1.11          1.20         0.19 o
   3 -16   9        172.06        184.25         5.99 o
   4 -16   9          0.68          0.50         0.20 o
   5 -16   9         45.52         40.20         0.92 o
  -4 -15   9         99.50         87.29         1.27 o
  -3 -15   9        672.07        712.43        16.18 o
  -2 -15   9        580.14        574.23         7.45 o
  -1 -15   9         30.79         33.23         1.57 o
   0 -15   9        103.69        105.11         3.56 o
   1 -15   9         55.96         56.50         3.46 o
   2 -15   9        222.43        191.73         2.81 o
   3 -15   9        166.05        160.54         2.15 o
   4 -15   9         23.96         21.44         0.48 o
   5 -15   9         59.61         55.90         2.29 o
   6 -15   9         20.89         18.62         1.24 o
  -5 -14   9        683.64        679.81         8.63 o
  -4 -14   9        346.98        330.08         7.31 o
  -3 -14   9         13.09         16.29         1.02 o
  -2 -14   9        340.90        347.50        10.74 o
  -1 -14   9        201.10        190.00         4.15 o
   0 -14   9        584.93        552.00        10.79 o
   1 -14   9        574.08        622.11         7.73 o
   2 -14   9         10.16          8.48         0.39 o
   3 -14   9         36.92         38.77         6.69 o
   4 -14   9         36.81         29.24         0.74 o
   5 -14   9        393.25        367.73        10.39 o
   6 -14   9         97.45         92.27         3.51 o
   7 -14   9         40.33         41.95         1.22 o
  -6 -13   9         25.03         19.81         0.70 o
  -5 -13   9         14.98         20.34         0.49 o
  -4 -13   9        281.44        267.09         3.41 o
  -3 -13   9         95.56        102.73         3.68 o
  -2 -13   9        973.66        988.41        11.92 o
  -1 -13   9        316.46        319.72         3.85 o
   0 -13   9        330.34        354.54        13.85 o
   1 -13   9          6.07          2.01         0.32 o
   2 -13   9         40.81         33.72         0.81 o
   3 -13   9       1883.10       1865.73        23.83 o
   4 -13   9         27.84         17.61         8.13 o
   5 -13   9        186.72        183.65         2.44 o
   6 -13   9         52.27         40.60         0.74 o
   7 -13   9        327.49        336.73         4.63 o
  -7 -12   9          1.65          2.24         0.27 o
  -6 -12   9        330.89        313.78         4.24 o
  -5 -12   9          3.57          8.67         4.33 o
  -4 -12   9         72.61         76.02         1.12 o
  -3 -12   9        489.75        469.87         5.88 o
  -2 -12   9        402.70        447.58         5.63 o
  -1 -12   9          1.39          1.39         0.32 o
   0 -12   9         45.83         40.03         1.49 o
   1 -12   9       4640.33       4670.61       103.87 o
   2 -12   9          2.38          3.09         0.19 o
   3 -12   9         64.60         63.99         1.07 o
   4 -12   9        299.03        287.39         7.78 o
   5 -12   9       1350.89       1307.58        42.09 o
   6 -12   9        372.50        350.75         4.47 o
   7 -12   9        143.05        123.56         2.34 o
   8 -12   9         80.58         87.56         5.72 o
  -8 -11   9        329.65        311.01         4.90 o
  -7 -11   9         11.01          7.62         0.60 o
  -6 -11   9         57.23         57.16         1.72 o
  -5 -11   9       1149.24       1118.56        26.23 o
  -4 -11   9        184.97        182.51         2.60 o
  -3 -11   9         17.71         18.37         0.65 o
  -2 -11   9          2.03          0.52         0.17 o
  -1 -11   9       1992.51       2001.06        25.51 o
   0 -11   9        167.00        161.35         2.92 o
   1 -11   9         12.61          7.53         0.90 o
   2 -11   9        272.63        279.32         4.15 o
   3 -11   9        688.14        666.04        13.30 o
   4 -11   9        436.07        391.12        16.16 o
   5 -11   9        343.65        306.10         3.73 o
   6 -11   9        245.80        234.65         3.60 o
   7 -11   9          0.64          0.79         0.23 o
   8 -11   9        337.61        324.86         3.81 o
  -8 -10   9        353.63        342.18         4.67 o
  -7 -10   9        380.46        377.66         4.77 o
  -6 -10   9          6.13          5.46         0.27 o
  -5 -10   9        207.38        210.04         3.73 o
  -4 -10   9        304.59        285.59         3.48 o
  -3 -10   9       1162.13       1151.65        22.47 o
  -2 -10   9        208.30        216.40         5.49 o
  -1 -10   9         53.31         51.70         0.90 o
   0 -10   9       1132.21       1074.13        30.53 o
   1 -10   9        390.42        432.03        75.65 o
   2 -10   9        254.43        252.10         3.91 o
   3 -10   9        470.96        464.65        13.60 o
   4 -10   9        670.28        659.53        13.85 o
   5 -10   9          0.12          1.40         0.47 o
   6 -10   9        510.58        509.78         5.87 o
   7 -10   9        434.44        413.77         6.79 o
   8 -10   9         56.59         58.03         0.93 o
  -9  -9   9        164.58        172.59         2.50 o
  -8  -9   9         11.23         10.59         0.35 o
  -7  -9   9        372.95        362.07        12.56 o
  -6  -9   9        117.47        113.98         1.75 o
  -5  -9   9       2081.86       2178.16        25.67 o
  -4  -9   9         40.22         40.14         1.24 o
  -3  -9   9         19.63         24.32         0.92 o
  -2  -9   9       1219.49       1209.13        13.71 o
  -1  -9   9         84.99         87.20         1.78 o
   0  -9   9       2743.73       2705.89        94.47 o
   1  -9   9        846.31        822.13        10.83 o
   2  -9   9        583.31        601.72        23.05 o
   3  -9   9         25.98         26.92         0.85 o
   4  -9   9        268.59        255.33         3.56 o
   5  -9   9        951.24        995.94        14.84 o
   6  -9   9          5.79          5.07         0.40 o
   7  -9   9         97.66         87.43         2.54 o
   8  -9   9         63.31         66.54         1.34 o
   9  -9   9        604.79        590.20        18.72 o
  -9  -8   9          1.81          1.48         0.29 o
  -8  -8   9         15.39         20.86         2.09 o
  -7  -8   9        640.10        665.73        10.67 o
  -6  -8   9         41.02         32.25         0.67 o
  -5  -8   9        333.32        359.23         4.49 o
  -4  -8   9        299.14        276.77         3.87 o
  -3  -8   9       1638.48       1665.07        18.58 o
  -2  -8   9       2205.27       2284.33        29.24 o
  -1  -8   9       1682.61       1780.69        22.90 o
   0  -8   9        124.24        123.37         7.63 o
   1  -8   9        113.46         93.55         8.23 o
   2  -8   9        738.47        759.13        11.73 o
   3  -8   9       1658.88       1718.15        29.98 o
   4  -8   9        216.15        216.25         6.81 o
   5  -8   9         96.50         79.52         3.16 o
   6  -8   9        138.80        125.48         7.26 o
   7  -8   9        652.71        648.64        37.67 o
   8  -8   9         97.77         97.47         1.74 o
   9  -8   9          4.94          3.99         0.60 o
 -10  -7   9         93.58         99.83         1.39 o
  -9  -7   9        246.44        259.73         6.69 o
  -8  -7   9         12.00         14.55         1.09 o
  -7  -7   9        600.14        649.23        27.60 o
  -6  -7   9         24.62         30.54         0.54 o
  -5  -7   9        927.32        926.53        11.17 o
  -4  -7   9       1552.50       1553.71        19.90 o
  -3  -7   9        539.31        592.12         7.40 o
  -2  -7   9        140.52        153.98         2.27 o
  -1  -7   9        251.51        254.51         3.83 o
   0  -7   9       1082.56       1080.76        14.27 o
   1  -7   9       1759.33       1765.09        25.00 o
   2  -7   9       1124.18       1100.97        14.73 o
   3  -7   9        536.67        551.52        29.39 o
   4  -7   9         43.43         50.83         1.00 o
   5  -7   9        790.06        773.77         8.86 o
   6  -7   9        571.11        558.96         6.70 o
   7  -7   9         37.89         34.17         0.63 o
   8  -7   9        167.49        158.97         2.39 o
   9  -7   9         53.90         48.63         1.79 o
 -10  -6   9          4.02          5.24         0.29 o
  -9  -6   9        198.78        186.77         6.04 o
  -8  -6   9        205.47        233.01         7.91 o
  -7  -6   9         24.22         19.59         0.45 o
  -6  -6   9        119.61        122.64         1.89 o
  -5  -6   9        352.20        371.81         5.04 o
  -4  -6   9         11.68         14.44         0.57 o
  -3  -6   9          1.20          1.96         0.57 o
  -2  -6   9        779.60        819.41        15.09 o
  -1  -6   9       1910.63       1940.86        46.17 o
   0  -6   9         51.15         58.43         1.79 o
   1  -6   9         10.52          9.95         0.48 o
   2  -6   9         33.56         47.70        10.44 o
   3  -6   9       3015.54       3250.22        68.94 o
   4  -6   9        869.56        888.41        31.10 o
   5  -6   9        515.37        515.86        16.23 o
   6  -6   9        177.89        163.48         2.45 o
   7  -6   9          2.99          4.50         1.02 o
   8  -6   9        433.88        400.85         5.36 o
   9  -6   9        368.60        356.20         4.31 o
 -11  -5   9        114.90        117.90         2.49 o
 -10  -5   9        353.28        351.90         5.36 o
  -9  -5   9         86.94         86.68         6.07 o
  -8  -5   9        183.02        186.54         5.69 o
  -7  -5   9        180.16        173.83         4.43 o
  -6  -5   9         69.91         60.12         2.16 o
  -5  -5   9        106.42        125.53        22.35 o
  -4  -5   9         76.66         84.25         1.39 o
  -3  -5   9        220.95        220.94         2.94 o
  -2  -5   9        588.98        613.51         9.05 o
  -1  -5   9        845.55        788.37         9.77 o
   0  -5   9         66.62         61.93         9.45 o
   1  -5   9       4572.07       5286.13       171.10 o
   2  -5   9        409.74        396.36         6.13 o
   3  -5   9       1449.70       1560.88        39.33 o
   4  -5   9        245.84        264.95         6.41 o
   5  -5   9        285.86        300.43         3.58 o
   6  -5   9        435.05        413.26         4.94 o
   7  -5   9        417.91        411.31         5.25 o
   8  -5   9          4.25          4.72         0.27 o
   9  -5   9          0.53          1.62         0.47 o
 -11  -4   9        114.93        115.24         2.41 o
 -10  -4   9          4.58          2.82         0.22 o
  -9  -4   9          4.93          6.28         0.35 o
  -8  -4   9         83.93         93.31         5.52 o
  -7  -4   9        114.63        118.97         1.97 o
  -6  -4   9        344.20        318.04         4.74 o
  -5  -4   9       2462.83       2466.34        31.53 o
  -4  -4   9          1.30          2.05         0.82 o
  -3  -4   9          0.74          1.24         0.32 o
  -2  -4   9        782.68        803.59        10.71 o
  -1  -4   9       1129.48       1158.71       110.29 o
   0  -4   9          7.08         11.91         1.64 o
   1  -4   9        376.83        389.73         7.14 o
   2  -4   9        359.41        360.78         4.69 o
   3  -4   9        360.00        410.72         5.06 o
   4  -4   9         14.35         10.59         3.85 o
   5  -4   9        666.47        673.87        21.93 o
   6  -4   9         69.93         62.78         2.16 o
   7  -4   9         13.18         12.99         0.49 o
   8  -4   9          4.36          4.12         1.72 o
   9  -4   9        224.64        227.14         4.23 o
 -11  -3   9          0.12          2.54         0.33 o
 -10  -3   9        260.36        264.20         9.27 o
  -9  -3   9         90.53        101.34         1.97 o
  -8  -3   9        752.95        746.03         9.95 o
  -7  -3   9        253.38        245.83         6.51 o
  -6  -3   9        327.81        326.53         5.67 o
  -5  -3   9         76.83         91.38         1.79 o
  -4  -3   9         14.27         14.24         0.35 o
  -3  -3   9        939.85        966.01        11.71 o
  -2  -3   9        269.99        273.30         3.60 o
  -1  -3   9        198.38        249.76         3.95 o
   0  -3   9       1730.14       1765.39        32.21 o
   1  -3   9          1.06          6.19         1.47 o
   2  -3   9         61.73         64.03        10.81 o
   3  -3   9        762.85        785.88         9.19 o
   4  -3   9        280.42        278.41         3.39 o
   5  -3   9        146.66        146.96         2.51 o
   6  -3   9         72.65         65.73         2.83 o
   7  -3   9        441.56        430.41        14.07 o
   8  -3   9          4.22          4.66         0.40 o
 -11  -2   9        128.05        118.10         4.82 o
 -10  -2   9         48.61         52.33         1.50 o
  -9  -2   9        246.87        227.75         3.97 o
  -8  -2   9        629.53        621.79        14.97 o
  -7  -2   9        137.65        151.78         2.13 o
  -6  -2   9        174.75        178.91         3.33 o
  -5  -2   9       2493.55       2583.06        30.55 o
  -4  -2   9        301.95        312.69        25.63 o
  -3  -2   9         74.52         65.28         1.37 o
  -2  -2   9        332.51        336.84        15.91 o
  -1  -2   9       2495.68       2338.91        53.40 o
   0  -2   9        646.68        674.73        16.68 o
   1  -2   9        197.27        197.83         3.98 o
   2  -2   9         54.75         62.01         9.55 o
   3  -2   9        147.26        138.41         1.84 o
   4  -2   9         77.47         85.74         1.42 o
   5  -2   9        182.99        185.32         2.78 o
   6  -2   9         38.62         45.37         3.68 o
   7  -2   9         17.62         14.08         5.72 o
   8  -2   9         79.06         74.20         1.29 o
 -12  -1   9         35.47         26.73         2.01 o
 -11  -1   9        281.69        326.12        25.81 o
 -10  -1   9         73.18         70.51         2.59 o
  -9  -1   9          0.61          0.46         0.15 o
  -8  -1   9         43.63         48.93         1.59 o
  -7  -1   9       2412.07       2615.41        33.39 o
  -6  -1   9         55.06         50.04         1.29 o
  -5  -1   9        472.19        513.13        12.33 o
  -4  -1   9         80.72         85.57         2.41 o
  -3  -1   9       4696.94       4833.40       153.10 o
  -2  -1   9       1484.14       1674.69       158.32 o
  -1  -1   9       1261.40       1311.00        21.42 o
   0  -1   9        113.74        112.86         8.70 o
   1  -1   9          6.42          1.91         0.20 o
   2  -1   9       1065.53       1098.01        14.50 o
   3  -1   9        272.47        294.13         3.57 o
   4  -1   9          1.59          2.47         0.45 o
   5  -1   9        310.75        308.42         4.43 o
   6  -1   9         24.84         31.28         0.64 o
   7  -1   9          6.32          9.08         1.74 o
   8  -1   9          1.23          1.25         0.25 o
 -12   0   9          7.30          0.88         0.52 o
 -11   0   9         25.79         26.54         1.86 o
  -9   0   9       1135.29       1187.83        43.48 o
  -8   0   9        373.24        392.10         5.33 o
  -7   0   9          8.77         11.91         0.33 o
  -6   0   9          6.44          7.66         0.60 o
  -5   0   9       1940.97       1868.41        36.45 o
  -4   0   9       1511.21       1618.60        29.36 o
  -3   0   9        245.84        238.70        23.00 o
  -2   0   9         97.92         70.98         1.09 o
  -1   0   9         90.96         67.68        20.31 o
   0   0   9        187.36        186.61         4.67 o
   1   0   9        972.32        961.12        19.09 o
   2   0   9         10.93         17.26         4.72 o
   3   0   9        541.46        578.87        18.70 o
   4   0   9        430.74        439.47         6.71 o
   5   0   9       1038.82       1003.68        13.52 o
   6   0   9         65.93         70.89         1.26 o
   7   0   9          1.24          0.86         0.23 o
   8   0   9         77.13         71.82         3.16 o
 -12   1   9         14.45          4.58         1.49 o
 -11   1   9        565.10        499.91        16.46 o
 -10   1   9         39.08         55.49         8.23 o
  -9   1   9          1.57          0.10         0.30 o
  -8   1   9        718.91        685.41        10.24 o
  -7   1   9        683.16        648.70        30.93 o
  -6   1   9        469.72        503.43         5.92 o
  -5   1   9        653.98        683.39         9.94 o
  -4   1   9       1839.34       1780.01        21.34 o
  -3   1   9          1.38          0.84         0.16 o
  -2   1   9       1112.96       1130.59        14.87 o
  -1   1   9       1336.23       1311.69        44.33 o
   0   1   9         44.90         34.51         5.20 o
   1   1   9        168.53        166.42         2.41 o
   2   1   9        222.80        236.53         4.48 o
   3   1   9       2344.22       2468.09        59.12 o
   4   1   9        262.67        262.29        14.32 o
   5   1   9        139.21        151.55         2.02 o
   6   1   9          2.36          1.66         0.24 o
   7   1   9        202.17        188.08         2.39 o
   8   1   9         36.17         27.83         0.80 o
 -12   2   9         34.77         58.51         4.90 o
 -11   2   9          0.14          5.95         0.42 o
 -10   2   9        710.67        779.40        42.41 o
  -9   2   9        319.01        329.84         5.60 o
  -8   2   9        709.28        723.72        16.28 o
  -7   2   9          1.17          1.04         0.25 o
  -6   2   9        379.30        386.28        10.49 o
  -5   2   9         19.83         25.09         1.04 o
  -4   2   9         26.79         28.04         0.77 o
  -3   2   9       1824.22       1921.63        22.91 o
  -2   2   9        274.61        302.35         4.86 o
  -1   2   9         53.26         57.78         0.88 o
   0   2   9        292.37        263.75        12.88 o
   1   2   9       4421.97       4527.81       100.27 o
   2   2   9        301.39        377.87         6.57 o
   3   2   9        197.30        190.96         2.95 o
   4   2   9        648.29        642.46         9.67 o
   5   2   9        106.07         97.74         5.37 o
   6   2   9        320.13        300.40         5.20 o
   7   2   9         52.79         62.67         4.72 o
 -12   3   9         58.91         62.20         2.24 o
 -11   3   9        208.48        183.61         6.04 o
 -10   3   9         25.58         24.51         1.09 o
  -9   3   9        134.27        137.37         2.52 o
  -8   3   9        292.74        311.41        16.41 o
  -7   3   9          0.62          0.67         0.35 o
  -6   3   9         53.92         35.01         1.24 o
  -5   3   9       2321.59       2430.56        26.95 o
  -4   3   9          3.29          1.99         0.72 o
  -3   3   9       1071.16        845.14        13.41 o
  -2   3   9        340.64        350.24         6.02 o
  -1   3   9        184.96        181.18         2.56 o
   0   3   9        469.34        471.79         8.09 o
   1   3   9        380.77        374.78         5.33 o
   2   3   9       2088.41       2179.61        49.97 o
   3   3   9          2.52          2.64         0.28 o
   4   3   9         36.12         40.17         2.93 o
   5   3   9        150.14        169.52         3.08 o
   6   3   9        357.29        358.07         5.02 o
   7   3   9         30.34         30.95         0.84 o
 -12   4   9         36.77         36.95         2.54 o
 -11   4   9        160.03        161.64         5.44 o
 -10   4   9         12.03          9.89         0.40 o
  -9   4   9         19.78         14.99         0.45 o
  -8   4   9        174.68        157.03        28.81 o
  -7   4   9        510.51        527.00        12.78 o
  -6   4   9          0.97          3.27         0.97 o
  -5   4   9        901.11        839.30        18.02 o
  -4   4   9        469.76        553.59         6.99 o
  -3   4   9        677.92        711.86        25.68 o
  -2   4   9        294.53        301.14        17.08 o
  -1   4   9          6.04          6.91         0.65 o
   0   4   9       4061.93       4116.54       129.73 o
   1   4   9          0.93          2.43         0.60 o
   2   4   9         18.80         24.50         0.60 o
   3   4   9        411.59        439.97         5.22 o
   4   4   9        857.52        857.80        27.20 o
   5   4   9          0.51          0.30         0.21 o
   6   4   9         46.14         52.10         0.90 o
 -12   5   9          9.61         10.32         0.56 o
 -11   5   9        174.70        203.06         4.78 o
 -10   5   9         23.63         20.93         2.26 o
  -9   5   9        719.24        704.25        19.89 o
  -8   5   9         39.38         37.25         0.71 o
  -7   5   9        132.23        126.10         1.81 o
  -6   5   9        152.18        132.43         2.52 o
  -5   5   9        214.44        249.45         4.69 o
  -4   5   9        168.90        166.07         2.56 o
  -3   5   9        505.16        554.23         6.54 o
  -2   5   9       2159.45       2193.84        39.48 o
  -1   5   9          1.34          7.41         0.75 o
   0   5   9        495.23        478.33        38.36 o
   1   5   9        374.12        381.47         4.94 o
   2   5   9        212.93        237.09         4.18 o
   3   5   9         38.04         39.95         0.65 o
   4   5   9         22.13         22.60         0.49 o
   5   5   9        575.54        576.05         6.72 o
   6   5   9          6.86          6.33         0.67 o
 -11   6   9        610.57        578.29         9.38 o
 -10   6   9          0.06          0.16         0.19 o
  -9   6   9        467.35        486.89        18.99 o
  -8   6   9          3.06          0.99         0.20 o
  -7   6   9        346.45        332.19        24.71 o
  -6   6   9        217.72        207.79         3.09 o
  -5   6   9       1269.07       1205.93        17.14 o
  -4   6   9        553.09        577.74        26.03 o
  -3   6   9        105.03        121.28         2.43 o
  -2   6   9        168.13        164.30         2.91 o
  -1   6   9       1540.13       1530.85        18.73 o
   0   6   9        454.25        378.85        33.51 o
   1   6   9         63.57         67.65         1.84 o
   2   6   9         78.40        104.67         3.80 o
   3   6   9        163.38        180.24         2.42 o
   4   6   9          0.22          0.56         0.19 o
   5   6   9        222.13        221.72         3.18 o
 -11   7   9        235.10        226.94         3.85 o
 -10   7   9        110.70        103.77         5.25 o
  -9   7   9        434.63        462.26         8.40 o
  -8   7   9        209.64        185.53         3.05 o
  -7   7   9        363.74        367.52        30.31 o
  -6   7   9        185.50        172.45         9.20 o
  -5   7   9        523.41        533.58         6.34 o
  -4   7   9        238.09        258.74         3.71 o
  -3   7   9        408.45        426.55         6.02 o
  -2   7   9          0.41          1.17         0.77 o
  -1   7   9         58.23         60.49         1.04 o
   0   7   9         17.05         13.62         0.42 o
   1   7   9        441.91        419.53         4.80 o
   2   7   9         16.40         19.89         3.36 o
   3   7   9         36.82         47.80         3.33 o
   4   7   9        158.57        171.36         5.99 o
   5   7   9        128.59        135.84         1.74 o
 -11   8   9         17.19         12.61         0.94 o
 -10   8   9          0.08          0.60         0.21 o
  -9   8   9        171.78        167.15         8.50 o
  -8   8   9          2.82          2.00         0.67 o
  -7   8   9        132.29        150.27         7.86 o
  -6   8   9         22.70         20.75         0.45 o
  -5   8   9       1081.75       1024.59        24.39 o
  -4   8   9          5.80          5.61         3.46 o
  -3   8   9         22.26         13.79         0.60 o
  -2   8   9         23.84         24.31         3.78 o
  -1   8   9        913.12        898.02        30.80 o
   0   8   9        131.96        132.58         2.34 o
   1   8   9          6.36          5.15         0.33 o
   2   8   9          8.36          5.98         0.26 o
   3   8   9        242.98        251.33         3.05 o
   4   8   9        298.26        309.82         4.10 o
 -10   9   9         35.43         26.93         1.17 o
  -9   9   9         92.97        106.41         2.09 o
  -8   9   9          8.17          6.86         0.32 o
  -7   9   9         14.41         12.77         0.70 o
  -6   9   9          0.41          1.20         0.23 o
  -5   9   9          0.23          1.75         0.18 o
  -4   9   9          0.67          0.68         0.25 o
  -3   9   9        293.42        297.63         4.41 o
  -2   9   9          1.26          1.99         0.23 o
  -1   9   9         26.86         30.72         0.61 o
   0   9   9          1.01          0.80         0.23 o
   1   9   9        130.79        133.21         1.78 o
   2   9   9         65.34         62.91         1.86 o
   3   9   9        262.10        248.23         3.15 o
 -10  10   9          0.13         -0.02         0.26 o
  -9  10   9          0.36          1.13         0.25 o
  -8  10   9          9.41         10.58         1.04 o
  -7  10   9          8.19          4.03         0.32 o
  -6  10   9         11.34          8.55         0.50 o
  -5  10   9         88.29         87.50         6.81 o
  -4  10   9          6.89         12.14         0.51 o
  -3  10   9          2.06          2.27         1.04 o
  -2  10   9         56.20         64.76         2.66 o
  -1  10   9         98.43        104.99         1.59 o
   0  10   9         28.06         29.55         1.39 o
   1  10   9          0.31          0.18         0.23 o
   2  10   9         95.23         88.25         2.51 o
  -9  11   9         56.78         60.93         2.46 o
  -8  11   9          0.95          1.02         0.21 o
  -7  11   9         65.53         50.33         1.18 o
  -6  11   9          1.74          6.29         0.35 o
  -5  11   9          2.27          2.74         0.35 o
  -4  11   9          0.50          0.39         0.22 o
  -3  11   9         25.87         26.49         0.67 o
  -2  11   9          9.14          6.24         0.32 o
  -1  11   9         96.16        100.61         9.45 o
   0  11   9         34.57         30.72         4.70 o
   1  11   9          0.02          0.43         0.30 o
  -8  12   9          3.21          3.95         0.27 o
  -7  12   9         10.13         10.75         0.40 o
  -6  12   9          2.17          0.60         0.47 o
  -5  12   9        191.57        207.83        22.72 o
  -4  12   9          1.96          2.28         0.65 o
  -3  12   9         34.86         28.23         0.67 o
  -2  12   9         38.08         35.25         0.64 o
  -1  12   9         17.82         19.53         0.61 o
  -6  13   9         26.51         25.81         3.33 o
  -5  13   9         58.56         46.87         0.91 o
  -4  13   9         38.25         36.90         0.77 o
  -3  13   9         22.06         28.80         0.61 o
  -2 -16  10          8.09         11.34         1.29 o
  -1 -16  10          7.18          5.33         0.80 o
   0 -16  10         10.74          6.72         0.92 o
   1 -16  10        191.44        169.51         2.81 o
   2 -16  10         10.50          9.47         0.40 o
   3 -16  10         17.33         22.93         0.87 o
   4 -16  10        135.03        130.58         3.43 o
  -4 -15  10         19.84         18.13         0.75 o
  -3 -15  10          3.18          3.79         0.35 o
  -2 -15  10        301.77        308.72         8.06 o
  -1 -15  10        174.10        184.01         4.23 o
   0 -15  10        109.75        108.23         5.37 o
   1 -15  10          1.81          3.13         0.85 o
   2 -15  10         62.32         79.98        20.29 o
   3 -15  10         18.65         25.58         2.54 o
   4 -15  10        175.39        167.28         2.39 o
   5 -15  10          3.47          2.95         0.37 o
  -5 -14  10         38.89         37.05         1.62 o
  -4 -14  10        830.98        848.58        39.31 o
  -3 -14  10        232.29        273.09         3.46 o
  -2 -14  10        108.42        110.56         1.44 o
  -1 -14  10        414.64        401.26        21.48 o
   0 -14  10        394.34        423.49         6.38 o
   1 -14  10         35.59         38.14         0.86 o
   2 -14  10        696.07        644.37         9.45 o
   3 -14  10         20.56         20.26         1.32 o
   4 -14  10          5.65          6.57         0.70 o
   5 -14  10         10.85          7.94         0.77 o
   6 -14  10        221.66        208.94         2.94 o
  -6 -13  10        367.49        372.37         4.80 o
  -5 -13  10        127.55        131.21         2.18 o
  -4 -13  10          8.55          8.42         0.31 o
  -3 -13  10        112.43        103.81         1.58 o
  -2 -13  10        127.08        140.49         1.89 o
  -1 -13  10        349.66        341.66         8.33 o
   0 -13  10        834.40        844.30        13.80 o
   1 -13  10        306.66        308.91        21.73 o
   2 -13  10         42.48         36.57         3.23 o
   3 -13  10         47.65         54.72         1.13 o
   4 -13  10        763.46        705.53        20.68 o
   5 -13  10          9.25         11.03         0.42 o
   6 -13  10        117.82        104.81         1.81 o
   7 -13  10          9.00          8.50         3.11 o
  -7 -12  10        301.40        273.41         4.17 o
  -6 -12  10          8.85          9.51         0.36 o
  -5 -12  10        182.00        184.41         4.90 o
  -4 -12  10         16.23         23.44         0.49 o
  -3 -12  10        257.68        267.37         3.48 o
  -2 -12  10        137.38        151.65         2.23 o
  -1 -12  10        999.01        995.90        12.05 o
   0 -12  10          6.55          4.52         0.42 o
   1 -12  10        104.84        111.00         2.37 o
   2 -12  10        583.10        600.93        23.99 o
   3 -12  10          5.12          2.58         0.72 o
   4 -12  10          5.15          5.76         1.91 o
   5 -12  10         74.99         73.49         3.33 o
   6 -12  10        311.73        345.66        18.25 o
   7 -12  10         67.48         62.55         1.07 o
  -8 -11  10         45.38         43.20         1.94 o
  -7 -11  10        472.27        473.19         5.90 o
  -6 -11  10         36.42         34.97         0.81 o
  -5 -11  10          4.27          7.05         0.29 o
  -4 -11  10        404.53        453.87         5.69 o
  -3 -11  10         85.17         86.08         1.89 o
  -2 -11  10        301.57        284.51         5.20 o
  -1 -11  10        120.63        105.42         4.05 o
   0 -11  10        982.09        981.54        27.02 o
   1 -11  10         82.39         82.68         1.63 o
   2 -11  10        431.41        417.88         5.37 o
   3 -11  10        357.87        322.68         6.91 o
   4 -11  10        785.11        821.78        10.03 o
   5 -11  10        141.04        144.16         7.66 o
   6 -11  10         59.70         61.76         1.37 o
   7 -11  10        275.89        276.61         3.97 o
   8 -11  10         97.18        111.78         2.54 o
  -8 -10  10          0.03          0.61         0.26 o
  -7 -10  10        149.19        158.51         3.51 o
  -6 -10  10       1626.04       1697.76        43.78 o
  -5 -10  10        359.38        359.43         4.95 o
  -4 -10  10        276.83        257.97         7.11 o
  -3 -10  10          1.79          1.08         0.30 o
  -2 -10  10       1675.12       1802.51        20.07 o
  -1 -10  10          5.11          9.10         1.14 o
   0 -10  10         29.91         39.43         1.19 o
   1 -10  10        511.02        448.14         8.15 o
   2 -10  10         99.61        116.43         3.31 o
   3 -10  10        452.78        449.21         6.34 o
   4 -10  10         70.45         63.46         2.41 o
   5 -10  10        493.72        489.21         6.15 o
   6 -10  10          9.77          7.19         1.77 o
   7 -10  10        180.86        183.26         2.46 o
   8 -10  10        367.28        344.36         4.10 o
  -9  -9  10        102.56         96.95         6.24 o
  -8  -9  10        929.79        932.05        16.66 o
  -7  -9  10        311.49        303.78         9.10 o
  -6  -9  10         12.11         15.26         0.51 o
  -5  -9  10         88.41         93.47        18.72 o
  -4  -9  10       2784.34       2892.32        37.84 o
  -3  -9  10        521.02        534.55         6.60 o
  -2  -9  10         74.62         64.30         4.25 o
  -1  -9  10       1567.37       1556.96        24.36 o
   0  -9  10        416.72        448.54         6.06 o
   1  -9  10        542.69        561.39         6.96 o
   2  -9  10        369.75        378.00         8.20 o
   3  -9  10       1068.93       1058.46        13.91 o
   4  -9  10        184.30        177.18         3.23 o
   5  -9  10          1.15          4.37         1.86 o
   6  -9  10        837.53        818.88         9.96 o
   7  -9  10         29.86         30.02         0.99 o
   8  -9  10         33.93         33.68         0.62 o
  -9  -8  10          2.14          2.45         0.27 o
  -8  -8  10          5.13          6.31         0.45 o
  -7  -8  10         15.53         15.12         1.74 o
  -6  -8  10       1061.39       1081.78        13.08 o
  -5  -8  10         19.58         20.92         1.19 o
  -4  -8  10         48.44         41.95         2.76 o
  -3  -8  10       1986.20       2066.57        48.26 o
  -2  -8  10        269.32        297.11         4.11 o
  -1  -8  10        940.98        934.76        27.37 o
   0  -8  10       3281.56       3326.13       133.13 o
   1  -8  10       1050.99       1076.34        13.87 o
   2  -8  10         49.77         47.54         1.39 o
   3  -8  10        346.24        345.51        12.60 o
   4  -8  10       2669.77       2690.82        32.17 o
   5  -8  10          0.32          1.29         1.07 o
   6  -8  10         12.66         11.39         0.97 o
   7  -8  10          7.54          7.19         0.60 o
   8  -8  10        333.51        347.49        12.53 o
 -10  -7  10         15.77         16.36         0.90 o
  -9  -7  10        170.93        172.66         7.04 o
  -8  -7  10         81.61         75.91         1.66 o
  -7  -7  10          2.56          2.51         0.21 o
  -6  -7  10         30.61         34.99         0.59 o
  -5  -7  10        477.22        470.81         5.97 o
  -4  -7  10        333.48        336.74         5.14 o
  -3  -7  10       1493.89       1589.57        20.87 o
  -2  -7  10        672.28        687.83         8.37 o
  -1  -7  10        155.43        141.57         2.16 o
   0  -7  10         11.58         15.27         0.47 o
   1  -7  10        644.84        663.82        36.20 o
   2  -7  10       3132.99       3238.64        44.77 o
   3  -7  10        902.91        908.27        28.54 o
   4  -7  10         17.52         13.27         1.02 o
   5  -7  10        161.67        144.24         2.14 o
   6  -7  10       1651.02       1670.81        33.54 o
   7  -7  10        310.11        296.42         7.71 o
   8  -7  10         97.56         88.04         2.19 o
 -10  -6  10         26.07         26.01         0.52 o
  -9  -6  10          8.74          9.20         1.19 o
  -8  -6  10          3.44          6.92         0.31 o
  -7  -6  10        232.89        222.57         7.58 o
  -6  -6  10          5.56          5.81         0.50 o
  -5  -6  10        186.38        189.08        12.85 o
  -4  -6  10        229.87        234.30         3.45 o
  -3  -6  10         12.66         14.36         0.33 o
  -2  -6  10         15.95         13.95         0.87 o
  -1  -6  10          2.50          3.02         0.37 o
   1  -6  10         78.76         77.18        13.62 o
   2  -6  10        398.54        389.93         5.57 o
   3  -6  10          1.53          1.92         0.21 o
   4  -6  10       1391.73       1480.66        16.79 o
   5  -6  10        691.72        705.64        50.05 o
   6  -6  10        118.46        112.47         2.51 o
   7  -6  10         80.59         87.49         4.67 o
   8  -6  10        173.82        184.98        12.18 o
 -11  -5  10          3.98          2.45         0.40 o
 -10  -5  10         10.78          9.80         0.85 o
  -9  -5  10        348.07        349.55         5.30 o
  -8  -5  10          2.66          1.64         0.24 o
  -7  -5  10          4.31          5.02         0.24 o
  -6  -5  10         83.28         80.00         2.93 o
  -5  -5  10         55.54         60.60         0.91 o
  -4  -5  10       1279.58       1334.98        20.39 o
  -3  -5  10        309.59        314.49         5.15 o
  -2  -5  10        516.37        583.30         7.40 o
  -1  -5  10         91.74         89.79         2.54 o
   0  -5  10         31.70         25.89         2.31 o
   1  -5  10       1521.86       1543.01        18.58 o
   2  -5  10        865.87        927.64        26.30 o
   3  -5  10        400.12        396.02        10.77 o
   4  -5  10       1071.34       1140.80        21.93 o
   5  -5  10        661.56        650.06        16.21 o
   6  -5  10         45.59         56.29         0.84 o
   7  -5  10        462.86        458.53         5.84 o
   8  -5  10        821.16        883.86        53.15 o
 -11  -4  10        101.47        128.35         3.20 o
 -10  -4  10        270.72        262.78         3.78 o
  -9  -4  10          0.95          1.29         0.21 o
  -8  -4  10         18.58         17.71         0.51 o
  -7  -4  10       1198.58       1193.15        17.15 o
  -6  -4  10         18.44         29.22         7.06 o
  -5  -4  10       1757.96       1771.90        21.10 o
  -4  -4  10        624.26        633.48         7.30 o
  -3  -4  10        208.97        202.24         7.06 o
  -2  -4  10        143.10        133.31         2.39 o
  -1  -4  10       1536.95       1607.60        20.91 o
   0  -4  10        892.53        986.47        35.20 o
   1  -4  10        644.43        672.12        12.56 o
   2  -4  10        429.37        430.71         5.45 o
   3  -4  10        455.13        464.94         5.95 o
   4  -4  10        282.35        303.82         4.95 o
   5  -4  10        276.88        269.86         6.54 o
   6  -4  10        559.55        547.44         6.78 o
   7  -4  10          1.55          0.75         0.27 o
   8  -4  10         18.38         17.60         1.59 o
 -11  -3  10         88.38         62.95         2.44 o
 -10  -3  10          2.36          2.85         0.27 o
  -9  -3  10         53.52         51.19         1.72 o
  -8  -3  10          8.19          4.61         0.42 o
  -7  -3  10         86.68         71.98         9.02 o
  -6  -3  10        574.29        604.84        17.65 o
  -5  -3  10         63.03         63.06         2.54 o
  -4  -3  10         33.28         40.92         0.95 o
  -3  -3  10          4.76          7.64         1.07 o
  -2  -3  10        826.07        813.30        15.34 o
  -1  -3  10        278.41        297.96         9.99 o
   0  -3  10        804.00        895.06        18.42 o
   1  -3  10       1183.73       1218.67        14.72 o
   2  -3  10         92.59        100.48         5.12 o
   3  -3  10         43.39         47.33         2.93 o
   4  -3  10        431.40        432.23         5.20 o
   5  -3  10        343.60        338.06         4.09 o
   6  -3  10          0.64          1.40         0.42 o
   7  -3  10         78.72         62.82         9.67 o
   8  -3  10        174.20        146.72         2.78 o
 -11  -2  10         10.74         19.25         0.99 o
 -10  -2  10        262.35        249.18         3.33 o
  -9  -2  10        171.09        197.39         3.50 o
  -8  -2  10        128.92        130.18         2.38 o
  -7  -2  10         87.37         74.23         2.59 o
  -6  -2  10        921.58        917.15        12.16 o
  -5  -2  10        128.88        135.60        20.26 o
  -4  -2  10       1178.36       1206.34        22.35 o
  -3  -2  10        232.04        237.39         3.70 o
  -2  -2  10         90.37         81.96         2.09 o
  -1  -2  10       1236.05       1247.86        33.41 o
   0  -2  10         29.37         33.22         1.14 o
   1  -2  10         32.41         22.23         7.14 o
   2  -2  10        103.98        117.51         1.93 o
   3  -2  10          6.36          9.89         2.51 o
   4  -2  10        170.41        170.07         2.24 o
   5  -2  10        123.22        150.76         2.78 o
   6  -2  10        554.05        525.25         6.36 o
   7  -2  10         43.78         38.98         2.56 o
   8  -2  10          1.47          1.83         0.37 o
 -11  -1  10         61.65         56.76         2.19 o
 -10  -1  10        256.42        255.81        23.17 o
  -9  -1  10        119.80        110.30         1.55 o
  -8  -1  10         51.07         44.49         0.75 o
  -7  -1  10         42.53         41.01         0.74 o
  -6  -1  10        812.90        782.60        10.34 o
  -5  -1  10          1.36          2.28         0.35 o
  -4  -1  10          2.51          2.39         0.50 o
  -3  -1  10        466.23        520.04        12.53 o
  -2  -1  10       1412.98       1292.41        70.08 o
  -1  -1  10        169.85        172.37         2.82 o
   0  -1  10       2015.61       2216.87        34.83 o
   1  -1  10        279.62        281.98         3.84 o
   2  -1  10        223.74        215.08         3.20 o
   3  -1  10        346.73        337.48         5.35 o
   4  -1  10        862.65        847.74        11.46 o
   5  -1  10        104.31        113.08         9.77 o
   6  -1  10         66.29         66.80         1.01 o
   7  -1  10          0.68          0.77         0.45 o
   8  -1  10         29.42         30.71         0.58 o
 -12   0  10         68.94         76.67         2.88 o
 -11   0  10         87.46         58.23         1.79 o
 -10   0  10         22.84         16.39         1.27 o
  -9   0  10        140.31        138.29         2.04 o
  -8   0  10        651.14        638.48         9.94 o
  -7   0  10          0.95          1.72         0.50 o
  -6   0  10        337.55        365.09         4.39 o
  -5   0  10        653.22        695.05        13.08 o
  -4   0  10       2274.84       2122.77       119.83 o
  -3   0  10       1354.42       1351.05        16.34 o
  -2   0  10       1057.97       1080.85        24.02 o
  -1   0  10         11.91         18.87         0.75 o
   0   0  10        385.49        273.58         6.46 o
   1   0  10       2187.65       2479.70        46.34 o
   2   0  10        743.73        784.43        19.37 o
   3   0  10        202.68        234.55         3.23 o
   4   0  10         68.39         77.76         1.57 o
   5   0  10          2.22          2.27         0.30 o
   6   0  10         82.13         74.25         1.17 o
   7   0  10         13.10          9.04         0.31 o
 -12   1  10         91.39         83.39         3.63 o
 -10   1  10        356.82        327.72         5.94 o
  -9   1  10         22.29         27.89         0.56 o
  -8   1  10         22.62         26.16         0.70 o
  -7   1  10        113.63        116.92         1.66 o
  -6   1  10        718.59        738.87        27.80 o
  -5   1  10        358.48        357.53         4.53 o
  -4   1  10        396.12        411.49        15.41 o
  -3   1  10          3.64          3.77         0.55 o
  -2   1  10        136.86        138.63         2.14 o
  -1   1  10         68.17         70.39         1.18 o
   0   1  10       1610.48       1829.13        40.40 o
   1   1  10         19.97         10.63         0.47 o
   2   1  10         38.65         39.12         0.73 o
   3   1  10        242.87        274.34        19.47 o
   4   1  10        130.48        129.87         3.18 o
   5   1  10         42.49         42.95        10.59 o
   6   1  10         19.31         17.14         0.82 o
   7   1  10         79.38         72.00         2.61 o
 -12   2  10        115.64        107.00         2.88 o
 -11   2  10          3.27          3.83         0.60 o
 -10   2  10         12.47         13.43         0.65 o
  -9   2  10        257.06        252.12         3.60 o
  -8   2  10          2.24          5.82         0.30 o
  -7   2  10        753.68        752.53        14.87 o
  -6   2  10        397.37        399.73         6.89 o
  -5   2  10        895.42        872.44        12.82 o
  -4   2  10        957.45        970.34        11.97 o
  -3   2  10       1377.62       1379.32        22.23 o
  -2   2  10        466.90        528.14        25.33 o
  -1   2  10        521.64        531.21         8.85 o
   0   2  10        467.10        496.48        11.21 o
   1   2  10          1.03          6.59         1.47 o
   2   2  10        407.16        411.37         5.10 o
   3   2  10         76.86         73.92         1.67 o
   4   2  10         84.03         91.98         2.64 o
   5   2  10         74.96         63.88         1.81 o
   6   2  10         69.73         74.29         1.16 o
   7   2  10         61.11         55.00         0.86 o
 -12   3  10          0.64          5.22         0.65 o
 -11   3  10        104.72        116.88         3.95 o
 -10   3  10         78.68         84.03         3.65 o
  -9   3  10        402.72        414.53        13.10 o
  -8   3  10         44.56         38.18         0.88 o
  -7   3  10        298.59        327.39         9.45 o
  -6   3  10         12.97         14.44         1.17 o
  -5   3  10        153.42        171.04         3.20 o
  -4   3  10        595.66        533.29        10.67 o
  -3   3  10        303.63        338.55        10.42 o
  -2   3  10        985.40       1010.37        21.46 o
  -1   3  10          9.66         11.27         0.55 o
   0   3  10       1375.29       1495.42        46.52 o
   1   3  10        446.97        515.32         6.57 o
   2   3  10          2.06          3.96         0.26 o
   3   3  10        138.60        135.00         2.09 o
   4   3  10         74.81         79.98         1.17 o
   5   3  10        106.86         96.05         1.35 o
   6   3  10         75.68         64.30         7.19 o
 -12   4  10        113.33        101.16         2.60 o
 -11   4  10          4.10          2.28         0.65 o
 -10   4  10        358.58        377.45        13.48 o
  -9   4  10         13.44         16.08         0.65 o
  -8   4  10         12.13         11.05         0.62 o
  -7   4  10        339.44        364.22        12.11 o
  -6   4  10       1334.60       1313.50        15.99 o
  -5   4  10         78.69         69.18         2.36 o
  -4   4  10         37.65         28.95         7.96 o
  -3   4  10        143.22        182.79         3.41 o
  -2   4  10        637.03        714.96         8.93 o
  -1   4  10        332.44        348.02         5.32 o
   0   4  10        132.08        137.49         8.18 o
   1   4  10        603.80        603.50         7.65 o
   2   4  10          1.35          2.99         0.29 o
   3   4  10          3.56          2.72         0.24 o
   4   4  10         61.21         60.42         0.97 o
   5   4  10        434.71        395.46         4.97 o
   6   4  10        165.30        143.13         1.90 o
 -11   5  10         12.52          6.31         0.70 o
 -10   5  10          1.80          1.34         0.30 o
  -9   5  10          3.76          7.74         0.40 o
  -8   5  10       1245.49       1266.08        30.98 o
  -7   5  10        154.90        149.54         5.82 o
  -6   5  10         34.01         33.17         1.14 o
  -5   5  10        270.71        280.36         3.63 o
  -4   5  10       2416.79       2369.80        72.50 o
  -3   5  10        519.19        515.10         6.14 o
  -2   5  10        132.95        172.20         3.06 o
  -1   5  10        946.00        970.66        11.02 o
   0   5  10        173.81        156.03         2.68 o
   1   5  10         77.99         58.29         1.30 o
   2   5  10         94.10        105.20         1.55 o
   3   5  10        122.45        105.43         2.81 o
   4   5  10         94.05         92.92         5.39 o
   5   5  10          5.10          6.95         0.50 o
 -11   6  10          0.71          0.27         0.55 o
 -10   6  10        509.02        464.46         6.91 o
  -9   6  10         17.08         14.72         0.62 o
  -8   6  10         84.24         95.49        29.24 o
  -7   6  10          6.50          4.38         0.87 o
  -6   6  10        850.05        832.03        44.38 o
  -5   6  10        353.00        316.08         4.18 o
  -4   6  10        760.03        806.63         9.93 o
  -3   6  10        302.22        302.73         3.71 o
  -2   6  10        597.13        660.71        29.24 o
  -1   6  10         57.22         65.77         1.10 o
   0   6  10       1935.87       1922.10        27.50 o
   1   6  10          1.88          5.45         0.32 o
   2   6  10          1.79          5.13         1.72 o
   3   6  10         54.49         56.76         1.35 o
   4   6  10        517.16        505.69         6.89 o
 -11   7  10         11.36          9.08         0.30 o
 -10   7  10         15.41         21.31         0.63 o
  -9   7  10          0.17          1.53         0.32 o
  -8   7  10         41.51         46.96         1.11 o
  -7   7  10        307.92        313.55         5.47 o
  -6   7  10        369.50        334.22         5.22 o
  -5   7  10         79.46         78.80         2.16 o
  -4   7  10        130.63        124.32         4.67 o
  -3   7  10        506.47        496.78        13.48 o
  -2   7  10        851.40        837.96        10.61 o
  -1   7  10         47.91         35.89         1.37 o
   0   7  10          2.32          2.40         0.67 o
   1   7  10         39.44         42.79         0.74 o
   2   7  10        430.84        434.53         5.98 o
   3   7  10        120.18        135.81        11.19 o
   4   7  10          3.20          4.85         0.47 o
 -10   8  10          8.11          9.89         0.35 o
  -9   8  10        139.56        129.58         2.28 o
  -8   8  10         18.25         15.08         1.72 o
  -7   8  10        167.69        167.08         3.43 o
  -6   8  10        142.27        138.74         3.73 o
  -5   8  10          8.90          9.25         1.49 o
  -4   8  10        373.26        354.58         8.75 o
  -3   8  10         20.01         20.35         1.04 o
  -2   8  10         43.08         29.13        13.80 o
  -1   8  10          4.17          4.63         1.91 o
   0   8  10        544.94        524.00        12.03 o
   1   8  10         74.46         67.35         1.21 o
   2   8  10         36.86         39.39         1.07 o
   3   8  10        170.25        187.54         4.62 o
 -10   9  10         44.30         34.06         1.34 o
  -9   9  10          5.18          7.75         0.35 o
  -8   9  10          4.69          7.29         0.30 o
  -7   9  10         16.11         16.75         1.34 o
  -6   9  10        333.01        298.72         8.68 o
  -5   9  10          4.28          8.05         4.23 o
  -4   9  10          9.78         14.19         0.70 o
  -3   9  10          9.49          8.05         0.40 o
  -2   9  10         48.92         43.69         3.73 o
  -1   9  10         44.44         36.68         6.22 o
   0   9  10          0.86          1.45         0.23 o
   1   9  10         57.90         59.60         5.72 o
   2   9  10         26.45         35.76         0.70 o
  -9  10  10          3.01          3.64         0.30 o
  -8  10  10        188.22        167.20         5.32 o
  -7  10  10         12.96         11.93         0.37 o
  -6  10  10         71.93         75.25         1.15 o
  -5  10  10         28.88         25.21         0.77 o
  -4  10  10         41.24         38.74         4.08 o
  -3  10  10         31.58         25.79         1.07 o
  -2  10  10          0.16          0.70         0.47 o
  -1  10  10          8.06          7.12         0.65 o
   0  10  10          8.83          8.35         0.55 o
   1  10  10         43.37         37.90         5.69 o
  -8  11  10          1.73          5.17         0.29 o
  -7  11  10         18.45         23.34         0.57 o
  -6  11  10         32.11         30.36         0.57 o
  -5  11  10         44.73         36.72         0.85 o
  -4  11  10          5.31          4.41         0.75 o
  -3  11  10         26.05         23.09         0.97 o
  -2  11  10          4.74          4.23         0.90 o
  -1  11  10         28.78         29.21         0.87 o
   0  11  10        117.92        107.61         1.65 o
  -7  12  10         14.24          9.34         0.65 o
  -6  12  10         80.84         69.62         1.27 o
  -5  12  10          6.98          3.68         0.25 o
  -4  12  10        155.74        163.57         7.91 o
  -3  12  10         18.14         18.44         1.02 o
  -2  12  10         98.02         79.48         2.78 o
  -2 -16  11        115.71        113.28         2.61 o
  -1 -16  11         64.15         68.00         4.48 o
   0 -16  11          0.95          1.69         0.23 o
   1 -16  11         74.51        100.44         2.69 o
   2 -16  11          3.62          6.96         0.47 o
   3 -16  11        419.35        425.89        10.09 o
  -3 -15  11        103.28        119.65         3.11 o
  -2 -15  11         46.36         33.77         0.64 o
  -1 -15  11         84.27         80.26         2.16 o
   0 -15  11        153.17        165.55         7.11 o
   1 -15  11        628.54        561.38         7.03 o
   2 -15  11         65.57         63.81         0.93 o
   3 -15  11        119.24        116.65         1.59 o
   4 -15  11         38.31         37.44         4.13 o
  -5 -14  11         13.57         14.91         0.75 o
  -4 -14  11         14.87         13.86         0.39 o
  -3 -14  11        359.82        354.13         4.58 o
  -2 -14  11        300.34        291.76         6.31 o
  -1 -14  11         62.67         53.21         2.34 o
   0 -14  11         81.99         79.37         6.02 o
   1 -14  11         29.12         29.84         0.76 o
   2 -14  11        186.74        183.85         4.77 o
   3 -14  11        299.88        317.04         4.53 o
   4 -14  11          0.13          0.57         0.21 o
   5 -14  11        132.61        134.47         1.88 o
  -6 -13  11          2.78          1.39         0.26 o
  -5 -13  11        117.41         99.00         1.79 o
  -4 -13  11         76.71         80.41         1.20 o
  -3 -13  11          1.72          2.71         0.23 o
  -2 -13  11         85.59         84.53         2.06 o
  -1 -13  11        194.47        232.26         3.22 o
   0 -13  11        159.00        165.91         5.94 o
   1 -13  11        338.76        348.89         4.39 o
   2 -13  11         48.05         46.80         2.88 o
   3 -13  11         36.70         38.55         0.74 o
   4 -13  11          0.16          1.14         0.27 o
   5 -13  11         73.80         76.72         1.23 o
   6 -13  11        218.94        213.86         2.86 o
  -7 -12  11         42.02         47.94         2.73 o
  -6 -12  11         82.16         87.10         2.14 o
  -5 -12  11         73.52         80.01         1.19 o
  -4 -12  11         47.03         41.13         7.63 o
  -3 -12  11         48.48         52.55         0.89 o
  -2 -12  11        361.56        356.69         6.04 o
  -1 -12  11        211.82        204.10         2.80 o
   0 -12  11         55.46         54.45         1.69 o
   1 -12  11         80.09         70.05         1.16 o
   2 -12  11         60.95         85.25         1.76 o
   3 -12  11        262.16        271.88         3.83 o
   4 -12  11         28.45         33.36         1.19 o
   5 -12  11          7.44          7.60         0.37 o
   6 -12  11         39.91         34.37         1.79 o
   7 -12  11         14.43         17.02         5.79 o
  -7 -11  11         73.93         59.77         1.28 o
  -6 -11  11        340.13        327.99         9.85 o
  -5 -11  11        134.15        123.38         1.90 o
  -4 -11  11         44.10         46.19         3.51 o
  -3 -11  11        827.73        822.06        10.11 o
  -2 -11  11        427.36        418.97         5.32 o
  -1 -11  11          0.73          0.57         0.17 o
   0 -11  11         28.41         19.05         0.44 o
   1 -11  11       1067.44       1078.54        13.96 o
   2 -11  11         30.17         38.85         1.57 o
   3 -11  11        115.22        122.38         2.36 o
   4 -11  11         98.59        103.99         1.48 o
   5 -11  11        253.23        244.17         4.01 o
   6 -11  11         20.55         23.06         4.75 o
   7 -11  11         58.65         58.58         3.95 o
  -8 -10  11        414.43        439.58         5.75 o
  -7 -10  11         46.39         38.09         2.66 o
  -6 -10  11         62.06         63.34         1.09 o
  -5 -10  11        910.14        953.48        11.66 o
  -4 -10  11         80.36         82.80         2.88 o
  -3 -10  11        156.13        158.21         2.20 o
  -2 -10  11        236.56        214.67         8.88 o
  -1 -10  11        939.52        890.82        11.67 o
   0 -10  11         90.00         87.77         1.59 o
   1 -10  11        175.99        184.14         2.45 o
   2 -10  11        177.67        171.44         2.76 o
   3 -10  11        277.89        301.02         4.29 o
   4 -10  11        131.03        130.27         5.12 o
   5 -10  11         68.41         73.18         2.06 o
   6 -10  11        229.79        215.25         4.38 o
   7 -10  11          5.76          6.04         0.55 o
  -9  -9  11         50.78         49.63         0.85 o
  -8  -9  11         39.14         48.29         0.79 o
  -7  -9  11        772.75        831.27        26.43 o
  -6  -9  11        119.97        112.60         2.04 o
  -5  -9  11        220.55        219.08         5.44 o
  -4  -9  11        102.75        128.99        27.30 o
  -3  -9  11       2338.95       2294.69        25.33 o
  -2  -9  11        552.82        544.42         7.28 o
  -1  -9  11         79.51         81.23         1.26 o
   0  -9  11        147.38        135.93         2.07 o
   1  -9  11        130.74        155.33         4.30 o
   2  -9  11        472.93        477.26        22.50 o
   3  -9  11        393.44        387.69         8.10 o
   4  -9  11        484.57        506.52        14.47 o
   5  -9  11          7.79          7.53         0.60 o
   6  -9  11        178.44        168.57         3.13 o
   7  -9  11        146.33        126.69         5.64 o
  -9  -8  11        515.57        541.91         6.62 o
  -8  -8  11          0.34          0.26         0.23 o
  -7  -8  11        123.44        143.46         9.10 o
  -6  -8  11         17.17         22.04         0.59 o
  -5  -8  11       2100.80       2186.33        27.83 o
  -4  -8  11        846.55        859.44        10.50 o
  -3  -8  11        278.55        313.06         8.20 o
  -2  -8  11        582.46        574.45         8.46 o
  -1  -8  11        167.81        192.69         4.15 o
   0  -8  11       1477.91       1477.97        20.99 o
   1  -8  11        226.61        236.13         3.39 o
   2  -8  11       1501.98       1510.56        24.04 o
   3  -8  11          2.96          3.71         0.29 o
   4  -8  11          3.68          5.95         3.06 o
   5  -8  11        856.53        899.87        11.23 o
   6  -8  11          2.48          4.18         0.72 o
   7  -8  11         84.12         80.31         1.28 o
 -10  -7  11          4.86          7.23         1.96 o
  -9  -7  11          6.98          5.73         0.26 o
  -8  -7  11          0.25          0.58         0.23 o
  -7  -7  11        267.95        281.80         9.72 o
  -6  -7  11         33.17         34.59         0.63 o
  -5  -7  11        133.60        138.29         2.04 o
  -4  -7  11       1578.24       1649.71        29.41 o
  -3  -7  11          8.79         14.42         6.66 o
  -2  -7  11        575.78        588.56         7.45 o
  -1  -7  11        578.30        569.25         9.36 o
   0  -7  11       2348.11       2382.11        30.99 o
   1  -7  11        519.20        512.59        13.40 o
   2  -7  11        260.05        278.78        11.68 o
   3  -7  11       1126.14       1132.18        14.87 o
   4  -7  11         55.33         70.39         6.29 o
   5  -7  11          6.99          8.60         0.94 o
   6  -7  11         83.54         93.32         1.82 o
   7  -7  11        233.32        226.48         6.84 o
   8  -7  11        266.86        250.32         3.39 o
 -10  -6  11        196.60        201.93         3.31 o
  -9  -6  11        142.59        140.11         2.66 o
  -8  -6  11        313.66        310.85         3.99 o
  -7  -6  11         22.83         20.04         1.27 o
  -6  -6  11        619.87        629.79         9.15 o
  -5  -6  11        229.42        222.74        13.72 o
  -4  -6  11        894.93        943.32        12.30 o
  -3  -6  11         64.76         66.70         5.74 o
  -2  -6  11       1335.27       1316.09        19.08 o
  -1  -6  11          0.49          2.49         0.42 o
   0  -6  11         97.80        107.42         4.87 o
   1  -6  11       1458.45       1552.12        34.71 o
   2  -6  11         98.16         89.78         1.41 o
   3  -6  11        194.33        200.19         9.70 o
   4  -6  11        652.08        610.14         7.15 o
   5  -6  11        701.26        733.48        18.72 o
   6  -6  11        389.33        414.20         4.96 o
   7  -6  11         23.02         20.96         0.60 o
   8  -6  11        165.45        165.32         6.14 o
 -10  -5  11         42.20         46.21         2.36 o
  -9  -5  11        113.55        121.90         3.03 o
  -8  -5  11        283.07        271.19         4.22 o
  -7  -5  11        148.05        132.19         6.66 o
  -6  -5  11        983.83        971.15        15.46 o
  -5  -5  11        789.19        822.08         9.70 o
  -4  -5  11        210.28        246.50        22.85 o
  -3  -5  11        405.18        422.08         5.03 o
  -2  -5  11          0.44          1.52         0.27 o
  -1  -5  11       2216.34       2281.94        29.13 o
   0  -5  11          0.19          0.75         0.30 o
   1  -5  11        879.92        914.10        35.03 o
   2  -5  11        493.04        466.04        12.56 o
   3  -5  11        477.84        533.56        11.41 o
   4  -5  11        287.25        310.70         3.79 o
   5  -5  11         21.29         23.04         3.13 o
   6  -5  11        363.63        358.03         4.87 o
   7  -5  11          2.15          1.97         0.24 o
   8  -5  11         94.33         79.52         1.79 o
 -11  -4  11         35.51         32.68         2.61 o
 -10  -4  11         13.73         19.80         9.02 o
  -9  -4  11        148.73        156.53         5.25 o
  -8  -4  11        382.61        355.42        56.21 o
  -7  -4  11        479.10        466.27         6.93 o
  -6  -4  11         19.87         22.35         1.39 o
  -5  -4  11          6.31         11.32         1.24 o
  -4  -4  11        241.85        231.43         4.15 o
  -3  -4  11       1128.96       1188.53        15.42 o
  -2  -4  11          2.73          4.03         0.27 o
  -1  -4  11        325.98        357.79        11.91 o
   0  -4  11       1479.95       1481.73        19.21 o
   1  -4  11         12.05         13.12         1.94 o
   2  -4  11         36.66         32.41         0.97 o
   3  -4  11         35.83         38.80         1.86 o
   4  -4  11        629.18        695.73        18.12 o
   5  -4  11        344.94        312.58         4.00 o
   6  -4  11        396.29        369.29         4.66 o
   7  -4  11        341.89        360.84         4.67 o
 -11  -3  11        139.49        148.67         2.67 o
 -10  -3  11         36.81         33.74         0.66 o
  -9  -3  11        237.54        270.12         4.17 o
  -8  -3  11         72.22         74.36         3.65 o
  -7  -3  11         10.09         12.09         0.36 o
  -6  -3  11         85.64         73.76         1.56 o
  -5  -3  11       1570.96       1664.48        23.40 o
  -4  -3  11        170.36        165.33         4.33 o
  -3  -3  11         72.52         76.95         1.69 o
  -2  -3  11        917.70        922.54        12.08 o
  -1  -3  11         89.34         85.58         1.37 o
   0  -3  11        300.04        308.41         7.19 o
   1  -3  11        146.16        150.72         6.51 o
   2  -3  11         92.26         95.04         1.48 o
   3  -3  11         27.47         25.35         1.86 o
   4  -3  11        148.08        154.21         6.12 o
   5  -3  11       1161.90       1149.48        19.34 o
   6  -3  11          0.42          0.94         0.32 o
   7  -3  11         92.00         92.45         1.49 o
 -11  -2  11         43.33         48.46         2.31 o
 -10  -2  11          1.95          2.23         0.35 o
  -9  -2  11         97.87        102.00         4.05 o
  -8  -2  11         69.07         58.66         3.65 o
  -7  -2  11       1301.29       1299.55        16.85 o
  -6  -2  11        267.83        279.75         4.82 o
  -5  -2  11        334.10        333.49         6.29 o
  -4  -2  11        400.61        397.24        11.01 o
  -3  -2  11       2151.84       2159.37        33.89 o
  -2  -2  11        244.79        266.38         9.57 o
  -1  -2  11       1786.95       1944.46        25.11 o
   0  -2  11        177.31        207.17         3.67 o
   1  -2  11          5.14          8.41         3.65 o
   2  -2  11        495.46        493.42         6.49 o
   3  -2  11       1527.30       1579.53        19.00 o
   4  -2  11        310.21        310.09        13.08 o
   5  -2  11          0.66          0.93         0.19 o
   6  -2  11         22.28         24.32         0.77 o
   7  -2  11        365.56        364.04         4.64 o
 -11  -1  11         69.69         69.58         2.46 o
 -10  -1  11         24.51         21.93         2.91 o
  -9  -1  11        450.26        451.87         5.27 o
  -8  -1  11         52.61         47.52         0.95 o
  -7  -1  11        146.54        161.60         4.18 o
  -6  -1  11         30.00         40.86         0.91 o
  -5  -1  11       1261.64       1359.44        34.96 o
  -4  -1  11         18.54         20.79         0.59 o
  -3  -1  11        565.53        681.10        23.12 o
  -2  -1  11        175.78        185.30         3.04 o
  -1  -1  11        726.05        781.90        57.58 o
   0  -1  11        324.48        336.34         6.64 o
   1  -1  11       1041.25       1096.30        26.60 o
   2  -1  11         41.69         32.95        13.23 o
   3  -1  11         26.39         31.90         0.63 o
   4  -1  11       1023.08       1023.17        13.55 o
   5  -1  11        855.97        817.54        19.76 o
   6  -1  11         38.94         41.25         1.47 o
   7  -1  11          3.79          4.19         0.37 o
 -11   0  11        327.37        321.21         7.51 o
 -10   0  11        192.29        178.91         2.63 o
  -9   0  11         40.16         40.38         0.87 o
  -8   0  11          9.21          8.73         0.30 o
  -7   0  11        444.80        466.97         8.35 o
  -6   0  11        113.68        114.52         2.24 o
  -5   0  11        152.07        154.71         5.69 o
  -4   0  11        188.99        202.88         2.51 o
  -3   0  11          0.23          0.54         0.19 o
  -2   0  11         74.57         74.52         1.64 o
  -1   0  11        366.43        397.99         5.19 o
   0   0  11         17.69         10.69         2.76 o
   1   0  11         43.54         39.32         0.82 o
   2   0  11         21.08         18.57         2.19 o
   3   0  11        690.36        725.60        33.14 o
   4   0  11         98.09         98.27         3.26 o
   5   0  11        305.02        298.28         3.80 o
   6   0  11         40.93         44.64         0.80 o
   7   0  11        142.43        130.76         1.67 o
 -11   1  11          0.21          0.90         0.32 o
 -10   1  11         87.95         79.13         2.19 o
  -9   1  11        261.37        289.29         7.41 o
  -8   1  11         47.06         38.39         1.39 o
  -7   1  11        163.74        161.52         2.60 o
  -6   1  11         64.93         62.15         2.31 o
  -5   1  11          0.70          0.95         0.21 o
  -4   1  11        755.89        813.62        10.83 o
  -3   1  11         40.26         59.98         2.78 o
  -2   1  11         11.74         12.44         3.65 o
  -1   1  11        300.06        301.14         8.01 o
   0   1  11         38.86         36.89         1.09 o
   1   1  11       1520.26       1552.73        18.92 o
   2   1  11        484.49        491.70         6.54 o
   3   1  11        146.34        154.91         4.60 o
   4   1  11         46.49         44.03         0.79 o
   5   1  11        324.00        313.56         3.90 o
   6   1  11        194.72        207.36         2.53 o
 -11   2  11        439.60        399.29        12.95 o
 -10   2  11         20.72         25.79         1.07 o
  -9   2  11         10.45         10.38         4.90 o
  -8   2  11        156.03        155.50         3.98 o
  -7   2  11        285.44        276.04        24.36 o
  -6   2  11        330.14        311.87         5.30 o
  -5   2  11          5.80          9.40         0.60 o
  -4   2  11         33.25         38.55         0.79 o
  -3   2  11        369.19        365.94         5.22 o
  -2   2  11        105.97         98.15         1.47 o
  -1   2  11        521.99        589.14         7.50 o
   0   2  11        222.93        256.78        29.81 o
   1   2  11          0.91          0.65         0.19 o
   2   2  11         49.60         52.84         0.91 o
   3   2  11        113.72        110.73         2.98 o
   4   2  11         33.97         30.77         1.44 o
   5   2  11         15.14         14.74         0.43 o
   6   2  11         82.07         88.52         1.91 o
 -11   3  11          2.99         10.72         0.70 o
 -10   3  11        154.12        162.68         4.10 o
  -9   3  11        185.28        203.55         3.62 o
  -8   3  11        136.37        139.89         3.70 o
  -7   3  11        227.22        235.51        29.34 o
  -6   3  11        401.63        352.20        49.72 o
  -5   3  11         51.59         52.01         0.95 o
  -4   3  11         14.52          9.89         0.47 o
  -3   3  11       1371.44       1443.36        18.86 o
  -2   3  11        223.08        241.61        19.89 o
  -1   3  11          8.08         10.21         0.60 o
   0   3  11        517.23        537.53         8.17 o
   1   3  11        796.10        725.19        29.61 o
   2   3  11          4.06          3.94         1.17 o
   3   3  11         57.60         63.20         0.98 o
   4   3  11         45.48         39.36         5.89 o
   5   3  11          0.95          1.53         0.29 o
 -11   4  11        117.63        119.05         2.29 o
 -10   4  11         77.11         73.99         3.80 o
  -9   4  11        139.06        138.47         2.78 o
  -8   4  11        144.88        156.83         4.03 o
  -7   4  11         17.61         24.90         2.01 o
  -6   4  11          7.62          6.17         0.55 o
  -5   4  11       1175.67       1184.90        37.22 o
  -3   4  11         61.90         85.18         1.76 o
  -2   4  11         53.58         69.22         7.76 o
  -1   4  11        956.32        904.76        12.18 o
   0   4  11        448.45        498.96        11.39 o
   1   4  11        146.44        170.98         2.81 o
   2   4  11          1.43          1.04         0.21 o
   3   4  11        312.26        301.70         4.00 o
   4   4  11        213.31        197.71         2.69 o
   5   4  11        670.00        621.39         8.28 o
 -11   5  11         39.44         34.74         1.37 o
 -10   5  11          3.22          1.92         0.21 o
  -9   5  11          0.56          0.30         0.25 o
  -8   5  11         58.28         74.84         3.93 o
  -7   5  11        853.59        856.55        11.61 o
  -6   5  11         64.24         68.45         1.55 o
  -5   5  11         46.27         53.63         2.26 o
  -4   5  11          2.56          5.68         0.47 o
  -3   5  11        967.06       1029.08        51.14 o
  -2   5  11        114.27        153.58         2.61 o
  -1   5  11        897.08        824.33        13.41 o
   0   5  11         37.19         32.86         0.79 o
   1   5  11         38.84         29.46         1.72 o
   2   5  11        500.31        490.34        17.50 o
   3   5  11        268.44        254.16         3.61 o
   4   5  11         98.41         82.66        17.73 o
 -11   6  11          1.48          0.94         0.40 o
 -10   6  11         73.95         52.62         1.18 o
  -9   6  11        649.44        639.70         7.72 o
  -8   6  11         52.89         60.54         1.54 o
  -7   6  11         12.29         11.09         0.57 o
  -6   6  11         69.72         69.99         2.29 o
  -5   6  11        430.36        482.48        19.74 o
  -4   6  11        571.63        539.54         7.35 o
  -3   6  11        208.91        187.91         3.48 o
  -2   6  11        430.69        415.84        29.49 o
  -1   6  11         73.74         80.11         2.24 o
   0   6  11        256.77        239.93         3.31 o
   1   6  11        205.99        222.49         3.07 o
   2   6  11         20.68          8.49         0.40 o
   3   6  11          5.37          5.62         0.82 o
   4   6  11         47.36         51.09         0.91 o
 -10   7  11          4.57          5.92         0.77 o
  -9   7  11         38.23         38.22         9.77 o
  -8   7  11         16.12         12.01         0.45 o
  -7   7  11        233.01        225.13         4.10 o
  -6   7  11         71.75         67.60         3.33 o
  -5   7  11        481.70        471.49         7.13 o
  -4   7  11        288.93        310.76         5.66 o
  -3   7  11         26.57         35.18         1.22 o
  -2   7  11        207.40        210.20        10.57 o
  -1   7  11        733.30        745.36         8.67 o
   0   7  11          4.40          1.37         0.24 o
   1   7  11         33.66         38.02         0.65 o
   2   7  11         18.08         16.56         5.69 o
   3   7  11        469.60        479.64         7.61 o
 -10   8  11         56.23         45.96         1.94 o
  -9   8  11        182.70        212.54         3.78 o
  -8   8  11         70.35         61.34         0.96 o
  -7   8  11        177.84        170.87         2.51 o
  -6   8  11         45.25         32.45        12.13 o
  -5   8  11         24.91         31.55         0.99 o
  -4   8  11        335.54        354.05        11.68 o
  -3   8  11        184.20        179.42         2.76 o
  -2   8  11          2.08          1.34         0.32 o
  -1   8  11         15.55         16.40         0.37 o
   0   8  11          2.89          2.98         0.82 o
   1   8  11        668.02        652.39         8.11 o
   2   8  11         35.81         39.94         6.96 o
  -9   9  11         93.58         94.26         4.13 o
  -8   9  11         24.02         18.90         4.43 o
  -7   9  11          6.67         12.08         0.90 o
  -6   9  11         17.60         23.39         1.47 o
  -5   9  11        236.38        207.24         3.01 o
  -4   9  11         29.12         38.08         7.19 o
  -3   9  11          0.12          0.77         0.21 o
  -2   9  11         12.97          9.47         0.33 o
  -1   9  11        338.34        335.70         6.71 o
   0   9  11        130.09        125.16         2.20 o
   1   9  11         24.92         24.37         2.01 o
  -8  10  11          1.52          1.17         0.19 o
  -7  10  11        111.54        114.21         5.42 o
  -6  10  11         95.02         78.77         1.39 o
  -5  10  11          6.54          2.81         0.30 o
  -4  10  11         13.49         16.99         0.52 o
  -3  10  11         50.03         46.33         4.23 o
  -2  10  11        153.10        156.33         2.05 o
  -1  10  11          5.98          9.25         0.52 o
   0  10  11         13.67         18.30         0.85 o
  -7  11  11          3.88         10.03         1.12 o
  -6  11  11          2.25          5.10         0.62 o
  -5  11  11        167.20        167.61         2.45 o
  -4  11  11         65.45         53.98         1.12 o
  -3  11  11          8.10          9.76         0.33 o
  -2  11  11          6.22          5.01         0.80 o
   0 -16  12        310.26        294.92        20.66 o
   1 -16  12        309.97        288.97         4.01 o
  -3 -15  12         95.80         72.34         1.14 o
  -2 -15  12          2.32          1.37         0.27 o
  -1 -15  12        152.01        156.19         8.63 o
   0 -15  12         85.28         77.99        14.44 o
   1 -15  12        113.60        123.00         6.81 o
   2 -15  12        273.64        301.14         4.80 o
   3 -15  12          0.59          0.70         0.20 o
  -4 -14  12        107.32        120.72         3.51 o
  -3 -14  12         54.08         47.09         1.12 o
  -2 -14  12         85.78         95.06         3.78 o
  -1 -14  12        158.08        171.87         3.80 o
   0 -14  12        416.06        419.57         8.35 o
   1 -14  12          3.78          5.94         0.27 o
   2 -14  12          0.83          0.99         0.19 o
   3 -14  12          4.69          8.43         0.38 o
   4 -14  12        426.89        372.41         5.02 o
   5 -14  12         70.71         61.14         1.19 o
  -5 -13  12        132.68        119.71         1.67 o
  -4 -13  12        275.50        293.02         3.55 o
  -3 -13  12        144.16        133.56         4.65 o
  -2 -13  12         24.97         18.65         1.12 o
  -1 -13  12        154.99        168.91         2.46 o
   0 -13  12         47.26         46.25         2.21 o
   1 -13  12         72.37         63.15         1.27 o
   2 -13  12        347.92        348.28         5.94 o
   3 -13  12        116.06        116.52         4.10 o
   4 -13  12          1.51          3.11         0.24 o
   5 -13  12          1.51          1.86         0.62 o
  -6 -12  12        181.38        177.17         2.91 o
  -5 -12  12          2.30          2.62         0.37 o
  -4 -12  12          2.92          2.00         0.25 o
  -3 -12  12         33.28         30.23         0.72 o
  -2 -12  12         41.03         46.68         1.86 o
  -1 -12  12         74.49         82.15        10.14 o
   0 -12  12        311.60        332.68        15.56 o
   1 -12  12         24.82         23.51         0.47 o
   2 -12  12          1.56          1.57         0.22 o
   3 -12  12          0.36          0.60         0.21 o
   4 -12  12        320.56        309.46         7.51 o
   5 -12  12         59.21         56.05         4.62 o
   6 -12  12        140.41        134.51         2.39 o
  -7 -11  12         19.54         19.83         0.40 o
  -6 -11  12         99.96        101.08         1.53 o
  -5 -11  12        158.35        136.02         2.21 o
  -4 -11  12         25.67         29.83         2.21 o
  -3 -11  12        165.17        177.57         3.23 o
  -2 -11  12        313.32        303.34         4.25 o
  -1 -11  12         80.72         98.46         3.80 o
   0 -11  12        199.78        192.13         5.07 o
   1 -11  12          1.71          2.43         0.47 o
   2 -11  12        262.20        277.72         6.96 o
   3 -11  12          7.67          7.83         0.85 o
   4 -11  12        204.87        202.30        12.33 o
   5 -11  12        116.13        102.11         2.83 o
   6 -11  12         38.93         34.96         1.74 o
  -8 -10  12        122.32        115.31         3.13 o
  -7 -10  12        375.12        366.62        13.25 o
  -6 -10  12         39.83         40.94         0.68 o
  -5 -10  12        140.62        134.83         2.21 o
  -4 -10  12       1325.75       1290.10        16.71 o
  -3 -10  12         43.42         46.33         0.86 o
  -2 -10  12         12.83         12.80         0.35 o
  -1 -10  12         43.70         30.88         0.56 o
   0 -10  12       1259.19       1280.98        16.70 o
   1 -10  12         14.00         12.33         0.52 o
   2 -10  12          0.49          2.04         0.94 o
   3 -10  12        175.36        174.65         2.35 o
   4 -10  12        248.40        225.23         3.38 o
   5 -10  12          2.29          2.77         0.57 o
   6 -10  12        146.74        135.56         8.30 o
  -8  -9  12         12.37         10.05         1.47 o
  -7  -9  12        432.18        431.65        34.43 o
  -6  -9  12        889.54        913.31        12.14 o
  -5  -9  12        378.64        382.51         6.27 o
  -4  -9  12         51.33         48.97         2.64 o
  -3  -9  12          1.16          0.99         0.25 o
  -2  -9  12        791.11        782.61         9.70 o
  -1  -9  12          5.52          4.59         0.65 o
   0  -9  12        198.67        186.06         2.71 o
   1  -9  12       1205.68       1241.39        23.62 o
   2  -9  12        211.10        254.18         4.50 o
   3  -9  12         79.61         72.07         1.21 o
   4  -9  12        149.37        162.69         3.60 o
   5  -9  12        325.19        297.24         4.11 o
   6  -9  12          9.13          6.31         0.42 o
   7  -9  12          6.13          8.34         0.62 o
  -9  -8  12         39.55         37.97         0.73 o
  -8  -8  12        217.64        258.76        36.47 o
  -7  -8  12         24.60         19.82         1.14 o
  -6  -8  12        185.72        171.10         2.53 o
  -5  -8  12          0.74          1.23         0.30 o
  -4  -8  12       1354.18       1407.91        23.02 o
  -3  -8  12        457.75        460.20         6.22 o
  -2  -8  12        122.43        117.20         3.13 o
  -1  -8  12        256.67        266.42         5.84 o
   0  -8  12        931.97        971.46        12.00 o
   1  -8  12        100.28        104.44         1.65 o
   2  -8  12        673.37        677.67         8.42 o
   3  -8  12        492.75        506.28         6.53 o
   4  -8  12         17.31         19.86         0.87 o
   5  -8  12         44.87         42.45         1.34 o
   6  -8  12        191.12        181.75         3.33 o
   7  -8  12         57.17         60.15         0.96 o
  -9  -7  12          9.92         14.15         0.42 o
  -8  -7  12        111.00        114.05         1.70 o
  -7  -7  12          2.46          1.90         0.29 o
  -6  -7  12       2096.66       2100.12        26.93 o
  -5  -7  12        149.85        158.46         8.33 o
  -4  -7  12        319.96        330.34         4.02 o
  -3  -7  12        263.74        251.92         4.38 o
  -2  -7  12        794.39        830.19        10.80 o
  -1  -7  12       1504.55       1537.86        44.95 o
   0  -7  12       1024.39       1064.76        30.31 o
   1  -7  12        480.35        487.07         6.11 o
   2  -7  12        236.71        248.54         4.28 o
   3  -7  12         26.51         30.06         2.46 o
   4  -7  12        631.83        635.40        20.39 o
   5  -7  12         24.45         24.59         0.49 o
   6  -7  12        302.76        272.45        11.44 o
   7  -7  12         68.16         67.35         1.14 o
 -10  -6  12          1.06          0.88         0.42 o
  -9  -6  12         11.21         11.24         0.90 o
  -8  -6  12        552.72        533.59        17.83 o
  -7  -6  12        561.49        557.57         7.72 o
  -6  -6  12        190.39        199.10         2.81 o
  -5  -6  12         96.74         97.23         1.66 o
  -4  -6  12        129.22        123.17         2.02 o
  -3  -6  12       1307.05       1308.27        14.64 o
  -2  -6  12        651.30        695.47        35.20 o
  -1  -6  12        422.95        432.47         5.75 o
   0  -6  12        358.74        398.74        43.53 o
   1  -6  12        213.30        217.25         2.97 o
   2  -6  12        892.81        936.38        11.49 o
   3  -6  12         39.35         35.44         0.95 o
   4  -6  12        484.02        513.50         7.93 o
   5  -6  12        111.91        114.23         1.89 o
   6  -6  12        173.50        162.27         2.25 o
   7  -6  12         45.88         47.69         1.07 o
 -10  -5  12        334.97        307.85         8.90 o
  -9  -5  12        294.12        299.55         4.26 o
  -8  -5  12         31.22         26.98         0.81 o
  -7  -5  12        608.23        636.41        16.41 o
  -6  -5  12        139.25        123.47         1.84 o
  -5  -5  12        228.58        225.40         9.70 o
  -4  -5  12        657.90        689.21         8.14 o
  -3  -5  12        104.84        107.60         1.94 o
  -2  -5  12         55.20         65.76         6.64 o
  -1  -5  12         39.83         38.20         0.72 o
   0  -5  12       1584.25       1754.36        22.78 o
   1  -5  12        678.87        663.83         8.41 o
   2  -5  12        660.02        704.02         8.64 o
   3  -5  12          2.41          3.99         0.23 o
   4  -5  12        228.01        229.47         2.81 o
   5  -5  12        578.63        601.14         8.12 o
   6  -5  12          4.77          5.22         0.50 o
   7  -5  12        123.67        114.16         6.94 o
 -10  -4  12         25.80         21.83         1.19 o
  -9  -4  12        183.50        200.03        11.88 o
  -8  -4  12         18.25         18.15         0.94 o
  -7  -4  12        469.81        491.87        10.84 o
  -6  -4  12        769.10        809.08        26.90 o
  -5  -4  12          2.40          4.08         0.23 o
  -4  -4  12        298.53        329.34         5.73 o
  -3  -4  12         65.00         67.59         2.46 o
  -2  -4  12       3038.46       3128.80        44.09 o
  -1  -4  12        357.12        375.86         4.62 o
   0  -4  12         72.06         75.05         1.32 o
   1  -4  12       1190.71       1261.69        15.25 o
   2  -4  12       1632.13       1711.11        20.52 o
   3  -4  12        726.55        774.18         9.56 o
   4  -4  12        110.75        130.89         1.85 o
   5  -4  12        810.33        805.50        10.83 o
   6  -4  12          3.64          3.51         0.30 o
   7  -4  12        222.96        218.00         5.92 o
 -11  -3  12         22.18         23.24         7.63 o
 -10  -3  12        165.22        168.26         2.45 o
  -9  -3  12         58.15         58.69         5.49 o
  -8  -3  12        263.18        285.04        15.09 o
  -7  -3  12          0.53          0.93         0.24 o
  -6  -3  12        179.62        165.99         2.14 o
  -5  -3  12        311.94        320.17         7.66 o
  -4  -3  12       2615.19       2679.14        48.58 o
  -3  -3  12        489.66        508.17         6.89 o
  -2  -3  12        108.46        125.64         2.37 o
  -1  -3  12        652.08        626.01        10.52 o
   0  -3  12        255.71        250.69        16.16 o
   1  -3  12        461.79        494.54         6.27 o
   2  -3  12          4.13          6.84         0.35 o
   3  -3  12        979.79       1012.02        17.48 o
   4  -3  12         30.92         34.04         3.78 o
   5  -3  12         50.86         46.59         0.86 o
   6  -3  12        349.95        348.21         4.82 o
   7  -3  12         48.32         54.00         0.95 o
 -11  -2  12          5.21          5.09         0.29 o
 -10  -2  12        210.75        215.29         3.11 o
  -9  -2  12         16.67         15.17         2.83 o
  -8  -2  12          5.71          5.92         0.30 o
  -7  -2  12         30.28         22.93         6.59 o
  -6  -2  12        660.11        697.24         9.18 o
  -5  -2  12         13.31         13.33         0.72 o
  -4  -2  12          1.58          5.07         2.98 o
  -3  -2  12        446.28        423.84        13.18 o
  -2  -2  12          8.46          8.47         0.67 o
  -1  -2  12        129.21        157.83         2.69 o
   0  -2  12        453.99        550.57       110.98 o
   1  -2  12       1324.60       1342.15        19.74 o
   2  -2  12          0.37          0.35         0.21 o
   3  -2  12         38.57         46.13         0.72 o
   4  -2  12        750.29        776.31        11.86 o
   5  -2  12          1.62          1.77         0.52 o
   6  -2  12         16.40         15.42         0.72 o
 -11  -1  12          0.40          0.46         0.14 o
 -10  -1  12        131.85        147.12        23.00 o
  -9  -1  12         36.08         35.99         0.61 o
  -8  -1  12        106.43        118.64         9.65 o
  -7  -1  12         74.70         65.58         1.77 o
  -6  -1  12        193.82        199.07         5.49 o
  -5  -1  12        489.12        528.46         7.07 o
  -4  -1  12         40.36         53.32         1.29 o
  -3  -1  12       1169.44       1183.22        18.12 o
  -2  -1  12        627.56        695.93        21.75 o
  -1  -1  12        190.94        185.46         5.52 o
   0  -1  12         27.78         24.78         7.38 o
   1  -1  12        801.50        791.38         9.96 o
   2  -1  12       1097.78       1176.44        13.45 o
   3  -1  12          8.91          9.36         1.34 o
   4  -1  12         54.55         61.93         1.02 o
   5  -1  12         19.20         23.14         0.47 o
   6  -1  12        387.85        371.63         4.70 o
 -11   0  12         11.14         13.29         0.35 o
 -10   0  12        221.33        204.84         2.98 o
  -9   0  12          8.09          6.99         1.09 o
  -8   0  12         84.62         79.81         1.24 o
  -7   0  12          2.41          1.96         0.21 o
  -6   0  12        547.74        566.08         8.80 o
  -5   0  12        173.01        185.50         5.07 o
  -4   0  12        502.42        534.89        10.32 o
  -3   0  12          4.46          2.43         0.21 o
  -2   0  12        269.25        257.39         3.66 o
  -1   0  12         27.04         24.63         3.51 o
   0   0  12        978.04       1072.98        43.13 o
   1   0  12          0.14          0.70         0.42 o
   2   0  12         40.74         49.55         1.12 o
   3   0  12        262.26        271.76         3.90 o
   4   0  12        135.84        152.97         4.33 o
   5   0  12         89.85         93.54         1.30 o
   6   0  12         20.54         18.17         0.65 o
 -11   1  12         64.40         59.42         1.27 o
 -10   1  12        232.94        243.95         3.37 o
  -9   1  12          1.40          1.88         0.23 o
  -8   1  12        256.80        262.67        15.44 o
  -7   1  12         59.36         53.54         2.51 o
  -6   1  12        193.68        186.76         5.79 o
  -5   1  12          2.24          6.88         0.67 o
  -4   1  12          0.65          0.29         0.23 o
  -3   1  12        125.53        121.08         7.04 o
  -2   1  12        166.62        197.39         4.03 o
  -1   1  12         39.89         43.19         0.84 o
   0   1  12        113.36        122.92         4.08 o
   1   1  12          6.61          5.46         0.45 o
   2   1  12        196.73        215.11         2.97 o
   3   1  12         24.78         23.34         2.01 o
   4   1  12        123.16        108.29         1.62 o
   5   1  12         44.97         49.94         0.99 o
 -11   2  12          2.65          7.91         0.55 o
 -10   2  12        242.84        239.37         6.99 o
  -9   2  12         44.18         42.80         0.76 o
  -8   2  12          1.81          8.79         0.47 o
  -7   2  12          0.76          1.23         0.19 o
  -6   2  12         51.56         52.40         1.14 o
  -5   2  12         11.40          8.75         0.92 o
  -4   2  12        376.71        373.95         8.83 o
  -3   2  12          0.95          0.50         0.18 o
  -2   2  12         13.37         15.66         0.90 o
  -1   2  12          1.45          2.33         0.27 o
   0   2  12        926.14        911.78        11.26 o
   1   2  12        225.69        229.12         3.19 o
   2   2  12         87.68         83.33         2.66 o
   3   2  12          4.03          4.67         0.28 o
   4   2  12        221.30        227.52         7.31 o
   5   2  12        385.22        385.43         5.25 o
 -11   3  12          0.82          1.62         0.21 o
 -10   3  12         44.70         34.69         1.72 o
  -9   3  12         57.37         54.56         5.89 o
  -8   3  12        133.45        146.68         2.48 o
  -7   3  12        257.00        256.15         8.60 o
  -6   3  12        148.02        160.73        12.98 o
  -5   3  12        170.32        189.63         6.71 o
  -4   3  12         59.12         64.19         2.36 o
  -3   3  12        348.02        320.51         4.64 o
  -2   3  12        250.84        248.98         3.40 o
  -1   3  12          0.48          1.13         0.32 o
   0   3  12        334.18        345.58         4.93 o
   1   3  12         11.91          8.55         0.33 o
   2   3  12        161.82        165.89         5.74 o
   3   3  12        102.33        104.68         3.43 o
   4   3  12         62.37         62.16         1.64 o
   5   3  12         11.39         12.63         1.79 o
 -11   4  12          4.17          3.66         0.25 o
 -10   4  12        103.19        106.76        10.37 o
  -9   4  12        194.14        184.88         2.72 o
  -8   4  12         30.31         24.61         1.39 o
  -7   4  12          1.34          0.60         0.40 o
  -6   4  12         61.73         62.65         1.32 o
  -5   4  12         22.36         21.29         9.07 o
  -4   4  12        736.01        752.80        10.25 o
  -3   4  12          0.20          4.81         2.78 o
  -2   4  12         22.40         14.98         6.51 o
  -1   4  12         98.38        101.16         2.26 o
   0   4  12        151.32        136.63         4.65 o
   1   4  12          1.10          1.56         0.42 o
   2   4  12          7.06          6.63         0.45 o
   3   4  12         34.11         28.44         0.82 o
   4   4  12          0.12          0.80         0.25 o
 -11   5  12         94.30         99.78         1.63 o
 -10   5  12        155.50        157.42         2.43 o
  -9   5  12         10.22         13.80         0.53 o
  -8   5  12          8.39         12.04         0.97 o
  -7   5  12         27.75         28.39         0.77 o
  -6   5  12        740.65        752.84        12.46 o
  -5   5  12          7.50         10.51         6.89 o
  -4   5  12          9.33          9.77         2.51 o
  -3   5  12        117.61        101.80         2.04 o
  -2   5  12        161.42        151.88         4.08 o
  -1   5  12         42.17         43.10         0.86 o
   0   5  12        129.56        136.72         7.66 o
   1   5  12         72.03         58.38         1.02 o
   2   5  12         96.86        102.59         1.58 o
   3   5  12          8.12          7.05         0.30 o
 -10   6  12          6.99          5.12         0.37 o
  -9   6  12        120.18        129.58         3.41 o
  -8   6  12        403.51        380.97         4.91 o
  -7   6  12          6.78          5.20         0.35 o
  -6   6  12         14.50         15.99         0.52 o
  -5   6  12         43.80         48.20         4.95 o
  -4   6  12        945.85        941.80        13.95 o
  -3   6  12         57.19         75.13         1.27 o
  -2   6  12        358.50        380.41         5.34 o
  -1   6  12         99.62         93.86         2.46 o
   0   6  12        169.09        145.70         2.85 o
   1   6  12        143.39        144.51         2.02 o
   2   6  12        407.06        409.27         4.85 o
   3   6  12          8.08         13.66         1.89 o
 -10   7  12        390.22        364.25        15.22 o
  -9   7  12          3.73          3.21         0.30 o
  -8   7  12         64.49         57.24         1.91 o
  -7   7  12        110.30         89.14         2.46 o
  -6   7  12        549.27        527.91        13.43 o
  -5   7  12        129.22        120.35         2.01 o
  -4   7  12        166.82        168.21         5.97 o
  -3   7  12         81.54         82.41         4.52 o
  -2   7  12         99.82        108.12         2.30 o
  -1   7  12        207.41        205.01         2.69 o
   0   7  12        257.70        264.34         3.84 o
   1   7  12          0.45          0.37         0.55 o
   2   7  12          9.07          7.66         0.30 o
  -9   8  12         75.18         76.50         4.28 o
  -8   8  12         58.41         43.93        11.56 o
  -7   8  12         50.88         45.23         0.94 o
  -6   8  12        148.61        114.25         2.86 o
  -5   8  12         19.59         13.43         6.94 o
  -4   8  12          9.87         14.04         0.50 o
  -3   8  12        187.47        187.06         2.85 o
  -2   8  12        233.54        248.47         3.30 o
  -1   8  12          2.90          4.05         2.11 o
   0   8  12          0.54          0.47         0.23 o
   1   8  12          0.21          0.52         0.23 o
  -8   9  12         46.41         40.86         0.97 o
  -7   9  12         38.48         34.91         1.14 o
  -6   9  12         26.84         22.55         1.02 o
  -5   9  12          8.83         12.43         3.38 o
  -4   9  12        225.76        229.98        18.25 o
  -3   9  12         18.68         16.39         0.55 o
  -2   9  12         23.44         26.85         1.34 o
  -1   9  12         42.91         39.88         0.75 o
   0   9  12        343.91        338.45         5.80 o
  -7  10  12          0.26          0.75         0.23 o
  -6  10  12        207.08        204.27         4.20 o
  -5  10  12          7.88         12.38         0.49 o
  -4  10  12          0.07          0.62         0.30 o
  -3  10  12         15.76         10.35         0.37 o
  -2  10  12        173.00        178.10         2.91 o
  -2 -15  13        178.57        174.10         2.41 o
  -1 -15  13          5.90          5.54         0.40 o
   0 -15  13        104.11         95.63         6.04 o
   1 -15  13         84.07         85.71         2.19 o
   2 -15  13        191.23        158.72         2.14 o
  -4 -14  13         19.34         19.17         0.40 o
  -3 -14  13         12.05         12.51         0.80 o
  -2 -14  13        194.81        196.68         4.62 o
  -1 -14  13          4.00          3.57         0.30 o
   0 -14  13        244.96        246.38         3.76 o
   1 -14  13        376.70        364.45         4.25 o
   2 -14  13          0.57          0.65         0.20 o
   3 -14  13         47.51         32.51         6.64 o
  -5 -13  13        108.45        111.28        11.24 o
  -4 -13  13         22.59         26.46         8.38 o
  -3 -13  13         45.72         53.03         2.59 o
  -2 -13  13         52.54         62.64         1.29 o
  -1 -13  13        432.49        446.01         5.13 o
   0 -13  13          3.06          2.03         0.32 o
   1 -13  13         39.97         30.64         0.59 o
   2 -13  13         59.34         64.03         1.44 o
   3 -13  13        288.80        270.30         4.95 o
   4 -13  13        110.60         92.91         3.08 o
  -6 -12  13         88.73         85.54         4.38 o
  -5 -12  13         82.07         83.47         1.28 o
  -4 -12  13          1.41          2.04         0.24 o
  -3 -12  13        310.62        285.01         3.98 o
  -2 -12  13         97.99        106.01         1.56 o
  -1 -12  13         12.37         12.10         0.62 o
   0 -12  13          5.28          7.70         2.34 o
   1 -12  13        279.10        270.81         3.48 o
   2 -12  13        184.86        167.64         2.25 o
   3 -12  13         10.59         10.77         1.47 o
   4 -12  13         13.03         10.22         1.34 o
   5 -12  13        145.48        151.54         2.61 o
  -7 -11  13          2.95          2.34         0.30 o
  -6 -11  13         88.05         78.47         1.57 o
  -5 -11  13          1.03          1.65         0.35 o
  -4 -11  13          3.04          7.33         0.29 o
  -3 -11  13        143.91        158.81         2.87 o
  -2 -11  13          1.26          1.17         0.72 o
  -1 -11  13         61.10         63.17         8.01 o
   0 -11  13         42.01         44.57         0.95 o
   1 -11  13          0.36          1.38         0.17 o
   2 -11  13        116.82        106.60         1.56 o
   3 -11  13        295.36        297.66        48.73 o
   4 -11  13         48.79         43.86         1.37 o
   5 -11  13        307.96        286.31         3.43 o
  -8 -10  13         43.50         38.69         0.76 o
  -7 -10  13          6.11          6.94         0.36 o
  -6 -10  13        225.50        222.90         2.76 o
  -5 -10  13          3.65          3.74         0.34 o
  -4 -10  13          0.19          1.12         0.24 o
  -3 -10  13        222.65        236.46         3.34 o
  -2 -10  13          6.83          5.55         0.37 o
  -1 -10  13         52.10         48.13         0.99 o
   0 -10  13         61.95         60.91         2.36 o
   1 -10  13        247.26        240.37         5.99 o
   2 -10  13         38.18         31.58         0.63 o
   3 -10  13         86.21         92.43         1.35 o
   4 -10  13        106.61         95.30         3.41 o
   5 -10  13        115.64        131.60         2.16 o
   6 -10  13         10.66         13.39         0.49 o
  -8  -9  13        177.65        169.90         2.31 o
  -7  -9  13         28.02         27.85         6.34 o
  -6  -9  13        144.10        149.61         2.00 o
  -5  -9  13        409.65        439.72        12.68 o
  -4  -9  13        139.07        127.66         1.92 o
  -3  -9  13         54.42         61.41         1.27 o
  -2  -9  13         60.57         52.47         0.84 o
  -1  -9  13       1506.60       1530.46        21.06 o
   0  -9  13         15.15         19.82         0.60 o
   1  -9  13         79.51         81.22        11.26 o
   2  -9  13        111.99        106.44         1.72 o
   3  -9  13        356.04        373.68         6.31 o
   4  -9  13         69.20         79.68         1.49 o
   5  -9  13        268.44        234.75         3.09 o
   6  -9  13         14.95         14.61         0.72 o
  -9  -8  13        156.60        159.87         2.57 o
  -8  -8  13         80.68         76.58         1.44 o
  -7  -8  13        653.59        656.68         7.96 o
  -6  -8  13         66.66         73.05         2.83 o
  -5  -8  13         18.17         20.13         0.57 o
  -4  -8  13          7.73         12.22         5.07 o
  -3  -8  13       1218.01       1278.29        14.39 o
  -2  -8  13         92.86        100.53         1.67 o
  -1  -8  13        255.23        262.62         3.90 o
   0  -8  13        347.21        331.81         4.31 o
   1  -8  13         59.09         54.31         2.91 o
   2  -8  13        369.95        339.22         4.34 o
   3  -8  13        454.87        424.70        12.11 o
   4  -8  13        100.94         90.78         4.52 o
   5  -8  13          1.31          1.22         0.23 o
   6  -8  13         55.12         61.71         1.04 o
  -9  -7  13        232.83        224.20         2.95 o
  -8  -7  13          3.45          4.83         0.26 o
  -7  -7  13        102.57        103.38         1.43 o
  -6  -7  13         53.07         49.94         0.80 o
  -5  -7  13       1250.80       1299.53        38.01 o
  -4  -7  13        133.91        141.07         7.28 o
  -3  -7  13         19.35         25.72         0.66 o
  -2  -7  13        304.67        321.14        10.37 o
  -1  -7  13       1379.83       1367.44        16.57 o
   0  -7  13        507.18        505.90        13.23 o
   1  -7  13       1218.92       1235.35        15.24 o
   2  -7  13         96.33         87.11         1.42 o
   3  -7  13        515.71        553.91        44.25 o
   4  -7  13         68.92         68.77         1.49 o
   5  -7  13        377.40        373.23         9.25 o
   6  -7  13         37.48         26.12         9.85 o
  -9  -6  13         95.12         95.62         2.93 o
  -8  -6  13         89.89         95.97         2.49 o
  -7  -6  13        443.44        476.25        14.32 o
  -6  -6  13         47.27         47.50         1.74 o
  -5  -6  13        437.29        440.06         5.08 o
  -4  -6  13        504.01        532.85         7.43 o
  -3  -6  13        529.72        535.88         6.31 o
  -2  -6  13       1587.80       1622.17        24.49 o
  -1  -6  13       2095.09       2179.31        24.15 o
   0  -6  13         74.82         77.48         3.13 o
   1  -6  13          7.09         13.65         7.86 o
   2  -6  13       1132.53       1155.43        14.59 o
   3  -6  13        593.79        577.78         8.50 o
   4  -6  13        160.44        145.46         5.99 o
   5  -6  13         51.55         62.77         2.61 o
   6  -6  13         28.22         25.42         0.92 o
 -10  -5  13         28.73         31.86        10.09 o
  -9  -5  13        316.09        306.98        23.97 o
  -8  -5  13        182.52        194.43        14.07 o
  -7  -5  13        171.46        196.25        15.91 o
  -6  -5  13        426.71        403.33        11.73 o
  -5  -5  13        104.14        117.81         2.25 o
  -4  -5  13        684.56        703.25        18.70 o
  -3  -5  13       1375.65       1411.35        17.07 o
  -2  -5  13        582.72        617.48         8.42 o
  -1  -5  13          2.99          5.40         1.62 o
   0  -5  13         73.80         69.33         3.33 o
   1  -5  13        963.96        900.59        14.81 o
   2  -5  13        328.80        345.72         4.24 o
   3  -5  13        141.66        126.98         1.77 o
   4  -5  13         88.18         91.62         4.70 o
   5  -5  13        498.90        489.30        13.72 o
   6  -5  13        165.48        148.28        10.99 o
 -10  -4  13         55.14         56.39         1.17 o
  -9  -4  13        273.78        264.81         4.65 o
  -8  -4  13        867.47        831.91        12.28 o
  -7  -4  13          3.62          1.60         0.21 o
  -6  -4  13        481.75        471.02        13.65 o
  -5  -4  13        477.01        500.29         6.84 o
  -4  -4  13        764.12        796.62        10.52 o
  -3  -4  13        307.91        311.18         6.91 o
  -2  -4  13          0.39          1.06         0.22 o
  -1  -4  13       1403.80       1531.02        17.60 o
   0  -4  13          3.40          5.20         2.61 o
   1  -4  13        252.04        248.51         3.60 o
   2  -4  13         28.93         41.98         4.80 o
   3  -4  13        678.13        690.05        12.36 o
   4  -4  13        141.47        137.56        21.26 o
   5  -4  13        194.96        180.92         2.30 o
   6  -4  13         67.96         62.45         1.59 o
 -10  -3  13        168.93        171.95         8.18 o
  -9  -3  13         16.02         12.04         6.12 o
  -8  -3  13         46.82         50.18         2.21 o
  -7  -3  13        724.37        804.75        39.83 o
  -6  -3  13        252.73        240.30         4.25 o
  -5  -3  13         26.35         23.03         1.27 o
  -4  -3  13        106.58         90.24         1.78 o
  -3  -3  13       1440.11       1437.41        17.42 o
  -2  -3  13        344.93        330.93         5.77 o
  -1  -3  13          0.19          0.68         0.20 o
   0  -3  13        472.52        521.09        24.12 o
   1  -3  13        682.07        664.54         8.35 o
   2  -3  13        593.76        625.83        23.12 o
   3  -3  13        427.46        468.57        12.13 o
   4  -3  13        602.44        574.60         6.75 o
   5  -3  13          0.62          2.69         0.23 o
   6  -3  13        113.56        108.39         1.57 o
 -11  -2  13         52.07         51.36         0.92 o
 -10  -2  13         12.33         11.58         0.70 o
  -9  -2  13        378.03        403.99         5.38 o
  -8  -2  13         24.91         25.54         2.04 o
  -7  -2  13         20.02         17.19         0.90 o
  -6  -2  13         20.31         25.41         0.94 o
  -5  -2  13       1803.62       1740.91        22.48 o
  -4  -2  13       1450.32       1446.61        25.61 o
  -3  -2  13        117.44        139.44         2.60 o
  -2  -2  13        113.21        114.40         2.27 o
  -1  -2  13        856.65        923.86        79.73 o
   0  -2  13        223.44        252.59        13.48 o
   1  -2  13        310.12        334.70         4.44 o
   2  -2  13        605.21        599.12        14.97 o
   3  -2  13         16.25         18.27         0.46 o
   4  -2  13         89.41         97.45         1.34 o
   5  -2  13        564.79        522.55         6.99 o
   6  -2  13        101.05         93.89         1.86 o
 -11  -1  13        350.10        335.59         6.44 o
 -10  -1  13         16.40         17.19         1.12 o
  -9  -1  13          0.64          2.35         0.30 o
  -8  -1  13         49.41         42.73         0.84 o
  -7  -1  13        984.15        975.48        16.76 o
  -6  -1  13        272.39        271.75         3.82 o
  -5  -1  13          4.05          3.64         0.36 o
  -4  -1  13          1.53          3.92         1.12 o
  -3  -1  13        162.05        144.99         3.51 o
  -2  -1  13        344.31        342.62         9.77 o
  -1  -1  13        479.58        487.61         9.02 o
   0  -1  13        530.96        585.18        13.50 o
   1  -1  13        143.59        162.19         7.04 o
   2  -1  13         57.22         52.77        16.93 o
   3  -1  13        597.58        602.03         9.12 o
   4  -1  13         89.04         80.36         3.51 o
   5  -1  13          2.43          2.03         0.30 o
 -11   0  13         86.24         83.14         2.41 o
 -10   0  13         54.95         51.82         0.86 o
  -9   0  13        251.85        245.15         8.40 o
  -8   0  13         87.04         88.64         1.54 o
  -7   0  13        227.25        209.39         3.72 o
  -6   0  13         83.25         88.25         2.49 o
  -5   0  13        152.27        130.05         3.93 o
  -4   0  13        314.59        280.69         3.68 o
  -3   0  13       1094.61       1154.71        13.33 o
  -2   0  13        124.10        140.64         2.66 o
  -1   0  13        113.69        103.50        14.17 o
   0   0  13         17.90         18.90         2.19 o
   1   0  13       2539.15       2550.90        72.10 o
   2   0  13        150.93        156.00         2.31 o
   3   0  13          0.41          0.49         0.23 o
   4   0  13         20.66         27.48         0.53 o
   5   0  13        471.23        434.22         5.01 o
 -11   1  13        209.04        192.24         9.30 o
 -10   1  13         23.41         26.98         2.73 o
  -9   1  13        123.90        116.24         4.08 o
  -8   1  13         19.08         21.08         0.92 o
  -7   1  13        199.76        187.34         2.48 o
  -6   1  13         75.54         66.53         8.90 o
  -5   1  13        981.10        987.53        12.08 o
  -4   1  13         10.92         13.98         1.39 o
  -3   1  13        313.57        315.37         3.85 o
  -2   1  13        209.88        210.75         3.13 o
  -1   1  13       1700.52       1680.95        46.22 o
   0   1  13        126.24        174.55        17.48 o
   1   1  13          6.01          3.56         0.26 o
   2   1  13          0.87          2.16         0.26 o
   3   1  13        124.40        128.04         3.65 o
   4   1  13        349.52        362.39         4.57 o
   5   1  13          4.30          5.47         0.47 o
 -11   2  13          0.42          1.31         0.20 o
 -10   2  13          0.67          0.25         0.20 o
  -9   2  13         87.54         93.63         7.86 o
  -8   2  13          5.57          3.54         0.26 o
  -7   2  13        309.55        312.12         7.53 o
  -6   2  13         59.64         70.81         1.47 o
  -5   2  13        272.42        273.27         7.91 o
  -4   2  13         12.26         11.84         0.52 o
  -3   2  13        522.62        518.76         6.55 o
  -2   2  13         21.57         23.91         0.87 o
  -1   2  13         36.68         27.83         4.50 o
   0   2  13         78.97         79.28         2.49 o
   1   2  13         58.07         57.27         2.46 o
   2   2  13        201.24        220.85        11.68 o
   3   2  13         21.82         19.64         2.14 o
   4   2  13         91.56         96.55         1.55 o
 -11   3  13          3.05          3.20         0.62 o
 -10   3  13          0.36          1.27         0.26 o
  -9   3  13         11.93          9.99         2.96 o
  -8   3  13         14.01         14.96         0.62 o
  -7   3  13          5.38          4.05         0.26 o
  -6   3  13          0.24          0.74         0.19 o
  -5   3  13         45.96         54.43         1.04 o
  -4   3  13         73.48         62.46         7.98 o
  -3   3  13          1.34          0.91         0.26 o
  -2   3  13        150.16        151.83         2.78 o
  -1   3  13        167.72        169.31         2.67 o
   0   3  13        116.94        107.91         2.64 o
   1   3  13         20.48         22.30         0.46 o
   2   3  13         11.43         12.36         0.38 o
   3   3  13         92.35         82.93         1.54 o
   4   3  13        117.80        111.36         1.96 o
 -10   4  13          9.16          8.95         0.33 o
  -9   4  13          6.02          5.18         0.70 o
  -8   4  13        131.59        133.19         2.01 o
  -7   4  13        131.07        120.08         3.70 o
  -6   4  13        104.05        100.66         3.16 o
  -5   4  13         92.10         84.57         1.28 o
  -4   4  13         33.59         26.72         3.90 o
  -3   4  13         81.44         86.52         5.05 o
  -2   4  13         97.94         88.84         1.54 o
  -1   4  13        170.94        186.03         2.48 o
   0   4  13          5.12          3.83         0.26 o
   1   4  13         20.36         18.43         0.40 o
   2   4  13        147.05        152.14         2.18 o
   3   4  13        151.81        176.42         6.19 o
 -10   5  13          2.00          1.56         0.30 o
  -9   5  13         25.61         26.08         0.57 o
  -8   5  13          6.80         11.23         0.65 o
  -7   5  13         40.40         41.76         3.88 o
  -6   5  13          3.27          3.69         0.30 o
  -5   5  13        274.36        291.75         3.89 o
  -4   5  13        371.88        354.52         4.61 o
  -3   5  13        117.71        118.70         2.41 o
  -2   5  13         10.01          9.51         4.38 o
  -1   5  13        124.32        136.76         1.92 o
   0   5  13          7.87          8.10         0.42 o
   1   5  13         30.62         35.67         0.85 o
   2   5  13         56.06         61.51         0.97 o
 -10   6  13         30.07         32.34         2.76 o
  -9   6  13          3.78          5.69         1.19 o
  -8   6  13          1.41          0.75         0.21 o
  -7   6  13        243.92        258.79         3.53 o
  -6   6  13          7.08          7.39         0.87 o
  -5   6  13          6.19         12.18         0.65 o
  -4   6  13          1.42          1.87         0.55 o
  -3   6  13         68.62         67.57         1.10 o
  -2   6  13         18.20         19.56         2.01 o
  -1   6  13        137.96        127.88        10.02 o
   0   6  13         11.08         13.07         0.38 o
   1   6  13         12.18         14.37         0.35 o
   2   6  13         19.60         16.36         3.16 o
  -9   7  13        319.69        297.74        12.78 o
  -8   7  13          7.42         10.49         1.32 o
  -7   7  13          7.39          7.28         4.23 o
  -6   7  13          2.91          5.60         1.17 o
  -5   7  13        190.68        196.24         2.91 o
  -4   7  13         53.55         52.95         0.83 o
  -3   7  13         63.85         51.99         1.00 o
  -2   7  13         42.47         35.15         1.32 o
  -1   7  13         85.93         74.33         2.76 o
   0   7  13         59.61         67.52         1.54 o
   1   7  13        354.77        362.77         9.77 o
  -8   8  13         17.48          9.34         0.36 o
  -7   8  13         11.13          6.12         0.33 o
  -6   8  13         26.46         28.92         2.59 o
  -5   8  13         66.83         56.69         0.98 o
  -4   8  13        132.90        142.31         5.05 o
  -3   8  13         40.89         51.92         2.09 o
  -2   8  13         56.38         56.34         1.14 o
  -1   8  13        251.17        233.00         3.80 o
  -7   9  13         40.52         35.30         6.56 o
  -6   9  13         87.72         91.27         1.84 o
  -5   9  13          7.77          9.92         1.22 o
  -4   9  13         41.38         44.62         2.01 o
  -3   9  13          5.07          6.21         0.67 o
  -2   9  13          0.01          1.35         0.25 o
  -3 -14  14        270.47        254.46         3.19 o
  -2 -14  14          9.97          6.78         0.29 o
  -1 -14  14        108.05         86.55         1.25 o
   0 -14  14          0.61          0.08         0.21 o
   1 -14  14        196.44        192.46         2.51 o
   2 -14  14        535.83        505.78         6.57 o
  -4 -13  14        147.51        142.09         1.87 o
  -3 -13  14        245.83        244.07         3.36 o
  -2 -13  14         15.75         23.73         0.49 o
  -1 -13  14        296.59        263.76         3.30 o
   0 -13  14        288.70        248.20         6.44 o
   1 -13  14          3.82          8.37         0.31 o
   2 -13  14         33.89         29.89         0.61 o
   3 -13  14         36.03         29.28         3.03 o
  -5 -12  14        115.65        107.29         1.44 o
  -4 -12  14          4.61          8.29         0.50 o
  -3 -12  14        119.69        106.37         1.46 o
  -2 -12  14         91.17         89.04         1.21 o
  -1 -12  14          9.80          8.45         0.72 o
   0 -12  14          7.14          4.29         0.26 o
   1 -12  14         13.57         10.56         0.33 o
   2 -12  14        358.06        356.31         4.58 o
   3 -12  14         67.69         63.32         1.04 o
   4 -12  14          8.61          7.07         0.30 o
  -6 -11  14          0.29          1.07         0.24 o
  -5 -11  14         49.29         53.98         1.52 o
  -4 -11  14        189.76        191.10         2.72 o
  -3 -11  14         14.49         15.49         1.09 o
  -2 -11  14         57.83         52.44         0.89 o
  -1 -11  14         52.64         59.86         0.89 o
   0 -11  14        325.98        296.40         8.53 o
   1 -11  14          5.21          3.45         0.23 o
   2 -11  14         25.94         33.90         0.75 o
   3 -11  14        110.20        111.35         1.58 o
   4 -11  14         49.99         63.29         2.78 o
  -7 -10  14        196.83        194.86         6.02 o
  -6 -10  14        184.40        177.90         4.97 o
  -5 -10  14         34.99         30.43         0.61 o
  -4 -10  14          2.95          3.75         0.23 o
  -3 -10  14         39.60         44.11         0.74 o
  -2 -10  14        136.62        125.84         1.63 o
  -1 -10  14         23.36         20.49         0.59 o
   0 -10  14        148.75        149.11         5.12 o
   1 -10  14        375.78        347.92         4.20 o
   2 -10  14          3.82          9.90         6.09 o
   3 -10  14         33.67         32.39         0.63 o
   4 -10  14        420.11        384.07        10.44 o
   5 -10  14        162.52        156.12         6.17 o
  -8  -9  14         17.47         12.93         0.92 o
  -7  -9  14         30.13         29.78         2.81 o
  -6  -9  14          0.23          0.45         0.21 o
  -5  -9  14          7.28          8.84         4.48 o
  -4  -9  14        402.56        422.38         5.38 o
  -3  -9  14          6.94          4.11         0.23 o
  -2  -9  14          9.93         12.26         0.85 o
  -1  -9  14         59.61         57.83         1.29 o
   0  -9  14        219.96        206.72        12.43 o
   1  -9  14         22.81         18.75         1.57 o
   2  -9  14        221.92        221.32         9.32 o
   3  -9  14         12.98         14.10         0.99 o
   4  -9  14          8.79         10.92         0.72 o
   5  -9  14         14.77         16.47         1.17 o
  -8  -8  14         13.83         16.56         1.39 o
  -7  -8  14         89.37        102.34         3.78 o
  -6  -8  14        576.28        628.54        24.96 o
  -5  -8  14         31.12         30.14         0.74 o
  -4  -8  14        102.83        106.25         3.43 o
  -3  -8  14          0.63          1.63         0.23 o
  -2  -8  14        582.62        576.80         7.64 o
  -1  -8  14        319.82        322.09         8.18 o
   0  -8  14         99.09        107.40         2.16 o
   1  -8  14         34.36         44.27         1.04 o
   2  -8  14         30.52         47.15        15.34 o
   3  -8  14        146.55        153.16         2.24 o
   4  -8  14         93.12         97.04         1.59 o
   5  -8  14        149.99        126.25         1.72 o
  -9  -7  14         44.88         43.33         0.82 o
  -8  -7  14        376.74        376.81         5.10 o
  -7  -7  14          0.19          0.41         0.19 o
  -6  -7  14         27.93         22.53         1.17 o
  -5  -7  14         28.61         29.92         0.74 o
  -4  -7  14        640.39        657.63        26.23 o
  -3  -7  14        185.05        195.40         2.46 o
  -2  -7  14         38.87         52.84         3.53 o
  -1  -7  14          1.70          2.04         0.23 o
   0  -7  14         32.42         37.40         1.86 o
   1  -7  14          9.82         11.71         2.81 o
   2  -7  14        686.49        672.31        17.70 o
   3  -7  14          2.00          1.62         0.32 o
   4  -7  14         11.10         12.08         2.69 o
   5  -7  14          6.59          5.71         0.65 o
  -9  -6  14          0.30          0.38         0.21 o
  -8  -6  14         11.71         11.64         1.12 o
  -7  -6  14        119.34        128.19         1.77 o
  -6  -6  14       1180.35       1168.81        19.96 o
  -5  -6  14         22.40         19.56         0.63 o
  -4  -6  14         15.07         23.24         4.87 o
  -3  -6  14        621.25        663.96         8.68 o
  -2  -6  14        184.60        174.28         2.53 o
  -1  -6  14        191.48        190.58        31.47 o
   0  -6  14        204.08        214.69        10.47 o
   1  -6  14          1.81          2.44         0.50 o
[truncated: 44,795 more chars]
